# Supplementary material for: Evaluating Transcriptomic Biomarkers for rHuEPO Detection: Assessing the Impact of Exercise and Altitude Exposure
Source: Drug Test Anal. 2026 Mar 5;18(4):581–602. doi: 10.1002/dta.70040 (PMC13040416; doi:10.1002/dta.70040)
Supplement: Supplementary file 1 — Table S1:. Gene symbol harmonisation, dataset source, overlap with GEPREP and altitude datasets and expression direction of rHuEPO‐candidate genes. Public datasets in GEPREP were aligned to GRCh37/hg19 (2013) and earlier rHuEPO studies (e.g., Durussel et al. [9] and Wang et al. [11]) used historical gene nomenclature; gene symbols were harmonised to current HGNC symbols (HGNC December 2024; Ensembl v111 and NCBI Gene accessed 2025), and only genes with an official symbol change are listed in the harmonisation section. The subsequent section lists 153 rHuEPO‐candidate genes with their source rHuEPO dataset/study and indicates whether each gene overlaps with GEPREP and/or altitude datasets (including the relevant altitude study where overlapping). A separate section summarises expression direction for rHuEPO and altitude datasets (up/down/mixed, with time points where available); direction is not reported for GEPREP because fold change/log2 fold change is not provided in GEPREP. [file DTA-18-581-s003.xlsx]

## Sheet: Gene symbols harmonisation
† Original symbol or LOC	Final symbol	Ensembl gene ID	Entrez Gene ID	Gene biotype	Description	Status
LOC286444	RPS2P55	ENSG00000216866	286444	pseudogene	ribosomal protein S2 pseudogene 55	Excluded (pseudogene)
LOC100130562	RPS2P5	ENSG00000240342	100130562	pseudogene	ribosomal protein S2 pseudogene 5	Excluded (pseudogene)
LOC389599	STRADBP1	–	389599	pseudogene	STE20-related kinase adaptor beta pseudogene 1	Excluded (pseudogene)
LOC100131164	–	–	–	Unresolved	–	Unresolved (Not Found)
LOC441455	MKRN10P	–	441455	pseudogene	makorin ring finger protein 10, pseudogene	Excluded (pseudogene)
2026-03-08	MARCHF8	ENSG00000165406	220972	Protein coding	membrane associated ring-CH-type finger 8	Updated
WDR40A	DCAF12	ENSG00000198876	25853	Protein coding	DDB1 and CUL4-associated factor 12	Updated
C1ORF128	PITHD1	ENSG00000057757	57095	Protein coding	PITH domain containing 1	Updated
CSDA	YBX3	ENSG00000060138	8531	Protein coding	Y-box binding protein 3	Updated
FAM46C	TENT5C	ENSG00000183508	54855	Protein coding	terminal nucleotidyltransferase 5C	Updated

## Sheet: 153 rHuEPO genes origin,overlap
‡ GeneSymbol	rHuEPO_study	Altitude	Exercise
ABCG2	WANG 2021	Study_Sutehall
ADD1	WANG 2021	Study_Manella	GEPREP
ADIPOR1	Durussel; WANG 2017	Study_Manella
AK2	WANG 2021
ALAD	WANG 2021
ALAS2	Durussel; WANG 2017; WANG 2021	Study_Manella; Study Pham day 3	GEPREP
ANKRD9	WANG 2021	Study Pham HA3
AP2A1	WANG 2021	Study_Manella
AP2B1	WANG 2021
AP2M1	WANG 2021	Study_Manella
AP2S1	WANG 2021	Study_Manella
AQP1	WANG 2021	Study_Manella
ARF1	WANG 2021	Study_Manella	GEPREP
ATP6V0A1	WANG 2021
ATP6V0C	WANG 2021	Study_Manella	GEPREP
ATP6V1D	WANG 2021	Study_Manella
BCL2L1	Durussel; WANG 2017; WANG 2021	Study_Manella; Study Pham day 3
BLVRB	WANG 2021	Study_Manella
BPGM	Durussel; WANG 2017	Study_Manella; Study Pham day 3
BRD4	WANG 2021	Study_Manella
BTRC	WANG 2021
CA1	Durussel; WANG 2017; WANG 2021	Study_Manella; Study Pham day 3	GEPREP
CCR7	Durussel		GEPREP
CD247	Durussel
CD28	WANG 2021
CD3D	Durussel	Study_Manella	GEPREP
CD3G	WANG 2021	Study_Manella; Study_Sutehall
CDK4	WANG 2021
CDK6	WANG 2021	Study_Manella	GEPREP
CENPE	WANG 2021	Study_Manella	GEPREP
COPS2	WANG 2021	Study Pham day 3
COPS3	WANG 2021
CTSB	WANG 2021
CTSE	WANG 2021	Study_Manella; Study Pham day 3	GEPREP
CUL4A	WANG 2021	Study_Manella
DCAF10	WANG 2021
DCAF11	WANG 2021
DCAF12	Durussel; WANG 2017	Study_Manella; Study Pham day 3
DCAF6	WANG 2021	Study_Manella
DCTD	WANG 2021
DCTN4	WANG 2021
DCUN1D1	WANG 2021
DCUN1D4	WANG 2021
DMTN	WANG 2021	Study_Manella
DTYMK	WANG 2021	Study_Manella
E2F2	Durussel; WANG 2021	Study_Manella
E2F4	WANG 2021
EEF1D	Durussel	Study_Manella
ELOB	WANG 2021	Study_Manella
EPB42	Durussel, WANG 2017; WANG 2021	Study_Manella	GEPREP
EPN1	WANG 2021	Study_Manella
FBXL4	WANG 2021
FBXO30	WANG 2021
FBXO7	Durussel; WANG 2017; WANG 2021	Study_Manella
FBXO9	WANG 2021
FCHO2	WANG 2021
FECH	Durussel; WANG 2017; WANG 2021	Study Pham HA3
FEM1A	WANG 2021		GEPREP
FKBP8	WANG 2021	Study_Manella
FURIN	WANG 2021	Study_Manella
GATA1	WANG 2021	Study_Manella	GEPREP
GLRX5	WANG 2021	Study_Manella; Study Pham day 3
GMPR	Durussel; WANG 2017	Study_Manella
GUK1	Durussel; WANG 2017; WANG 2021	Study_Manella
GYPB	Durussel	Study_Manella; Study Pham day 3	GEPREP
GYPE	Durussel		GEPREP
HBA1	WANG 2021	Study_Manella	GEPREP
HBB	WANG 2021	Study_Manella
HBD	Durussel	Study_Manella; Study Pham day 3	GEPREP
HMBS	WANG 2021	Study_Manella
IFI27	Durussel	Study_Manella
ISCA1	WANG 2021	Study_Manella; Study Pham day 3
ITSN1	WANG 2021
JUN	WANG 2021
KIF15	WANG 2021
KIF18A	WANG 2021		GEPREP
KIF23	WANG 2021	Study_Manella
KLC3	WANG 2021	Study_Manella
KRT1	Durussel; WANG 2017	Study_Manella; Study Pham day 3	GEPREP
LEF1	Durussel		GEPREP
LGALS3	WANG 2021	Study_Manella
LOC100130562	Durussel
LOC100131164	Durussel
LOC286444	Durussel
LOC389599	Durussel
LOC441455	Durussel
LRRC8C	WANG 2021	Study_Manella	GEPREP
MAP2K3	WANG 2021	Study_Manella
MAP2K7	WANG 2021	Study_Manella	GEPREP
MAP4K4	WANG 2021		GEPREP
MAPKAPK2	WANG 2021
MAPKAPK5	WANG 2021
MARCHF8	Durussel	Study_Manella; Study Pham day 3
MIF	Durussel
MRS2	WANG 2021
NEDD4L	WANG 2021
NR3C1	WANG 2021
OSBP2	Durussel; WANG 2017	Study_Manella; Study Pham day 3
PCGF5	WANG 2021	Study_Manella
PHC1	WANG 2021
PICALM	WANG 2021		GEPREP
PIK3R1	WANG 2021
PITHD1	Durussel	Study_Manella
PPM1A	WANG 2021
PSENEN	WANG 2021
PSME4	WANG 2021	Study_Manella
PSMF1	WANG 2021
RAP1GAP	Durussel	Study_Manella; Study Pham day 3
RBBP4	WANG 2021
RBBP7	WANG 2021	Study_Manella
RBL1	WANG 2021
RBM38	Durussel	Study_Manella
RHAG	WANG 2021	Study Pham day 3	GEPREP
RILP	WANG 2021	Study_Manella
RPS27A	WANG 2021	Study_Manella
S1PR1	WANG 2021		GEPREP
SELENBP1	Durussel; WANG 2017	Study_Manella; Study Pham day 3
SH3GL1	WANG 2021	Study_Manella
SIAH2	Durussel; WANG 2021	Study_Manella; Study Pham day 3	GEPREP
SKAP1	Durussel
SKI	WANG 2021
SKP1	WANG 2021
SLC25A37	WANG 2021	Study_Manella
SLC25A39	WANG 2021	Study_Manella
SLC4A1	Durussel; WANG 2017; WANG 2021	Study_Manella; Study Pham day 3	GEPREP
SLC6A10P	Durussel		GEPREP
SLC6A8	WANG 2021	Study_Manella
SNCA	Durussel; WANG 2017; WANG 2021	Study_Manella; Study Pham day 3	GEPREP
STK11	WANG 2021	Study_Manella	GEPREP
STRADB	Durussel; WANG 2017; WANG 2021	Study_Manella; Study Pham day 3
TAL1	WANG 2021	Study_Manella	GEPREP
TENT5C	DURUSSEL	Study_Manella; Study Pham day 3
TFDP1	WANG 2021	Study_Manella
TFR2	WANG 2021	Study_Manella	GEPREP
TFRC	WANG 2021	Study_Manella
TMOD1	Durussel; WANG 2017; WANG 2021	Study_Manella; Study Pham day 3
TNIK	WANG 2021	Study_Manella
TNRC6A	WANG 2021
TNRC6C	WANG 2021
TNS1	WANG 2017	Study_Manella; Study Pham day 3
TPM1	WANG 2021	Study_Manella
TRIM58	Durussel; WANG 2017; WANG 2021	Study_Manella; Study Pham day 3	GEPREP
TSPAN5	WANG 2021	Study_Manella
UBA52	WANG 2021
UBB	WANG 2021	Study_Manella
UBE2F	WANG 2021
UBE2M	WANG 2021	Study_Manella
UBQLN1	WANG 2021
UBXN6	Durussel; WANG 2017	Study_Manella
WDTC1	WANG 2021	Study_Manella
XK	Durussel	Study_Manella; Study Pham day 1; Study Pham day 3
YBX3	Durussel	Study_Manella
YOD1	Durussel; WANG 2017; WANG 2021	Study_Manella; Study Pham day 3

## Sheet: Expression direction rHuEPO
§ Source rHuEPO	Gene	Timepoint	Direction
Wang 2021	ABCG2	Overall	Mixed
Wang 2021	ADD1	Overall	Up
Durussel	ADIPOR1	Overall	UpDown
Wang 2017	ADIPOR1	During	Up
Wang 2017	ADIPOR1	Post 1 week	Down
Wang 2017	ADIPOR1	Post 2 week	Down
Wang 2017	ADIPOR1	Post 4 week	Up
Wang 2017	ADIPOR1	Post 48h	Up
Wang 2021	AK2	Overall	Down
Wang 2021	ALAD	Overall	Up
Durussel	ALAS2	Overall	UpDown
Wang 2017	ALAS2	During	Up
Wang 2017	ALAS2	Post 1 week	Down
Wang 2017	ALAS2	Post 2 week	Down
Wang 2017	ALAS2	Post 4 week	Up
Wang 2017	ALAS2	Post 48h	Up
Wang 2021	ALAS2	Overall	Mixed
Wang 2021	ANKRD9	Overall	Mixed
Wang 2021	AP2A1	Overall	Mixed
Wang 2021	AP2A1	Overall	Up
Wang 2021	AP2B1	Overall	Up
Wang 2021	AP2M1	Overall	Mixed
Wang 2021	AP2M1	Overall	Up
Wang 2021	AP2S1	Overall	Up
Wang 2021	AP2S1	Overall	Up
Wang 2021	AQP1	Overall	Mixed
Wang 2021	ARF1	Overall	Up
Wang 2021	ATP6V0A1	Overall	Up
Wang 2021	ATP6V0C	Overall	Mixed
Wang 2021	ATP6V1D	Overall	Up
Durussel	BCL2L1	Overall	UpDown
Wang 2017	BCL2L1	During	Up
Wang 2017	BCL2L1	Post 1 week	Down
Wang 2017	BCL2L1	Post 2 week	Down
Wang 2017	BCL2L1	Post 4 week	Up
Wang 2017	BCL2L1	Post 48h	Down
Wang 2021	BCL2L1	Overall	Mixed
Wang 2021	BLVRB	Overall	Mixed
Durussel	BPGM	Overall	UpDown
Wang 2017	BPGM	During	Up
Wang 2017	BPGM	Post 1 week	Down
Wang 2017	BPGM	Post 2 week	Down
Wang 2017	BPGM	Post 4 week	Up
Wang 2017	BPGM	Post 48h	Down
Wang 2021	BRD4	Overall	Up
Wang 2021	BTRC	Overall	Up
Durussel	CA1	Overall	UpDown
Wang 2017	CA1	During	Up
Wang 2017	CA1	Post 1 week	Down
Wang 2017	CA1	Post 2 week	Down
Wang 2017	CA1	Post 4 week	Up
Wang 2017	CA1	Post 48h	Down
Wang 2021	CA1	Overall	Mixed
Durussel	CCR7	Overall	DownUp
Wang 2017	CCR7	During	Down
Wang 2017	CCR7	Post 1 week	Up
Wang 2017	CCR7	Post 2 week	Up
Wang 2017	CCR7	Post 4 week	Down
Wang 2017	CCR7	Post 48h	Down
Durussel	CD247	Overall	DownUp
Wang 2017	CD247	During	Down
Wang 2017	CD247	Post 1 week	Up
Wang 2017	CD247	Post 2 week	Down
Wang 2017	CD247	Post 4 week	Down
Wang 2017	CD247	Post 48h	Up
Wang 2021	CD28	Overall	Down
Durussel	CD3D	Overall	DownUp
Wang 2021	CD3G	Overall	Down
Wang 2021	CDK4	Overall	Down
Wang 2021	CDK6	Overall	Down
Wang 2021	CENPE	Overall	Up
Wang 2021	COPS2	Overall	Up
Wang 2021	COPS3	Overall	Up
Wang 2021	CTSB	Overall	Up
Wang 2021	CTSE	Overall	Mixed
Wang 2021	CUL4A	Overall	Up
Wang 2021	DCAF10	Overall	Up
Wang 2021	DCAF11	Overall	Up
Durussel	DCAF12	Overall	UpDown
Wang 2017	DCAF12	During	Up
Wang 2017	DCAF12	Post 1 week	Down
Wang 2017	DCAF12	Post 2 week	Down
Wang 2017	DCAF12	Post 4 week	Up
Wang 2017	DCAF12	Post 48h	Down
Wang 2021	DCAF6	Overall	Up
Wang 2021	DCTD	Overall	Down
Wang 2021	DCTN4	Overall	Up
Wang 2021	DCUN1D1	Overall	Up
Wang 2021	DCUN1D4	Overall	Up
Wang 2021	DMTN	Overall	Mixed
Wang 2021	DTYMK	Overall	Down
Wang 2021	E2F2	Overall	Mixed
Wang 2021	E2F4	Overall	Up
Durussel	EEF1D	Overall	DownUp
Wang 2017	EEF1D	During	Down
Wang 2017	EEF1D	Post 1 week	Up
Wang 2017	EEF1D	Post 2 week	Up
Wang 2017	EEF1D	Post 4 week	Down
Wang 2017	EEF1D	Post 48h	Up
Wang 2021	ELOB	Overall	Up
Durussel	EPB42	Overall	UpDown
Wang 2017	EPB42	During	Up
Wang 2017	EPB42	Post 1 week	Down
Wang 2017	EPB42	Post 2 week	Down
Wang 2017	EPB42	Post 4 week	Up
Wang 2017	EPB42	Post 48h	Down
Wang 2021	EPN1	Overall	Up
Wang 2021	FBXL4	Overall	Mixed
Wang 2021	FBXO30	Overall	Up
Durussel	FBXO7	Overall	UpDown
Wang 2017	FBXO7	During	Down
Wang 2017	FBXO7	Post 1 week	Down
Wang 2017	FBXO7	Post 2 week	Down
Wang 2017	FBXO7	Post 4 week	Up
Wang 2017	FBXO7	Post 48h	Down
Wang 2021	FBXO7	Overall	Mixed
Wang 2021	FBXO9	Overall	Mixed
Wang 2021	FCHO2	Overall	Up
Durussel	FECH	Overall	UpDown
Wang 2017	FECH	During	Up
Wang 2017	FECH	Post 1 week	Down
Wang 2017	FECH	Post 2 week	Down
Wang 2017	FECH	Post 4 week	Up
Wang 2017	FECH	Post 48h	Down
Wang 2021	FECH	Overall	Mixed
Wang 2021	FEM1A	Overall	Up
Wang 2021	FKBP8	Overall	Mixed
Wang 2021	FURIN	Overall	Up
Wang 2021	GATA1	Overall	Mixed
Wang 2021	GLRX5	Overall	Mixed
Durussel	GMPR	Overall	UpDown
Wang 2017	GMPR	During	Up
Wang 2017	GMPR	Post 1 week	Down
Wang 2017	GMPR	Post 2 week	Down
Wang 2017	GMPR	Post 4 week	Up
Wang 2017	GMPR	Post 48h	Down
Durussel	GUK1	Overall	UpDown
Wang 2017	GUK1	During	Up
Wang 2017	GUK1	Post 1 week	Down
Wang 2017	GUK1	Post 2 week	Down
Wang 2017	GUK1	Post 4 week	Down
Wang 2017	GUK1	Post 48h	Down
Wang 2021	GUK1	Overall	Mixed
Durussel	GYPE	Overall	UpDown
Wang 2017	GYPE	During	Up
Wang 2017	GYPE	Post 1 week	Down
Wang 2017	GYPE	Post 2 week	Down
Wang 2017	GYPE	Post 4 week	Down
Wang 2017	GYPE	Post 48h	Down
Wang 2021	HBA1	Overall	Down
Wang 2021	HBB	Overall	Mixed
Durussel	HBD	Overall	UpDown
Wang 2017	HBD	During	Up
Wang 2017	HBD	Post 1 week	Down
Wang 2017	HBD	Post 2 week	Down
Wang 2017	HBD	Post 4 week	Up
Wang 2017	HBD	Post 48h	Up
Wang 2021	HMBS	Overall	Up
Wang 2021	ISCA1	Overall	Mixed
Wang 2021	ITSN1	Overall	Up
Wang 2021	JUN	Overall	Down
Wang 2021	KIF15	Overall	Up
Wang 2021	KIF18A	Overall	Up
Wang 2021	KIF23	Overall	Up
Wang 2021	KLC3	Overall	Mixed
Durussel	KRT1	Overall	UpDown
Wang 2017	KRT1	During	Up
Wang 2017	KRT1	Post 1 week	Down
Wang 2017	KRT1	Post 2 week	Down
Wang 2017	KRT1	Post 4 week	Down
Durussel	LEF1	Overall	DownUp
Wang 2017	LEF1	During	Down
Wang 2017	LEF1	Post 1 week	Up
Wang 2017	LEF1	Post 2 week	Up
Wang 2017	LEF1	Post 4 week	Down
Wang 2017	LEF1	Post 48h	Up
Wang 2021	LGALS3	Overall	Up
Durussel	LOC100130562	Overall	DownUp
Wang 2017	LOC100130562	During	Down
Wang 2017	LOC100130562	Post 1 week	Up
Wang 2017	LOC100130562	Post 2 week	Up
Wang 2017	LOC100130562	Post 4 week	Down
Wang 2017	LOC100130562	Post 48h	Up
Durussel	LOC286444	Overall	DownUp
Wang 2017	LOC286444	During	Down
Wang 2017	LOC286444	Post 1 week	Up
Wang 2017	LOC286444	Post 2 week	Up
Wang 2017	LOC286444	Post 4 week	Up
Wang 2017	LOC286444	Post 48h	Up
Wang 2021	LRRC8C	Overall	Down
Wang 2021	MAP2K3	Overall	Mixed
Wang 2021	MAP2K7	Overall	Up
Wang 2021	MAP4K4	Overall	Mixed
Wang 2021	MAPKAPK2	Overall	Up
Wang 2021	MAPKAPK5	Overall	Down
Durussel	MIF	Overall	DownUp
Wang 2017	MIF	During	Down
Wang 2017	MIF	Post 1 week	Up
Wang 2017	MIF	Post 2 week	Down
Wang 2017	MIF	Post 4 week	Down
Wang 2017	MIF	Post 48h	Down
Wang 2021	MRS2	Overall	Down
Wang 2021	NEDD4L	Overall	Mixed
Wang 2021	NR3C1	Overall	Up
Durussel	OSBP2	Overall	UpDown
Wang 2017	OSBP2	During	Up
Wang 2017	OSBP2	Post 1 week	Down
Wang 2017	OSBP2	Post 2 week	Down
Wang 2017	OSBP2	Post 4 week	Up
Wang 2017	OSBP2	Post 48h	Down
Wang 2021	PCGF5	Overall	Mixed
Wang 2021	PHC1	Overall	Up
Wang 2021	PICALM	Overall	Up
Wang 2021	PIK3R1	Overall	Down
Durussel	PITHD1	Overall	UpDown
Wang 2017	PITHD1	During	Up
Wang 2017	PITHD1	Post 1 week	Down
Wang 2017	PITHD1	Post 2 week	Down
Wang 2017	PITHD1	Post 4 week	Up
Wang 2017	PITHD1	Post 48h	Down
Wang 2021	PPM1A	Overall	Mixed
Wang 2021	PSENEN	Overall	Up
Wang 2021	PSME4	Overall	Up
Wang 2021	PSMF1	Overall	Mixed
Wang 2021	RBBP4	Overall	Up
Wang 2021	RBBP7	Overall	Down
Wang 2021	RBL1	Overall	Up
Durussel	RBM38	Overall	UpDown
Wang 2017	RBM38	During	Up
Wang 2017	RBM38	Post 1 week	Down
Wang 2017	RBM38	Post 2 week	Down
Wang 2017	RBM38	Post 4 week	Up
Wang 2017	RBM38	Post 48h	Down
Wang 2021	RHAG	Overall	Mixed
Wang 2021	RILP	Overall	Mixed
Wang 2021	RPS27A	Overall	Down
Wang 2021	S1PR1	Overall	Down
Durussel	SELENBP1	Overall	UpDown
Wang 2017	SELENBP1	During	Up
Wang 2017	SELENBP1	Post 1 week	Down
Wang 2017	SELENBP1	Post 2 week	Down
Wang 2017	SELENBP1	Post 4 week	Up
Wang 2017	SELENBP1	Post 48h	Down
Wang 2021	SH3GL1	Overall	Mixed
Wang 2021	SIAH2	Overall	Up
Durussel	SKAP1	Overall	DownUp
Wang 2017	SKAP1	During	Up
Wang 2017	SKAP1	Post 1 week	Up
Wang 2017	SKAP1	Post 2 week	Up
Wang 2017	SKAP1	Post 4 week	Up
Wang 2017	SKAP1	Post 48h	Up
Wang 2021	SKI	Overall	Down
Wang 2021	SKP1	Overall	Up
Wang 2021	SLC25A37	Overall	Mixed
Durussel	SLC4A1	Overall	UpDown
Wang 2017	SLC4A1	During	Up
Wang 2017	SLC4A1	Post 1 week	Down
Wang 2017	SLC4A1	Post 2 week	Down
Wang 2017	SLC4A1	Post 4 week	Up
Wang 2017	SLC4A1	Post 48h	Down
Wang 2021	SLC4A1	Overall	Mixed
Durussel	SLC6A10P	Overall	UpDown
Wang 2021	SLC6A8	Overall	Mixed
Durussel	SNCA	Overall	UpDown
Wang 2017	SNCA	During	Up
Wang 2017	SNCA	Post 1 week	Down
Wang 2017	SNCA	Post 2 week	Down
Wang 2017	SNCA	Post 4 week	Up
Wang 2017	SNCA	Post 48h	Up
Wang 2021	SNCA	Overall	Mixed
Wang 2021	STK11	Overall	Up
Durussel	STRADB	Overall	UpDown
Wang 2017	STRADB	During	Up
Wang 2017	STRADB	Post 1 week	Down
Wang 2017	STRADB	Post 2 week	Down
Wang 2017	STRADB	Post 4 week	Up
Wang 2017	STRADB	Post 48h	Down
Wang 2021	STRADB	Overall	Mixed
Wang 2021	TAL1	Overall	Mixed
Wang 2021	TFDP1	Overall	Mixed
Wang 2021	TFDP1	Overall	Up
Wang 2021	TFR2	Overall	Up
Wang 2021	TFRC	Overall	Mixed
Durussel	TMOD1	Overall	UpDown
Wang 2017	TMOD1	During	Up
Wang 2017	TMOD1	Post 1 week	Down
Wang 2017	TMOD1	Post 2 week	Down
Wang 2017	TMOD1	Post 4 week	Up
Wang 2017	TMOD1	Post 48h	Up
Wang 2021	TMOD1	Overall	Mixed
Wang 2021	TNIK	Overall	Down
Wang 2021	TNRC6A	Overall	Mixed
Wang 2021	TNRC6C	Overall	Mixed
Durussel	TNS1	Overall	UpDown
Wang 2017	TNS1	During	Up
Wang 2017	TNS1	Post 1 week	Down
Wang 2017	TNS1	Post 2 week	Down
Wang 2017	TNS1	Post 4 week	Down
Wang 2017	TNS1	Post 48h	Down
Wang 2021	TPM1	Overall	Mixed
Durussel	TRIM58	Overall	UpDown
Wang 2017	TRIM58	During	Up
Wang 2017	TRIM58	Post 1 week	Down
Wang 2017	TRIM58	Post 2 week	Down
Wang 2017	TRIM58	Post 4 week	Up
Wang 2017	TRIM58	Post 48h	Down
Wang 2021	TSPAN5	Overall	Mixed
Wang 2021	UBA52	Overall	Mixed
Wang 2021	UBB	Overall	Mixed
Wang 2021	UBB	Overall	Mixed
Wang 2021	UBE2F	Overall	Mixed
Wang 2021	UBE2M	Overall	Up
Wang 2021	UBQLN1	Overall	Up
Durussel	UBXN6	Overall	UpDown
Wang 2017	UBXN6	During	Down
Wang 2017	UBXN6	Post 1 week	Down
Wang 2017	UBXN6	Post 2 week	Down
Wang 2017	UBXN6	Post 4 week	Up
Wang 2017	UBXN6	Post 48h	Down
Wang 2021	WDTC1	Overall	Mixed
Durussel	YOD1	Overall	UpDown
Wang 2017	YOD1	During	Up
Wang 2017	YOD1	Post 1 week	Down
Wang 2017	YOD1	Post 2 week	Down
Wang 2017	YOD1	Post 4 week	Up
Wang 2017	YOD1	Post 48h	Up

## Sheet: Expression dir. for 50 rHuEPO
rHuEPO unique 50 genes Source	Gene	Timepoint	Direction
Wang 2021	AK2	Overall	Down
Wang 2021	ALAD	Overall	Up
Wang 2021	AP2B1	Overall	Up
Wang 2021	ATP6V0A1	Overall	Up
Wang 2021	BTRC	Overall	Up
Durussel	CD247	Overall	Mixed
Wang 2017	CD247	During	Down
Wang 2017	CD247	Post 1 week	Up
Wang 2017	CD247	Post 2 week	Down
Wang 2017	CD247	Post 4 week	Down
Wang 2017	CD247	Post 48h	Up
Wang 2021	CD28	Overall	Down
Wang 2021	CDK4	Overall	Down
Wang 2021	COPS3	Overall	Up
Wang 2021	CTSB	Overall	Up
Wang 2021	DCAF10	Overall	Up
Wang 2021	DCAF11	Overall	Up
Wang 2021	DCTD	Overall	Down
Wang 2021	DCTN4	Overall	Up
Wang 2021	DCUN1D1	Overall	Up
Wang 2021	DCUN1D4	Overall	Up
Wang 2021	E2F4	Overall	Up
Wang 2021	FBXL4	Overall	Mixed
Wang 2021	FBXO30	Overall	Up
Wang 2021	FBXO9	Overall	Mixed
Wang 2021	FCHO2	Overall	Up
Wang 2021	ITSN1	Overall	Up
Wang 2021	JUN	Overall	Down
Wang 2021	KIF15	Overall	Up
Durussel	LOC100130562	Overall	Mixed
Wang 2017	LOC100130562	During	Down
Wang 2017	LOC100130562	Post 1 week	Up
Wang 2017	LOC100130562	Post 2 week	Up
Wang 2017	LOC100130562	Post 4 week	Down
Wang 2017	LOC100130562	Post 48h	Up
Durussel	LOC286444	Overall	Mixed
Wang 2017	LOC286444	During	Down
Wang 2017	LOC286444	Post 1 week	Up
Wang 2017	LOC286444	Post 2 week	Up
Wang 2017	LOC286444	Post 4 week	Up
Wang 2017	LOC286444	Post 48h	Up
Wang 2021	MAPKAPK2	Overall	Up
Wang 2021	MAPKAPK5	Overall	Down
Durussel	MIF	Overall	Mixed
Wang 2017	MIF	During	Down
Wang 2017	MIF	Post 1 week	Up
Wang 2017	MIF	Post 2 week	Down
Wang 2017	MIF	Post 4 week	Down
Wang 2017	MIF	Post 48h	Down
Wang 2021	MRS2	Overall	Down
Wang 2021	NEDD4L	Overall	Mixed
Wang 2021	NR3C1	Overall	Up
Wang 2021	PHC1	Overall	Up
Wang 2021	PIK3R1	Overall	Down
Wang 2021	PPM1A	Overall	Mixed
Wang 2021	PSENEN	Overall	Up
Wang 2021	PSMF1	Overall	Mixed
Wang 2021	RBBP4	Overall	Up
Wang 2021	RBL1	Overall	Up
Durussel	SKAP1	Overall	Mixed
Wang 2017	SKAP1	During	Up
Wang 2017	SKAP1	Post 1 week	Up
Wang 2017	SKAP1	Post 2 week	Up
Wang 2017	SKAP1	Post 4 week	Up
Wang 2017	SKAP1	Post 48h	Up
Wang 2021	SKI	Overall	Down
Wang 2021	SKP1	Overall	Up
Wang 2021	TNRC6A	Overall	Mixed
Wang 2021	TNRC6C	Overall	Mixed
Wang 2021	UBA52	Overall	Mixed
Wang 2021	UBE2F	Overall	Mixed
Wang 2021	UBQLN1	Overall	Up
Durussel	LOC100131164	not reported / not available
Durussel	LOC389599	not reported / not available
Durussel	LOC441455	not reported / not available

## Sheet: Expression direction Manella 
§ Manella_gene	RI_vs_SL	PU_vs_SL	RI_vs_PU
ADIPOR1	Down	Down	Up
AP2A1	Down	Down	Up
AP2M1	Down	Down	Up
AP2S1	Down	Down	Up
AQP1	Down	Down	Up
ATP6V1D	Up	Up	Up
BCL2L1	Down	Down	Up
BLVRB	Down	Down	Up
BPGM	Up	Down	Up
BRD4	Down	Down	Up
CD3G	Up	Up	Up
CUL4A	Down	Down	Up
DCAF12	Down	Down	Up
DCAF6	Up	Down	Up
DMTN	Down	Down	Up
DTYMK	Up	Up	Up
E2F2	Down	Down	Up
EEF1D	Up	Up	Up
ELOB	Up	Up	Up
EPN1	Down	Down	Down
FBXO7	Down	Down	Up
FKBP8	Down	Down	Up
FURIN	Down	Down	Up
GLRX5	Down	Down	Up
GMPR	Down	Down	Up
GUK1	Down	Down	Up
HBB	Down	Down	Up
HMBS	Down	Down	Up
IFI27	Up	Down	Up
ISCA1	Up	Down	Up
KIF23	Up	Up	Up
KLC3	Down	Down	Up
LGALS3	Up	Down	Up
MAP2K3	Down	Down	Up
MARCHF8	Down	Down	Up
OSBP2	Down	Down	Up
PCGF5	Down	Down	Up
PITHD1	Down	Down	Up
PSME4	Up	Up	Up
RAP1GAP	Down	Down	Up
RBBP7	Up	Up	Up
RBM38	Down	Down	Up
RILP	Down	Down	Up
RPS27A	Up	Up	Up
SELENBP1	Down	Down	Up
SH3GL1	Down	Down	Up
SLC25A37	Down	Down	Up
SLC25A39	Down	Down	Up
SLC6A8	Down	Down	Up
STRADB	Down	Down	Up
TENT5C	Up	Down	Up
TFDP1	Up	Down	Up
TFRC	Up	Up	Up
TMOD1	Down	Down	Up
TNIK	Up	Up	Up
TNS1	Down	Down	Up
TPM1	Up	Down	Up
TSPAN5	Down	Down	Up
UBB	Down	Down	Up
UBE2M	Down	Down	Up
UBXN6	Down	Down	Up
WDTC1	Down	Down	Up
XK	Up	Down	Up
YBX3	Down	Down	Up
YOD1	Up	Up	Up
ABCG2	Not reported	Not reported	Not reported
ANKRD9	Not reported	Not reported	Not reported
COPS2	Not reported	Not reported	Not reported
FECH	Not reported	Not reported	Not reported

## Sheet: Expression direction Sutehall
§ Sutehall altitude genes	D1 vs PRE	D2 vsPRE	D3 vs PRE	D4 vs PRE	POST vs PRE
ABCG2	Up	Up	Up	Up	Up
CD3G	Down	Down	Down	Down	Up

## Sheet: Expression direction Pham day 3
§ Gene	Pham_Day3_direction
ALAS2	Up
ANKRD9	Up
BCL2L1	Up
BPGM	Up
CA1	Up
COPS2	Up
CTSE	Up
DCAF12	Up
FECH	Up
GLRX5	Up
GYPB	Up
HBD	Up
ISCA1	Up
KRT1	Up
MARCHF8	Up
OSBP2	Up
RAP1GAP	Up
RHAG	Up
SELENBP1	Up
SIAH2	Up
SLC4A1	Up
SNCA	Up
STRADB	Up
TENT5C	Up
TMOD1	Up
TNS1	Up
TRIM58	Up
XK	Up
YOD1	Up
