# Supplementary material for: Evaluating Transcriptomic Biomarkers for rHuEPO Detection: Assessing the Impact of Exercise and Altitude Exposure
Source: Drug Test Anal. 2026 Mar 5;18(4):581–602. doi: 10.1002/dta.70040 (PMC13040416; doi:10.1002/dta.70040)
Supplement: Supplementary file 2 — Table S2: Altitude gene overlap and study‐level presence across Manella, Pham_HA1, Pham_HA3 and Sutehall. Pairwise overlap count matrix and gene‐level presence table for altitude‐responsive genes across Manella, Pham Day 1 (Pham_HA1), Pham Day 3 (Pham_HA3) and Sutehall. †Pairwise overlap count matrix summarises shared altitude‐responsive genes across studies; diagonal values indicate the total number of genes reported per study, and off‐diagonal values indicate the number of overlapping genes between each pair of studies. ‡The gene‐level presence table lists harmonised HGNC symbols and study‐level presence (TRUE/FALSE) for each altitude dataset; n_altitude_studies indicates the number of altitude studies in which a gene is present, and genes_in_more_than_one_altitude_study is TRUE when a gene is present in ≥ 2 altitude studies. [file DTA-18-581-s004.xlsx]

## Sheet: overlap counts
† Study	Manella	Pham day1	Pham day3	Sutehall
Manella	3773	61	129	5
Pham day1	61	155	70	0
Pham day3	129	70	283	0
Sutehall	5	0	0	29

## Sheet: altitude genes each study
‡ GeneSymbol	Pham_HA1	Pham_HA3	Manella	Sutehall	n_altitude_studies	genes in more than one altitude study
AAGAB	FALSE	FALSE	TRUE	FALSE	1	FALSE
AAMDC	TRUE	TRUE	TRUE	FALSE	3	TRUE
AATK	FALSE	FALSE	TRUE	FALSE	1	FALSE
ABCB9	FALSE	FALSE	TRUE	FALSE	1	FALSE
ABCC3	FALSE	FALSE	TRUE	FALSE	1	FALSE
ABCE1	FALSE	FALSE	TRUE	FALSE	1	FALSE
ABCG1	FALSE	FALSE	TRUE	FALSE	1	FALSE
ABCG2	FALSE	FALSE	FALSE	TRUE	1	FALSE
ABHD13	FALSE	FALSE	TRUE	FALSE	1	FALSE
ABHD18	FALSE	FALSE	TRUE	FALSE	1	FALSE
ABHD3	FALSE	FALSE	TRUE	FALSE	1	FALSE
ABHD4	FALSE	FALSE	TRUE	FALSE	1	FALSE
ABHD8	FALSE	FALSE	TRUE	FALSE	1	FALSE
ABI3	FALSE	FALSE	TRUE	FALSE	1	FALSE
ABLIM3	FALSE	FALSE	TRUE	FALSE	1	FALSE
ABRACL	FALSE	FALSE	TRUE	FALSE	1	FALSE
ABTB1	FALSE	FALSE	TRUE	FALSE	1	FALSE
ACADM	FALSE	FALSE	TRUE	FALSE	1	FALSE
ACAT1	FALSE	FALSE	TRUE	FALSE	1	FALSE
ACAT2	FALSE	FALSE	TRUE	FALSE	1	FALSE
ACD	FALSE	FALSE	TRUE	FALSE	1	FALSE
ACHE	FALSE	TRUE	TRUE	FALSE	2	TRUE
ACKR1	FALSE	FALSE	TRUE	FALSE	1	FALSE
ACOT13	FALSE	FALSE	TRUE	FALSE	1	FALSE
ACP1	FALSE	FALSE	TRUE	FALSE	1	FALSE
ACRBP	FALSE	FALSE	TRUE	FALSE	1	FALSE
ACSM3	FALSE	FALSE	TRUE	FALSE	1	FALSE
ACTL6A	FALSE	FALSE	TRUE	FALSE	1	FALSE
ACTN1	FALSE	FALSE	TRUE	FALSE	1	FALSE
ACTR10	FALSE	FALSE	TRUE	FALSE	1	FALSE
ACTR3	FALSE	FALSE	TRUE	FALSE	1	FALSE
ACTR3-AS1	FALSE	FALSE	TRUE	FALSE	1	FALSE
ACTR6	FALSE	FALSE	TRUE	FALSE	1	FALSE
ACVR1C	TRUE	TRUE	FALSE	FALSE	2	TRUE
ACYP1	FALSE	FALSE	TRUE	FALSE	1	FALSE
ACYP2	FALSE	FALSE	TRUE	FALSE	1	FALSE
ADAL	FALSE	FALSE	TRUE	FALSE	1	FALSE
ADAMTSL4-AS1	FALSE	FALSE	TRUE	FALSE	1	FALSE
ADAP1	FALSE	FALSE	TRUE	FALSE	1	FALSE
ADCY10P1	FALSE	FALSE	TRUE	FALSE	1	FALSE
ADCY4	FALSE	FALSE	TRUE	FALSE	1	FALSE
ADD1	FALSE	FALSE	TRUE	FALSE	1	FALSE
ADD3	FALSE	FALSE	TRUE	FALSE	1	FALSE
ADGRE1	FALSE	FALSE	TRUE	FALSE	1	FALSE
ADGRE3	FALSE	FALSE	TRUE	FALSE	1	FALSE
ADH5	FALSE	FALSE	TRUE	FALSE	1	FALSE
ADIPOR1	FALSE	FALSE	TRUE	FALSE	1	FALSE
ADK	FALSE	FALSE	TRUE	FALSE	1	FALSE
ADNP2	FALSE	FALSE	TRUE	FALSE	1	FALSE
ADORA3	FALSE	FALSE	TRUE	FALSE	1	FALSE
ADPRM	FALSE	FALSE	TRUE	FALSE	1	FALSE
ADSL	FALSE	FALSE	TRUE	FALSE	1	FALSE
ADTRP	FALSE	FALSE	TRUE	FALSE	1	FALSE
AFAP1	FALSE	FALSE	TRUE	FALSE	1	FALSE
AFDN	FALSE	FALSE	TRUE	FALSE	1	FALSE
AFTPH	FALSE	FALSE	TRUE	FALSE	1	FALSE
AGAP7P	FALSE	FALSE	TRUE	FALSE	1	FALSE
AGER	FALSE	FALSE	TRUE	FALSE	1	FALSE
AGGF1	FALSE	FALSE	TRUE	FALSE	1	FALSE
AGL	FALSE	FALSE	TRUE	FALSE	1	FALSE
AGO3	FALSE	FALSE	TRUE	FALSE	1	FALSE
AGPAT1	FALSE	FALSE	TRUE	FALSE	1	FALSE
AGPAT2	FALSE	FALSE	TRUE	FALSE	1	FALSE
AGPAT4-IT1	FALSE	FALSE	TRUE	FALSE	1	FALSE
AGTPBP1	FALSE	FALSE	TRUE	FALSE	1	FALSE
AHNAK	FALSE	FALSE	TRUE	FALSE	1	FALSE
AHSA2P	FALSE	FALSE	TRUE	FALSE	1	FALSE
AHSP	FALSE	TRUE	TRUE	FALSE	2	TRUE
AIF1	FALSE	FALSE	TRUE	FALSE	1	FALSE
AIM2	FALSE	FALSE	TRUE	FALSE	1	FALSE
AIMP1	FALSE	FALSE	TRUE	FALSE	1	FALSE
AK4	FALSE	TRUE	FALSE	FALSE	1	FALSE
AK6	FALSE	FALSE	TRUE	FALSE	1	FALSE
AK9	FALSE	FALSE	TRUE	FALSE	1	FALSE
AKIRIN2	FALSE	FALSE	TRUE	FALSE	1	FALSE
AKR1C3	FALSE	FALSE	TRUE	FALSE	1	FALSE
AKR7A3	FALSE	TRUE	FALSE	FALSE	1	FALSE
AKT1	FALSE	FALSE	TRUE	FALSE	1	FALSE
AKT1S1	FALSE	FALSE	TRUE	FALSE	1	FALSE
AKT3	FALSE	FALSE	TRUE	FALSE	1	FALSE
ALAS2	FALSE	TRUE	TRUE	FALSE	2	TRUE
ALCAM	FALSE	FALSE	TRUE	FALSE	1	FALSE
ALDH3B1	FALSE	FALSE	TRUE	FALSE	1	FALSE
ALDH5A1	FALSE	FALSE	TRUE	FALSE	1	FALSE
ALG10B	FALSE	TRUE	FALSE	FALSE	1	FALSE
ALG3	FALSE	FALSE	FALSE	TRUE	1	FALSE
ALG5	FALSE	FALSE	TRUE	FALSE	1	FALSE
ALG8	FALSE	FALSE	TRUE	FALSE	1	FALSE
ALKBH2	FALSE	FALSE	TRUE	FALSE	1	FALSE
ALKBH3	FALSE	FALSE	TRUE	FALSE	1	FALSE
ALKBH8	FALSE	FALSE	TRUE	FALSE	1	FALSE
ALOX12	FALSE	FALSE	TRUE	FALSE	1	FALSE
ALOX15	FALSE	FALSE	TRUE	FALSE	1	FALSE
ALPL	FALSE	FALSE	TRUE	FALSE	1	FALSE
ALS2	FALSE	FALSE	TRUE	FALSE	1	FALSE
AMN1	FALSE	FALSE	TRUE	FALSE	1	FALSE
AMT	FALSE	FALSE	TRUE	FALSE	1	FALSE
AMY2B	FALSE	FALSE	TRUE	FALSE	1	FALSE
ANAPC10	FALSE	FALSE	TRUE	FALSE	1	FALSE
ANAPC13	FALSE	FALSE	TRUE	FALSE	1	FALSE
ANAPC15	FALSE	FALSE	TRUE	FALSE	1	FALSE
ANAPC4	FALSE	FALSE	TRUE	FALSE	1	FALSE
ANK1	FALSE	TRUE	TRUE	FALSE	2	TRUE
ANKK1	TRUE	FALSE	FALSE	FALSE	1	FALSE
ANKMY2	FALSE	FALSE	TRUE	FALSE	1	FALSE
ANKRD20A11P	FALSE	FALSE	TRUE	FALSE	1	FALSE
ANKRD28	FALSE	FALSE	TRUE	FALSE	1	FALSE
ANKRD34A	FALSE	FALSE	TRUE	FALSE	1	FALSE
ANKRD36BP2	FALSE	FALSE	TRUE	FALSE	1	FALSE
ANKRD37	FALSE	FALSE	TRUE	FALSE	1	FALSE
ANKRD44-AS1	FALSE	FALSE	TRUE	FALSE	1	FALSE
ANKRD44-IT1	TRUE	TRUE	TRUE	FALSE	3	TRUE
ANKRD49	FALSE	TRUE	TRUE	FALSE	2	TRUE
ANKRD9	FALSE	TRUE	FALSE	FALSE	1	FALSE
ANKS3	FALSE	FALSE	TRUE	FALSE	1	FALSE
ANP32A-IT1	FALSE	FALSE	TRUE	FALSE	1	FALSE
ANP32E	FALSE	FALSE	TRUE	FALSE	1	FALSE
ANTXRLP1	FALSE	FALSE	TRUE	FALSE	1	FALSE
ANXA1	FALSE	FALSE	TRUE	FALSE	1	FALSE
ANXA11	FALSE	FALSE	TRUE	FALSE	1	FALSE
ANXA2	FALSE	FALSE	TRUE	FALSE	1	FALSE
ANXA2R	FALSE	FALSE	TRUE	FALSE	1	FALSE
ANXA3	FALSE	FALSE	TRUE	FALSE	1	FALSE
ANXA6	FALSE	TRUE	FALSE	FALSE	1	FALSE
AP1M1	FALSE	FALSE	TRUE	FALSE	1	FALSE
AP1M2	FALSE	FALSE	TRUE	FALSE	1	FALSE
AP2A1	FALSE	FALSE	TRUE	FALSE	1	FALSE
AP2M1	FALSE	FALSE	TRUE	FALSE	1	FALSE
AP2S1	FALSE	FALSE	TRUE	FALSE	1	FALSE
AP3S1	FALSE	FALSE	TRUE	FALSE	1	FALSE
APEX1	FALSE	FALSE	FALSE	TRUE	1	FALSE
APIP	FALSE	FALSE	TRUE	FALSE	1	FALSE
APOBEC2	FALSE	FALSE	TRUE	FALSE	1	FALSE
APOBEC3A	FALSE	FALSE	TRUE	FALSE	1	FALSE
APOBEC3G	FALSE	FALSE	TRUE	FALSE	1	FALSE
APOL1	FALSE	FALSE	TRUE	FALSE	1	FALSE
APOL2	FALSE	FALSE	TRUE	FALSE	1	FALSE
APOL6	FALSE	FALSE	TRUE	FALSE	1	FALSE
APOO	FALSE	FALSE	TRUE	FALSE	1	FALSE
APP	FALSE	FALSE	TRUE	FALSE	1	FALSE
APPL1	FALSE	FALSE	TRUE	FALSE	1	FALSE
APTR	FALSE	FALSE	TRUE	FALSE	1	FALSE
AQP1	FALSE	FALSE	TRUE	FALSE	1	FALSE
AQP10	FALSE	FALSE	TRUE	FALSE	1	FALSE
AQP9	FALSE	FALSE	TRUE	FALSE	1	FALSE
ARAF	FALSE	FALSE	TRUE	FALSE	1	FALSE
ARF1	FALSE	FALSE	TRUE	FALSE	1	FALSE
ARF3	FALSE	FALSE	TRUE	FALSE	1	FALSE
ARFGEF2	FALSE	FALSE	TRUE	FALSE	1	FALSE
ARG1	TRUE	FALSE	TRUE	FALSE	2	TRUE
ARG2	FALSE	FALSE	TRUE	FALSE	1	FALSE
ARHGAP1	FALSE	FALSE	TRUE	FALSE	1	FALSE
ARHGAP11A	FALSE	FALSE	TRUE	FALSE	1	FALSE
ARHGAP11B	TRUE	FALSE	FALSE	FALSE	1	FALSE
ARHGAP15	FALSE	FALSE	TRUE	FALSE	1	FALSE
ARHGAP27P1	FALSE	FALSE	TRUE	FALSE	1	FALSE
ARHGAP27P1-BPTFP1-KPNA2P3	FALSE	FALSE	TRUE	FALSE	1	FALSE
ARHGAP42	FALSE	TRUE	FALSE	FALSE	1	FALSE
ARHGAP6	FALSE	FALSE	TRUE	FALSE	1	FALSE
ARHGEF12	FALSE	FALSE	TRUE	FALSE	1	FALSE
ARHGEF37	FALSE	TRUE	TRUE	FALSE	2	TRUE
ARHGEF40	FALSE	FALSE	TRUE	FALSE	1	FALSE
ARID3B	FALSE	FALSE	TRUE	FALSE	1	FALSE
ARID4A	FALSE	FALSE	TRUE	FALSE	1	FALSE
ARID4B	FALSE	FALSE	TRUE	FALSE	1	FALSE
ARID5B	FALSE	FALSE	TRUE	FALSE	1	FALSE
ARL1	FALSE	FALSE	TRUE	FALSE	1	FALSE
ARL14EP	FALSE	FALSE	TRUE	FALSE	1	FALSE
ARL16	FALSE	FALSE	TRUE	FALSE	1	FALSE
ARL17A	FALSE	FALSE	TRUE	FALSE	1	FALSE
ARL17B	FALSE	FALSE	TRUE	FALSE	1	FALSE
ARL2	FALSE	FALSE	FALSE	TRUE	1	FALSE
ARL4A	FALSE	TRUE	FALSE	FALSE	1	FALSE
ARL5B	FALSE	TRUE	FALSE	FALSE	1	FALSE
ARL6IP1	FALSE	FALSE	TRUE	FALSE	1	FALSE
ARMC10	FALSE	FALSE	TRUE	FALSE	1	FALSE
ARMC12	FALSE	FALSE	TRUE	FALSE	1	FALSE
ARMCX3	FALSE	FALSE	TRUE	FALSE	1	FALSE
ARMT1	FALSE	FALSE	TRUE	FALSE	1	FALSE
ARPC2	FALSE	FALSE	TRUE	FALSE	1	FALSE
ARPC3	FALSE	FALSE	TRUE	FALSE	1	FALSE
ARPC4	FALSE	FALSE	TRUE	FALSE	1	FALSE
ARPC4-TTLL3	FALSE	FALSE	TRUE	FALSE	1	FALSE
ARRB1	FALSE	FALSE	TRUE	FALSE	1	FALSE
ARRB2	FALSE	FALSE	TRUE	FALSE	1	FALSE
ARRDC5	FALSE	FALSE	TRUE	FALSE	1	FALSE
ARV1	FALSE	FALSE	TRUE	FALSE	1	FALSE
ASAP1-IT1	FALSE	FALSE	TRUE	FALSE	1	FALSE
ASAP1-IT2	FALSE	FALSE	TRUE	FALSE	1	FALSE
ASB3	FALSE	FALSE	TRUE	FALSE	1	FALSE
ASCC2	FALSE	FALSE	TRUE	FALSE	1	FALSE
ASCC3	FALSE	FALSE	TRUE	FALSE	1	FALSE
ASDURF	FALSE	FALSE	TRUE	FALSE	1	FALSE
ASF1B	FALSE	FALSE	TRUE	FALSE	1	FALSE
ASH1L-AS1	FALSE	FALSE	TRUE	FALSE	1	FALSE
ASIC3	FALSE	FALSE	TRUE	FALSE	1	FALSE
ASMTL-AS1	FALSE	FALSE	TRUE	FALSE	1	FALSE
ASNSD1	FALSE	FALSE	TRUE	FALSE	1	FALSE
ASPDH	TRUE	FALSE	FALSE	FALSE	1	FALSE
ASPM	FALSE	TRUE	TRUE	FALSE	2	TRUE
ASPRV1	FALSE	FALSE	TRUE	FALSE	1	FALSE
ATAD2	FALSE	FALSE	TRUE	FALSE	1	FALSE
ATF4	FALSE	FALSE	TRUE	FALSE	1	FALSE
ATG16L2	FALSE	FALSE	TRUE	FALSE	1	FALSE
ATG3	FALSE	FALSE	TRUE	FALSE	1	FALSE
ATG4A	FALSE	FALSE	TRUE	FALSE	1	FALSE
ATG4C	FALSE	FALSE	TRUE	FALSE	1	FALSE
ATG5	FALSE	FALSE	TRUE	FALSE	1	FALSE
ATG9A	FALSE	FALSE	TRUE	FALSE	1	FALSE
ATM	FALSE	FALSE	TRUE	FALSE	1	FALSE
ATP11B	FALSE	FALSE	TRUE	FALSE	1	FALSE
ATP11C	FALSE	FALSE	TRUE	FALSE	1	FALSE
ATP13A3	FALSE	FALSE	TRUE	FALSE	1	FALSE
ATP5F1C	FALSE	FALSE	TRUE	FALSE	1	FALSE
ATP5F1E	FALSE	FALSE	TRUE	FALSE	1	FALSE
ATP5IF1	FALSE	FALSE	TRUE	FALSE	1	FALSE
ATP5MC1	FALSE	FALSE	TRUE	FALSE	1	FALSE
ATP5MD	FALSE	FALSE	TRUE	FALSE	1	FALSE
ATP5ME	FALSE	FALSE	TRUE	FALSE	1	FALSE
ATP5MF	FALSE	FALSE	TRUE	FALSE	1	FALSE
ATP5MG	FALSE	FALSE	TRUE	FALSE	1	FALSE
ATP5MPL	FALSE	FALSE	TRUE	FALSE	1	FALSE
ATP5PB	FALSE	FALSE	TRUE	FALSE	1	FALSE
ATP5PD	FALSE	FALSE	TRUE	FALSE	1	FALSE
ATP5PF	FALSE	FALSE	TRUE	FALSE	1	FALSE
ATP5PO	FALSE	FALSE	TRUE	FALSE	1	FALSE
ATP6V0C	FALSE	FALSE	TRUE	FALSE	1	FALSE
ATP6V0D1	FALSE	FALSE	TRUE	FALSE	1	FALSE
ATP6V1A	FALSE	FALSE	TRUE	FALSE	1	FALSE
ATP6V1D	FALSE	FALSE	TRUE	FALSE	1	FALSE
ATP6V1E1	FALSE	FALSE	TRUE	FALSE	1	FALSE
ATP6V1FNB	TRUE	FALSE	FALSE	FALSE	1	FALSE
ATP6V1G1	FALSE	FALSE	TRUE	FALSE	1	FALSE
ATP8A1	FALSE	FALSE	TRUE	FALSE	1	FALSE
ATP9A	FALSE	FALSE	TRUE	FALSE	1	FALSE
ATPAF1	FALSE	FALSE	TRUE	FALSE	1	FALSE
ATPSCKMT	FALSE	FALSE	TRUE	FALSE	1	FALSE
ATR	FALSE	FALSE	TRUE	FALSE	1	FALSE
ATRN	FALSE	FALSE	TRUE	FALSE	1	FALSE
ATRX	FALSE	FALSE	TRUE	FALSE	1	FALSE
AURKA	FALSE	FALSE	TRUE	FALSE	1	FALSE
AURKB	FALSE	FALSE	TRUE	FALSE	1	FALSE
AVIL	FALSE	FALSE	TRUE	FALSE	1	FALSE
AZU1	FALSE	FALSE	TRUE	FALSE	1	FALSE
B2M	FALSE	FALSE	TRUE	FALSE	1	FALSE
B3GAT1	FALSE	FALSE	TRUE	FALSE	1	FALSE
B3GNT8	FALSE	FALSE	TRUE	FALSE	1	FALSE
B4GALT3	FALSE	FALSE	TRUE	FALSE	1	FALSE
B4GALT4	FALSE	FALSE	TRUE	FALSE	1	FALSE
B9D1	FALSE	FALSE	TRUE	FALSE	1	FALSE
B9D2	FALSE	FALSE	TRUE	FALSE	1	FALSE
BABAM1	FALSE	FALSE	TRUE	FALSE	1	FALSE
BACH2	FALSE	FALSE	TRUE	FALSE	1	FALSE
BAD	FALSE	TRUE	TRUE	FALSE	2	TRUE
BAG1	FALSE	FALSE	TRUE	FALSE	1	FALSE
BAG6	FALSE	FALSE	TRUE	FALSE	1	FALSE
BAIAP2	FALSE	FALSE	TRUE	FALSE	1	FALSE
BANP	FALSE	FALSE	TRUE	FALSE	1	FALSE
BASP1	FALSE	FALSE	TRUE	FALSE	1	FALSE
BATF	FALSE	FALSE	TRUE	FALSE	1	FALSE
BATF3	FALSE	FALSE	TRUE	FALSE	1	FALSE
BAZ1A	FALSE	FALSE	TRUE	FALSE	1	FALSE
BAZ2B	FALSE	FALSE	TRUE	FALSE	1	FALSE
BBC3	FALSE	FALSE	TRUE	FALSE	1	FALSE
BBOF1	FALSE	TRUE	TRUE	FALSE	2	TRUE
BBS4	FALSE	FALSE	TRUE	FALSE	1	FALSE
BCAM	FALSE	TRUE	TRUE	FALSE	2	TRUE
BCAS2	FALSE	FALSE	TRUE	FALSE	1	FALSE
BCCIP	FALSE	FALSE	TRUE	FALSE	1	FALSE
BCKDK	FALSE	FALSE	TRUE	FALSE	1	FALSE
BCL2	FALSE	FALSE	TRUE	FALSE	1	FALSE
BCL2A1	TRUE	TRUE	TRUE	FALSE	3	TRUE
BCL2L1	FALSE	TRUE	TRUE	FALSE	2	TRUE
BCL3	FALSE	FALSE	TRUE	FALSE	1	FALSE
BCLAF1	FALSE	FALSE	TRUE	FALSE	1	FALSE
BCLAF3	FALSE	FALSE	TRUE	FALSE	1	FALSE
BCYRN1	TRUE	TRUE	FALSE	FALSE	2	TRUE
BDH2	FALSE	FALSE	TRUE	FALSE	1	FALSE
BDP1	FALSE	FALSE	TRUE	FALSE	1	FALSE
BEGAIN	FALSE	FALSE	TRUE	FALSE	1	FALSE
BEND2	FALSE	FALSE	TRUE	FALSE	1	FALSE
BEND5	FALSE	FALSE	TRUE	FALSE	1	FALSE
BEST3	FALSE	TRUE	FALSE	FALSE	1	FALSE
BET1	FALSE	FALSE	TRUE	FALSE	1	FALSE
BEX1	FALSE	FALSE	TRUE	FALSE	1	FALSE
BEX2	FALSE	FALSE	TRUE	FALSE	1	FALSE
BEX4	FALSE	FALSE	TRUE	FALSE	1	FALSE
BEX5	FALSE	FALSE	TRUE	FALSE	1	FALSE
BFSP2	FALSE	FALSE	TRUE	FALSE	1	FALSE
BFSP2-AS1	FALSE	FALSE	TRUE	FALSE	1	FALSE
BHLHE40	FALSE	FALSE	TRUE	FALSE	1	FALSE
BICDL2	FALSE	FALSE	TRUE	FALSE	1	FALSE
BIK	FALSE	FALSE	TRUE	FALSE	1	FALSE
BIN3-IT1	FALSE	FALSE	TRUE	FALSE	1	FALSE
BIRC2	FALSE	FALSE	TRUE	FALSE	1	FALSE
BIRC5	FALSE	FALSE	TRUE	FALSE	1	FALSE
BLM	FALSE	FALSE	TRUE	FALSE	1	FALSE
BLOC1S1	FALSE	FALSE	TRUE	FALSE	1	FALSE
BLOC1S6	FALSE	FALSE	TRUE	FALSE	1	FALSE
BLVRA	FALSE	FALSE	TRUE	FALSE	1	FALSE
BLVRB	FALSE	FALSE	TRUE	FALSE	1	FALSE
BLZF1	FALSE	FALSE	TRUE	FALSE	1	FALSE
BMP2K	FALSE	FALSE	TRUE	FALSE	1	FALSE
BMP6	FALSE	FALSE	TRUE	FALSE	1	FALSE
BMP8A	FALSE	FALSE	TRUE	FALSE	1	FALSE
BMP8B	FALSE	FALSE	TRUE	FALSE	1	FALSE
BMS1P20	FALSE	FALSE	TRUE	FALSE	1	FALSE
BNIP1	FALSE	FALSE	TRUE	FALSE	1	FALSE
BNIP2	FALSE	FALSE	TRUE	FALSE	1	FALSE
BNIP3	FALSE	FALSE	TRUE	FALSE	1	FALSE
BNIP3L	FALSE	TRUE	TRUE	FALSE	2	TRUE
BOD1	FALSE	FALSE	TRUE	FALSE	1	FALSE
BOLA3	FALSE	FALSE	TRUE	FALSE	1	FALSE
BORA	FALSE	FALSE	TRUE	FALSE	1	FALSE
BORCS7	FALSE	FALSE	TRUE	FALSE	1	FALSE
BPGM	FALSE	TRUE	TRUE	FALSE	2	TRUE
BPI	FALSE	FALSE	TRUE	FALSE	1	FALSE
BPNT1	FALSE	FALSE	TRUE	FALSE	1	FALSE
BRCA1	FALSE	FALSE	TRUE	FALSE	1	FALSE
BRD4	FALSE	FALSE	TRUE	FALSE	1	FALSE
BRD8	FALSE	FALSE	TRUE	FALSE	1	FALSE
BRI3	FALSE	FALSE	TRUE	FALSE	1	FALSE
BRIX1	FALSE	FALSE	TRUE	FALSE	1	FALSE
BRPF3	FALSE	FALSE	TRUE	FALSE	1	FALSE
BSG	FALSE	FALSE	TRUE	FALSE	1	FALSE
BTAF1	FALSE	FALSE	TRUE	FALSE	1	FALSE
BTBD1	FALSE	FALSE	TRUE	FALSE	1	FALSE
BTBD10	FALSE	FALSE	TRUE	FALSE	1	FALSE
BTBD2	FALSE	FALSE	TRUE	FALSE	1	FALSE
BTF3	FALSE	FALSE	TRUE	FALSE	1	FALSE
BTG2	FALSE	FALSE	TRUE	FALSE	1	FALSE
BTK	FALSE	FALSE	TRUE	FALSE	1	FALSE
BTLA	FALSE	FALSE	TRUE	FALSE	1	FALSE
BTN2A1	FALSE	FALSE	TRUE	FALSE	1	FALSE
BTN2A2	FALSE	FALSE	TRUE	FALSE	1	FALSE
BUB1	FALSE	FALSE	TRUE	FALSE	1	FALSE
BUB1B	FALSE	FALSE	TRUE	FALSE	1	FALSE
BUD31	FALSE	FALSE	TRUE	FALSE	1	FALSE
C10ORF105	FALSE	FALSE	TRUE	FALSE	1	FALSE
C10ORF143	FALSE	FALSE	TRUE	FALSE	1	FALSE
C10ORF88	FALSE	FALSE	TRUE	FALSE	1	FALSE
C11ORF1	FALSE	FALSE	TRUE	FALSE	1	FALSE
C11ORF68	FALSE	FALSE	TRUE	FALSE	1	FALSE
C11ORF80	FALSE	FALSE	TRUE	FALSE	1	FALSE
C12ORF10	FALSE	FALSE	TRUE	FALSE	1	FALSE
C12ORF4	FALSE	FALSE	TRUE	FALSE	1	FALSE
C12ORF57	FALSE	FALSE	TRUE	FALSE	1	FALSE
C12ORF73	FALSE	FALSE	TRUE	FALSE	1	FALSE
C12ORF75	FALSE	FALSE	TRUE	FALSE	1	FALSE
C15ORF39	FALSE	FALSE	TRUE	FALSE	1	FALSE
C15ORF40	FALSE	FALSE	TRUE	FALSE	1	FALSE
C16ORF54	FALSE	FALSE	TRUE	FALSE	1	FALSE
C16ORF91	FALSE	FALSE	TRUE	FALSE	1	FALSE
C17ORF67	FALSE	FALSE	TRUE	FALSE	1	FALSE
C17ORF99	FALSE	FALSE	TRUE	FALSE	1	FALSE
C18ORF21	FALSE	FALSE	TRUE	FALSE	1	FALSE
C19ORF33	FALSE	FALSE	TRUE	FALSE	1	FALSE
C19ORF53	FALSE	FALSE	TRUE	FALSE	1	FALSE
C1GALT1C1	FALSE	FALSE	TRUE	FALSE	1	FALSE
C1ORF131	FALSE	FALSE	TRUE	FALSE	1	FALSE
C1ORF198	FALSE	FALSE	TRUE	FALSE	1	FALSE
C1ORF216	FALSE	FALSE	TRUE	FALSE	1	FALSE
C1ORF54	FALSE	FALSE	TRUE	FALSE	1	FALSE
C1ORF61	FALSE	FALSE	TRUE	FALSE	1	FALSE
C21ORF58	FALSE	FALSE	TRUE	FALSE	1	FALSE
C2CD5	FALSE	FALSE	TRUE	FALSE	1	FALSE
C2ORF49	FALSE	FALSE	TRUE	FALSE	1	FALSE
C2ORF74	FALSE	FALSE	TRUE	FALSE	1	FALSE
C2ORF76	FALSE	FALSE	TRUE	FALSE	1	FALSE
C2ORF88	FALSE	FALSE	TRUE	FALSE	1	FALSE
C3ORF35	FALSE	FALSE	TRUE	FALSE	1	FALSE
C3ORF38	FALSE	FALSE	TRUE	FALSE	1	FALSE
C3ORF86	FALSE	FALSE	TRUE	FALSE	1	FALSE
C4ORF3	FALSE	FALSE	TRUE	FALSE	1	FALSE
C5AR1	FALSE	FALSE	TRUE	FALSE	1	FALSE
C5AR2	FALSE	FALSE	TRUE	FALSE	1	FALSE
C5ORF58	FALSE	TRUE	FALSE	FALSE	1	FALSE
C6ORF120	FALSE	FALSE	TRUE	FALSE	1	FALSE
C6ORF62	FALSE	FALSE	TRUE	FALSE	1	FALSE
C8ORF44	FALSE	FALSE	TRUE	FALSE	1	FALSE
C8ORF76	FALSE	FALSE	TRUE	FALSE	1	FALSE
C9ORF139	FALSE	FALSE	TRUE	FALSE	1	FALSE
C9ORF153	FALSE	TRUE	FALSE	FALSE	1	FALSE
C9ORF16	FALSE	FALSE	TRUE	FALSE	1	FALSE
C9ORF40	FALSE	FALSE	TRUE	FALSE	1	FALSE
C9ORF72	FALSE	FALSE	TRUE	FALSE	1	FALSE
C9ORF78	FALSE	FALSE	TRUE	FALSE	1	FALSE
C9ORF85	FALSE	FALSE	TRUE	FALSE	1	FALSE
CA1	FALSE	TRUE	TRUE	FALSE	2	TRUE
CA2	FALSE	FALSE	TRUE	FALSE	1	FALSE
CA3-AS1	FALSE	FALSE	TRUE	FALSE	1	FALSE
CABIN1	FALSE	FALSE	TRUE	FALSE	1	FALSE
CABP5	FALSE	FALSE	TRUE	FALSE	1	FALSE
CACFD1	FALSE	FALSE	TRUE	FALSE	1	FALSE
CACNG6	FALSE	FALSE	TRUE	FALSE	1	FALSE
CACNG8	TRUE	FALSE	FALSE	FALSE	1	FALSE
CACUL1	FALSE	FALSE	TRUE	FALSE	1	FALSE
CAHM	FALSE	FALSE	TRUE	FALSE	1	FALSE
CALB1	FALSE	TRUE	FALSE	FALSE	1	FALSE
CALCRL	FALSE	TRUE	FALSE	FALSE	1	FALSE
CALD1	FALSE	TRUE	TRUE	FALSE	2	TRUE
CALHM6	FALSE	FALSE	TRUE	FALSE	1	FALSE
CALM2	FALSE	FALSE	TRUE	FALSE	1	FALSE
CALM3	FALSE	FALSE	TRUE	FALSE	1	FALSE
CAMK1	FALSE	FALSE	TRUE	FALSE	1	FALSE
CAMK4	FALSE	FALSE	TRUE	FALSE	1	FALSE
CAMLG	FALSE	FALSE	TRUE	FALSE	1	FALSE
CAMP	FALSE	FALSE	TRUE	FALSE	1	FALSE
CAMSAP3	TRUE	FALSE	FALSE	FALSE	1	FALSE
CAMTA1-DT	FALSE	FALSE	TRUE	FALSE	1	FALSE
CANT1	FALSE	FALSE	TRUE	FALSE	1	FALSE
CAPN5	FALSE	FALSE	TRUE	FALSE	1	FALSE
CAPN7	FALSE	FALSE	TRUE	FALSE	1	FALSE
CAPZA1	FALSE	FALSE	TRUE	FALSE	1	FALSE
CAPZA2	TRUE	FALSE	FALSE	FALSE	1	FALSE
CARD16	FALSE	FALSE	TRUE	FALSE	1	FALSE
CARD8	FALSE	FALSE	TRUE	FALSE	1	FALSE
CARM1	FALSE	FALSE	TRUE	FALSE	1	FALSE
CASC3	FALSE	FALSE	TRUE	FALSE	1	FALSE
CASP1	FALSE	FALSE	TRUE	FALSE	1	FALSE
CASP17P	FALSE	FALSE	TRUE	FALSE	1	FALSE
CASP3	FALSE	FALSE	TRUE	FALSE	1	FALSE
CASP4	FALSE	FALSE	TRUE	FALSE	1	FALSE
CASP5	FALSE	FALSE	TRUE	FALSE	1	FALSE
CASP6	FALSE	FALSE	TRUE	FALSE	1	FALSE
CASP8AP2	FALSE	FALSE	TRUE	FALSE	1	FALSE
CASS4	FALSE	FALSE	TRUE	FALSE	1	FALSE
CASTOR1	FALSE	FALSE	TRUE	FALSE	1	FALSE
CATIP-AS1	FALSE	FALSE	TRUE	FALSE	1	FALSE
CAV1	FALSE	TRUE	TRUE	FALSE	2	TRUE
CAVIN1	TRUE	FALSE	FALSE	FALSE	1	FALSE
CAVIN2	FALSE	FALSE	TRUE	FALSE	1	FALSE
CBFA2T3	FALSE	FALSE	TRUE	FALSE	1	FALSE
CBR3	FALSE	FALSE	TRUE	FALSE	1	FALSE
CBR4	FALSE	FALSE	TRUE	FALSE	1	FALSE
CBWD1	FALSE	FALSE	TRUE	FALSE	1	FALSE
CBWD5	FALSE	FALSE	TRUE	FALSE	1	FALSE
CBX3	FALSE	FALSE	TRUE	FALSE	1	FALSE
CCAR1	FALSE	FALSE	TRUE	FALSE	1	FALSE
CCDC112	FALSE	FALSE	TRUE	FALSE	1	FALSE
CCDC12	FALSE	TRUE	TRUE	FALSE	2	TRUE
CCDC124	FALSE	FALSE	TRUE	FALSE	1	FALSE
CCDC14	FALSE	FALSE	TRUE	FALSE	1	FALSE
CCDC154	FALSE	FALSE	TRUE	FALSE	1	FALSE
CCDC167	FALSE	FALSE	TRUE	FALSE	1	FALSE
CCDC17	FALSE	FALSE	TRUE	FALSE	1	FALSE
CCDC18	FALSE	FALSE	TRUE	FALSE	1	FALSE
CCDC191	FALSE	FALSE	TRUE	FALSE	1	FALSE
CCDC25	FALSE	FALSE	TRUE	FALSE	1	FALSE
CCDC32	FALSE	FALSE	TRUE	FALSE	1	FALSE
CCDC34	FALSE	FALSE	TRUE	FALSE	1	FALSE
CCDC39	FALSE	TRUE	FALSE	FALSE	1	FALSE
CCDC47	FALSE	FALSE	TRUE	FALSE	1	FALSE
CCDC59	FALSE	FALSE	TRUE	FALSE	1	FALSE
CCDC6	FALSE	FALSE	TRUE	FALSE	1	FALSE
CCDC65	FALSE	FALSE	TRUE	FALSE	1	FALSE
CCDC66	FALSE	FALSE	TRUE	FALSE	1	FALSE
CCDC7	FALSE	FALSE	TRUE	FALSE	1	FALSE
CCDC77	FALSE	FALSE	TRUE	FALSE	1	FALSE
CCDC82	TRUE	TRUE	TRUE	FALSE	3	TRUE
CCDC88A	FALSE	FALSE	TRUE	FALSE	1	FALSE
CCDC91	FALSE	FALSE	TRUE	FALSE	1	FALSE
CCL23	FALSE	FALSE	TRUE	FALSE	1	FALSE
CCN3	FALSE	FALSE	TRUE	FALSE	1	FALSE
CCNA2	FALSE	FALSE	TRUE	FALSE	1	FALSE
CCNB1	FALSE	FALSE	TRUE	FALSE	1	FALSE
CCNB1IP1	FALSE	FALSE	TRUE	FALSE	1	FALSE
CCNB2	FALSE	FALSE	TRUE	FALSE	1	FALSE
CCNC	FALSE	FALSE	TRUE	FALSE	1	FALSE
CCNE1	FALSE	FALSE	TRUE	FALSE	1	FALSE
CCNF	FALSE	FALSE	TRUE	FALSE	1	FALSE
CCNH	FALSE	FALSE	TRUE	FALSE	1	FALSE
CCNI	FALSE	FALSE	TRUE	FALSE	1	FALSE
CCNL1	FALSE	FALSE	TRUE	FALSE	1	FALSE
CCR10	FALSE	FALSE	TRUE	FALSE	1	FALSE
CCR2	FALSE	FALSE	TRUE	FALSE	1	FALSE
CCR3	FALSE	FALSE	TRUE	FALSE	1	FALSE
CCR5	FALSE	FALSE	TRUE	FALSE	1	FALSE
CCR9	FALSE	FALSE	TRUE	FALSE	1	FALSE
CCSER2	FALSE	FALSE	TRUE	FALSE	1	FALSE
CCT2	FALSE	FALSE	TRUE	FALSE	1	FALSE
CCT4	FALSE	FALSE	TRUE	FALSE	1	FALSE
CCT8	FALSE	FALSE	TRUE	FALSE	1	FALSE
CCZ1	FALSE	FALSE	TRUE	FALSE	1	FALSE
CCZ1B	FALSE	FALSE	TRUE	FALSE	1	FALSE
CD151	FALSE	FALSE	TRUE	FALSE	1	FALSE
CD160	FALSE	FALSE	TRUE	FALSE	1	FALSE
CD163	FALSE	FALSE	TRUE	FALSE	1	FALSE
CD177	FALSE	FALSE	TRUE	FALSE	1	FALSE
CD2	FALSE	FALSE	FALSE	TRUE	1	FALSE
CD274	FALSE	FALSE	TRUE	FALSE	1	FALSE
CD2AP	FALSE	FALSE	TRUE	FALSE	1	FALSE
CD300LB	FALSE	FALSE	TRUE	FALSE	1	FALSE
CD36	FALSE	FALSE	TRUE	FALSE	1	FALSE
CD37	FALSE	FALSE	TRUE	FALSE	1	FALSE
CD38	FALSE	FALSE	TRUE	FALSE	1	FALSE
CD3D	FALSE	FALSE	TRUE	FALSE	1	FALSE
CD3E	FALSE	FALSE	TRUE	FALSE	1	FALSE
CD3G	FALSE	FALSE	TRUE	TRUE	2	TRUE
CD48	FALSE	FALSE	TRUE	FALSE	1	FALSE
CD5	FALSE	FALSE	FALSE	TRUE	1	FALSE
CD52	FALSE	FALSE	TRUE	FALSE	1	FALSE
CD58	FALSE	FALSE	TRUE	FALSE	1	FALSE
CD6	FALSE	FALSE	FALSE	TRUE	1	FALSE
CD69	TRUE	TRUE	TRUE	FALSE	3	TRUE
CD79A	FALSE	FALSE	FALSE	TRUE	1	FALSE
CD9	FALSE	FALSE	TRUE	FALSE	1	FALSE
CDA	FALSE	FALSE	TRUE	FALSE	1	FALSE
CDADC1	FALSE	FALSE	TRUE	FALSE	1	FALSE
CDC14A	FALSE	FALSE	TRUE	FALSE	1	FALSE
CDC14B	FALSE	FALSE	TRUE	FALSE	1	FALSE
CDC20	FALSE	FALSE	TRUE	FALSE	1	FALSE
CDC34	FALSE	FALSE	TRUE	FALSE	1	FALSE
CDC40	FALSE	FALSE	TRUE	FALSE	1	FALSE
CDC42	FALSE	FALSE	TRUE	FALSE	1	FALSE
CDC42BPA	FALSE	TRUE	FALSE	FALSE	1	FALSE
CDC42EP1	FALSE	FALSE	TRUE	FALSE	1	FALSE
CDC42EP2	FALSE	FALSE	TRUE	FALSE	1	FALSE
CDC42EP4	FALSE	FALSE	TRUE	FALSE	1	FALSE
CDC45	FALSE	FALSE	TRUE	FALSE	1	FALSE
CDC7	FALSE	FALSE	TRUE	FALSE	1	FALSE
CDCA2	FALSE	FALSE	TRUE	FALSE	1	FALSE
CDCA3	FALSE	FALSE	TRUE	FALSE	1	FALSE
CDCA5	FALSE	FALSE	TRUE	FALSE	1	FALSE
CDCA7L	FALSE	FALSE	TRUE	FALSE	1	FALSE
CDCA8	FALSE	FALSE	TRUE	FALSE	1	FALSE
CDIP1	FALSE	FALSE	TRUE	FALSE	1	FALSE
CDIPT	FALSE	FALSE	TRUE	FALSE	1	FALSE
CDK1	TRUE	FALSE	TRUE	FALSE	2	TRUE
CDK18	FALSE	FALSE	TRUE	FALSE	1	FALSE
CDK2AP1	FALSE	FALSE	TRUE	FALSE	1	FALSE
CDK5RAP3	FALSE	FALSE	TRUE	FALSE	1	FALSE
CDK6	FALSE	FALSE	TRUE	FALSE	1	FALSE
CDKN1A	FALSE	FALSE	TRUE	FALSE	1	FALSE
CDKN2A	FALSE	FALSE	TRUE	FALSE	1	FALSE
CDKN2AIPNL	FALSE	FALSE	TRUE	FALSE	1	FALSE
CDKN2C	FALSE	FALSE	TRUE	FALSE	1	FALSE
CDKN2D	FALSE	FALSE	TRUE	FALSE	1	FALSE
CDKN3	FALSE	FALSE	TRUE	FALSE	1	FALSE
CDT1	FALSE	TRUE	TRUE	FALSE	2	TRUE
CDV3	FALSE	FALSE	TRUE	FALSE	1	FALSE
CEACAM19	FALSE	FALSE	TRUE	FALSE	1	FALSE
CEACAM6	FALSE	FALSE	TRUE	FALSE	1	FALSE
CEACAM8	FALSE	FALSE	TRUE	FALSE	1	FALSE
CEBPA	FALSE	FALSE	TRUE	FALSE	1	FALSE
CEBPB	FALSE	FALSE	TRUE	FALSE	1	FALSE
CEBPD	FALSE	FALSE	TRUE	FALSE	1	FALSE
CEBPE	FALSE	FALSE	TRUE	FALSE	1	FALSE
CEBPZ	FALSE	FALSE	TRUE	FALSE	1	FALSE
CEBPZOS	FALSE	FALSE	TRUE	FALSE	1	FALSE
CELA1	FALSE	FALSE	TRUE	FALSE	1	FALSE
CELF2-AS1	FALSE	TRUE	FALSE	FALSE	1	FALSE
CENPA	FALSE	FALSE	TRUE	FALSE	1	FALSE
CENPB	FALSE	FALSE	TRUE	FALSE	1	FALSE
CENPE	FALSE	FALSE	TRUE	FALSE	1	FALSE
CENPF	FALSE	FALSE	TRUE	FALSE	1	FALSE
CENPH	FALSE	FALSE	TRUE	FALSE	1	FALSE
CENPJ	FALSE	FALSE	TRUE	FALSE	1	FALSE
CENPK	FALSE	FALSE	TRUE	FALSE	1	FALSE
CENPL	FALSE	FALSE	TRUE	FALSE	1	FALSE
CENPM	FALSE	FALSE	TRUE	FALSE	1	FALSE
CENPN	FALSE	FALSE	TRUE	FALSE	1	FALSE
CENPQ	FALSE	FALSE	TRUE	FALSE	1	FALSE
CENPS	FALSE	FALSE	TRUE	FALSE	1	FALSE
CENPT	FALSE	FALSE	TRUE	FALSE	1	FALSE
CENPU	FALSE	FALSE	TRUE	FALSE	1	FALSE
CENPW	FALSE	FALSE	TRUE	FALSE	1	FALSE
CEP120	FALSE	FALSE	TRUE	FALSE	1	FALSE
CEP131	TRUE	FALSE	FALSE	FALSE	1	FALSE
CEP135	FALSE	FALSE	TRUE	FALSE	1	FALSE
CEP162	FALSE	FALSE	TRUE	FALSE	1	FALSE
CEP290	FALSE	FALSE	TRUE	FALSE	1	FALSE
CEP295	FALSE	FALSE	TRUE	FALSE	1	FALSE
CEP350	FALSE	FALSE	TRUE	FALSE	1	FALSE
CEP55	FALSE	FALSE	TRUE	FALSE	1	FALSE
CEP57	FALSE	FALSE	TRUE	FALSE	1	FALSE
CEP78	FALSE	FALSE	TRUE	FALSE	1	FALSE
CEP85L	FALSE	FALSE	TRUE	FALSE	1	FALSE
CEP95	FALSE	FALSE	TRUE	FALSE	1	FALSE
CEP97	FALSE	FALSE	TRUE	FALSE	1	FALSE
CERS6	FALSE	FALSE	TRUE	FALSE	1	FALSE
CETN2	FALSE	FALSE	TRUE	FALSE	1	FALSE
CETN3	TRUE	TRUE	TRUE	FALSE	3	TRUE
CETP	FALSE	FALSE	TRUE	FALSE	1	FALSE
CFAP161	FALSE	FALSE	TRUE	FALSE	1	FALSE
CFAP298	FALSE	FALSE	TRUE	FALSE	1	FALSE
CFAP36	FALSE	FALSE	TRUE	FALSE	1	FALSE
CFAP58-DT	FALSE	FALSE	TRUE	FALSE	1	FALSE
CFAP97	FALSE	FALSE	TRUE	FALSE	1	FALSE
CFD	FALSE	FALSE	TRUE	FALSE	1	FALSE
CFDP1	FALSE	FALSE	TRUE	FALSE	1	FALSE
CFH	FALSE	FALSE	TRUE	FALSE	1	FALSE
CGAS	FALSE	FALSE	TRUE	FALSE	1	FALSE
CGRRF1	FALSE	FALSE	TRUE	FALSE	1	FALSE
CHAC2	FALSE	FALSE	TRUE	FALSE	1	FALSE
CHAD	FALSE	FALSE	TRUE	FALSE	1	FALSE
CHCHD1	FALSE	FALSE	TRUE	FALSE	1	FALSE
CHCHD2	FALSE	FALSE	TRUE	FALSE	1	FALSE
CHCHD6	FALSE	TRUE	FALSE	FALSE	1	FALSE
CHCHD7	FALSE	FALSE	TRUE	FALSE	1	FALSE
CHD1	FALSE	FALSE	TRUE	FALSE	1	FALSE
CHD9	FALSE	FALSE	TRUE	FALSE	1	FALSE
CHEK1	FALSE	FALSE	TRUE	FALSE	1	FALSE
CHI3L1	FALSE	FALSE	TRUE	FALSE	1	FALSE
CHID1	FALSE	FALSE	TRUE	FALSE	1	FALSE
CHM	FALSE	FALSE	TRUE	FALSE	1	FALSE
CHML	TRUE	TRUE	TRUE	FALSE	3	TRUE
CHMP1A	FALSE	FALSE	TRUE	FALSE	1	FALSE
CHMP4A	FALSE	FALSE	TRUE	FALSE	1	FALSE
CHMP4B	FALSE	FALSE	TRUE	FALSE	1	FALSE
CHMP5	FALSE	FALSE	TRUE	FALSE	1	FALSE
CHORDC1	FALSE	FALSE	TRUE	FALSE	1	FALSE
CHP1	FALSE	FALSE	TRUE	FALSE	1	FALSE
CHPF	FALSE	FALSE	TRUE	FALSE	1	FALSE
CHPT1	FALSE	FALSE	TRUE	FALSE	1	FALSE
CHRNB1	FALSE	FALSE	TRUE	FALSE	1	FALSE
CHRNE	FALSE	FALSE	TRUE	FALSE	1	FALSE
CHRNG	TRUE	FALSE	FALSE	FALSE	1	FALSE
CHST11	FALSE	FALSE	TRUE	FALSE	1	FALSE
CHST13	FALSE	FALSE	TRUE	FALSE	1	FALSE
CHST7	FALSE	FALSE	TRUE	FALSE	1	FALSE
CHST8	FALSE	FALSE	TRUE	FALSE	1	FALSE
CHURC1	FALSE	FALSE	TRUE	FALSE	1	FALSE
CIAO2A	FALSE	FALSE	TRUE	FALSE	1	FALSE
CIDECP1	FALSE	FALSE	TRUE	FALSE	1	FALSE
CINP	FALSE	FALSE	TRUE	FALSE	1	FALSE
CIP2A	FALSE	TRUE	FALSE	FALSE	1	FALSE
CIR1	FALSE	FALSE	TRUE	FALSE	1	FALSE
CISD2	FALSE	TRUE	FALSE	FALSE	1	FALSE
CITED4	FALSE	FALSE	TRUE	FALSE	1	FALSE
CIZ1	FALSE	FALSE	TRUE	FALSE	1	FALSE
CKAP2	FALSE	FALSE	TRUE	FALSE	1	FALSE
CKB	FALSE	FALSE	TRUE	FALSE	1	FALSE
CKLF	FALSE	FALSE	TRUE	FALSE	1	FALSE
CKMT2-AS1	FALSE	FALSE	TRUE	FALSE	1	FALSE
CKS1B	FALSE	FALSE	TRUE	FALSE	1	FALSE
CKS2	TRUE	FALSE	TRUE	FALSE	2	TRUE
CLC	FALSE	FALSE	TRUE	FALSE	1	FALSE
CLDN5	FALSE	FALSE	TRUE	FALSE	1	FALSE
CLDN9	FALSE	FALSE	TRUE	FALSE	1	FALSE
CLDND1	FALSE	FALSE	TRUE	FALSE	1	FALSE
CLDND2	TRUE	FALSE	FALSE	FALSE	1	FALSE
CLEC12A	FALSE	FALSE	TRUE	FALSE	1	FALSE
CLEC12B	FALSE	FALSE	TRUE	FALSE	1	FALSE
CLEC18B	FALSE	FALSE	TRUE	FALSE	1	FALSE
CLEC1B	FALSE	TRUE	TRUE	FALSE	2	TRUE
CLEC2B	FALSE	FALSE	TRUE	FALSE	1	FALSE
CLEC2D	FALSE	FALSE	TRUE	FALSE	1	FALSE
CLEC2L	FALSE	FALSE	TRUE	FALSE	1	FALSE
CLEC4A	FALSE	FALSE	TRUE	FALSE	1	FALSE
CLEC4D	TRUE	FALSE	TRUE	FALSE	2	TRUE
CLEC4O	FALSE	FALSE	TRUE	FALSE	1	FALSE
CLECL1	FALSE	FALSE	TRUE	FALSE	1	FALSE
CLIC1	FALSE	FALSE	TRUE	FALSE	1	FALSE
CLIC2	FALSE	TRUE	FALSE	FALSE	1	FALSE
CLIC3	FALSE	TRUE	TRUE	FALSE	2	TRUE
CLIP2	FALSE	FALSE	TRUE	FALSE	1	FALSE
CLK1	FALSE	FALSE	TRUE	FALSE	1	FALSE
CLK4	FALSE	FALSE	TRUE	FALSE	1	FALSE
CLPP	FALSE	FALSE	TRUE	FALSE	1	FALSE
CMAHP	FALSE	FALSE	TRUE	FALSE	1	FALSE
CMAS	FALSE	FALSE	TRUE	FALSE	1	FALSE
CMBL	FALSE	TRUE	FALSE	FALSE	1	FALSE
CMSS1	FALSE	FALSE	TRUE	FALSE	1	FALSE
CMTM2	FALSE	FALSE	TRUE	FALSE	1	FALSE
CMTM5	FALSE	FALSE	TRUE	FALSE	1	FALSE
CMTR2	FALSE	FALSE	TRUE	FALSE	1	FALSE
CNN2	FALSE	FALSE	TRUE	FALSE	1	FALSE
CNOT2-DT	FALSE	FALSE	TRUE	FALSE	1	FALSE
CNOT6	FALSE	FALSE	TRUE	FALSE	1	FALSE
CNPPD1	FALSE	FALSE	TRUE	FALSE	1	FALSE
CNPY2	FALSE	FALSE	TRUE	FALSE	1	FALSE
CNTNAP3	TRUE	FALSE	FALSE	FALSE	1	FALSE
COA1	FALSE	FALSE	TRUE	FALSE	1	FALSE
COA4	FALSE	FALSE	TRUE	FALSE	1	FALSE
COA5	FALSE	FALSE	TRUE	FALSE	1	FALSE
COA6	FALSE	FALSE	TRUE	FALSE	1	FALSE
COA6-AS1	FALSE	FALSE	TRUE	FALSE	1	FALSE
COA8	FALSE	FALSE	TRUE	FALSE	1	FALSE
COCH	FALSE	FALSE	TRUE	FALSE	1	FALSE
COG6	FALSE	FALSE	TRUE	FALSE	1	FALSE
COG8	FALSE	FALSE	TRUE	FALSE	1	FALSE
COL26A1	TRUE	FALSE	FALSE	FALSE	1	FALSE
COMMD1	FALSE	FALSE	TRUE	FALSE	1	FALSE
COMMD10	FALSE	FALSE	TRUE	FALSE	1	FALSE
COMMD3	FALSE	FALSE	TRUE	FALSE	1	FALSE
COMMD6	TRUE	FALSE	TRUE	FALSE	2	TRUE
COMMD8	TRUE	TRUE	TRUE	FALSE	3	TRUE
COPB1	FALSE	FALSE	TRUE	FALSE	1	FALSE
COPS2	FALSE	TRUE	FALSE	FALSE	1	FALSE
COPS4	FALSE	FALSE	TRUE	FALSE	1	FALSE
COPS5	FALSE	FALSE	TRUE	FALSE	1	FALSE
COPS8	FALSE	FALSE	TRUE	FALSE	1	FALSE
COPS9	FALSE	FALSE	TRUE	FALSE	1	FALSE
COPZ2	FALSE	FALSE	TRUE	FALSE	1	FALSE
COQ2	FALSE	FALSE	TRUE	FALSE	1	FALSE
COQ3	FALSE	FALSE	TRUE	FALSE	1	FALSE
COQ5	FALSE	FALSE	TRUE	FALSE	1	FALSE
COTL1	FALSE	FALSE	TRUE	FALSE	1	FALSE
COX14	FALSE	FALSE	TRUE	FALSE	1	FALSE
COX17	FALSE	FALSE	TRUE	FALSE	1	FALSE
COX20	FALSE	FALSE	TRUE	FALSE	1	FALSE
COX4I1	FALSE	FALSE	TRUE	FALSE	1	FALSE
COX5B	FALSE	FALSE	TRUE	FALSE	1	FALSE
COX6A1	FALSE	FALSE	TRUE	FALSE	1	FALSE
COX6B1	FALSE	FALSE	TRUE	FALSE	1	FALSE
COX6C	TRUE	FALSE	TRUE	FALSE	2	TRUE
COX7A2	FALSE	FALSE	TRUE	FALSE	1	FALSE
COX7C	TRUE	FALSE	TRUE	FALSE	2	TRUE
COX8A	FALSE	TRUE	FALSE	FALSE	1	FALSE
CPA3	FALSE	FALSE	TRUE	FALSE	1	FALSE
CPEB2	FALSE	FALSE	TRUE	FALSE	1	FALSE
CPPED1	FALSE	FALSE	TRUE	FALSE	1	FALSE
CPSF3	FALSE	FALSE	TRUE	FALSE	1	FALSE
CPSF6	FALSE	FALSE	TRUE	FALSE	1	FALSE
CPT1B	FALSE	FALSE	TRUE	FALSE	1	FALSE
CPTP	FALSE	FALSE	TRUE	FALSE	1	FALSE
CPVL	FALSE	FALSE	TRUE	FALSE	1	FALSE
CRABP2	FALSE	FALSE	TRUE	FALSE	1	FALSE
CRAT	FALSE	FALSE	TRUE	FALSE	1	FALSE
CRBN	FALSE	FALSE	TRUE	FALSE	1	FALSE
CREB5	FALSE	FALSE	TRUE	FALSE	1	FALSE
CREBRF	FALSE	FALSE	TRUE	FALSE	1	FALSE
CREBZF	FALSE	FALSE	TRUE	FALSE	1	FALSE
CREG1	FALSE	FALSE	TRUE	FALSE	1	FALSE
CRELD2	FALSE	FALSE	TRUE	FALSE	1	FALSE
CREM	FALSE	FALSE	TRUE	FALSE	1	FALSE
CRISP3	FALSE	FALSE	TRUE	FALSE	1	FALSE
CRPPA	FALSE	TRUE	FALSE	FALSE	1	FALSE
CRTAM	FALSE	FALSE	TRUE	FALSE	1	FALSE
CRTC1	FALSE	FALSE	TRUE	FALSE	1	FALSE
CRYGS	FALSE	FALSE	TRUE	FALSE	1	FALSE
CRYZ	FALSE	FALSE	TRUE	FALSE	1	FALSE
CSE1L	FALSE	FALSE	TRUE	FALSE	1	FALSE
CSF3R	FALSE	FALSE	TRUE	FALSE	1	FALSE
CSK	FALSE	FALSE	TRUE	FALSE	1	FALSE
CSNK1G2	FALSE	FALSE	TRUE	FALSE	1	FALSE
CSNK2B	FALSE	FALSE	TRUE	FALSE	1	FALSE
CSPP1	FALSE	FALSE	TRUE	FALSE	1	FALSE
CSTA	FALSE	FALSE	TRUE	FALSE	1	FALSE
CSTF3	FALSE	FALSE	TRUE	FALSE	1	FALSE
CTDNEP1	FALSE	FALSE	TRUE	FALSE	1	FALSE
CTDSP1	FALSE	FALSE	TRUE	FALSE	1	FALSE
CTDSPL	FALSE	FALSE	TRUE	FALSE	1	FALSE
CTLA4	FALSE	FALSE	TRUE	FALSE	1	FALSE
CTNNAL1	FALSE	FALSE	TRUE	FALSE	1	FALSE
CTNNBIP1	FALSE	FALSE	TRUE	FALSE	1	FALSE
CTR9	FALSE	FALSE	TRUE	FALSE	1	FALSE
CTRL	FALSE	FALSE	TRUE	FALSE	1	FALSE
CTSE	FALSE	TRUE	TRUE	FALSE	2	TRUE
CTSG	FALSE	FALSE	TRUE	FALSE	1	FALSE
CTSK	FALSE	FALSE	TRUE	FALSE	1	FALSE
CTSL	FALSE	FALSE	TRUE	FALSE	1	FALSE
CTTN	FALSE	FALSE	TRUE	FALSE	1	FALSE
CUEDC1	FALSE	FALSE	TRUE	FALSE	1	FALSE
CUL1	FALSE	FALSE	TRUE	FALSE	1	FALSE
CUL4A	FALSE	FALSE	TRUE	FALSE	1	FALSE
CUL5	FALSE	FALSE	TRUE	FALSE	1	FALSE
CUTC	FALSE	FALSE	TRUE	FALSE	1	FALSE
CUX1	FALSE	FALSE	TRUE	FALSE	1	FALSE
CWC15	FALSE	FALSE	TRUE	FALSE	1	FALSE
CWC22	FALSE	FALSE	TRUE	FALSE	1	FALSE
CWC27	FALSE	FALSE	TRUE	FALSE	1	FALSE
CWF19L2	FALSE	FALSE	TRUE	FALSE	1	FALSE
CX3CR1	FALSE	FALSE	TRUE	FALSE	1	FALSE
CXCL10	FALSE	TRUE	FALSE	FALSE	1	FALSE
CXCL16	FALSE	FALSE	TRUE	FALSE	1	FALSE
CXCL5	FALSE	FALSE	TRUE	FALSE	1	FALSE
CXCL8	TRUE	FALSE	FALSE	FALSE	1	FALSE
CXCR1	FALSE	FALSE	TRUE	FALSE	1	FALSE
CXCR2	FALSE	FALSE	TRUE	FALSE	1	FALSE
CXCR2P1	FALSE	FALSE	TRUE	FALSE	1	FALSE
CXORF21	FALSE	FALSE	TRUE	FALSE	1	FALSE
CXORF56	FALSE	FALSE	TRUE	FALSE	1	FALSE
CXORF65	FALSE	FALSE	TRUE	FALSE	1	FALSE
CYB5R4	FALSE	FALSE	TRUE	FALSE	1	FALSE
CYBB	FALSE	FALSE	TRUE	FALSE	1	FALSE
CYBRD1	FALSE	FALSE	TRUE	FALSE	1	FALSE
CYP1B1	FALSE	FALSE	TRUE	FALSE	1	FALSE
CYP2T1P	FALSE	FALSE	TRUE	FALSE	1	FALSE
CYP4F12	FALSE	FALSE	TRUE	FALSE	1	FALSE
CYP4F29P	TRUE	FALSE	FALSE	FALSE	1	FALSE
CYP4F35P	TRUE	TRUE	TRUE	FALSE	3	TRUE
CYP51A1	FALSE	FALSE	TRUE	FALSE	1	FALSE
CYSLTR1	FALSE	FALSE	TRUE	FALSE	1	FALSE
CYTH2	FALSE	FALSE	TRUE	FALSE	1	FALSE
CYTH4	FALSE	FALSE	TRUE	FALSE	1	FALSE
CYTOR	FALSE	FALSE	TRUE	FALSE	1	FALSE
DAAM1	FALSE	FALSE	TRUE	FALSE	1	FALSE
DAB2	FALSE	FALSE	TRUE	FALSE	1	FALSE
DAD1	FALSE	FALSE	TRUE	FALSE	1	FALSE
DAP	FALSE	FALSE	TRUE	FALSE	1	FALSE
DAP3	FALSE	FALSE	TRUE	FALSE	1	FALSE
DARS1	FALSE	FALSE	TRUE	FALSE	1	FALSE
DAZAP2	FALSE	FALSE	TRUE	FALSE	1	FALSE
DBI	FALSE	FALSE	TRUE	FALSE	1	FALSE
DBN1	FALSE	FALSE	TRUE	FALSE	1	FALSE
DBNDD1	FALSE	FALSE	TRUE	FALSE	1	FALSE
DBP	FALSE	FALSE	TRUE	FALSE	1	FALSE
DBT	FALSE	FALSE	TRUE	FALSE	1	FALSE
DCAF12	FALSE	TRUE	TRUE	FALSE	2	TRUE
DCAF13	FALSE	FALSE	TRUE	FALSE	1	FALSE
DCAF6	FALSE	FALSE	TRUE	FALSE	1	FALSE
DCP2	FALSE	FALSE	TRUE	FALSE	1	FALSE
DCTN6	FALSE	FALSE	TRUE	FALSE	1	FALSE
DDHD1	FALSE	FALSE	TRUE	FALSE	1	FALSE
DDIT3	FALSE	FALSE	TRUE	FALSE	1	FALSE
DDX1	FALSE	FALSE	TRUE	FALSE	1	FALSE
DDX10	FALSE	FALSE	TRUE	FALSE	1	FALSE
DDX11L1	FALSE	TRUE	FALSE	FALSE	1	FALSE
DDX3Y	FALSE	FALSE	TRUE	FALSE	1	FALSE
DDX47	FALSE	FALSE	TRUE	FALSE	1	FALSE
DDX50	FALSE	FALSE	TRUE	FALSE	1	FALSE
DDX55	FALSE	FALSE	TRUE	FALSE	1	FALSE
DDX60	FALSE	FALSE	TRUE	FALSE	1	FALSE
DDX60L	FALSE	FALSE	TRUE	FALSE	1	FALSE
DEDD2	FALSE	FALSE	TRUE	FALSE	1	FALSE
DEFA4	FALSE	FALSE	TRUE	FALSE	1	FALSE
DEFA8P	FALSE	FALSE	TRUE	FALSE	1	FALSE
DEK	FALSE	FALSE	TRUE	FALSE	1	FALSE
DENND1B	FALSE	FALSE	TRUE	FALSE	1	FALSE
DENND2C	FALSE	TRUE	FALSE	FALSE	1	FALSE
DENND5A	FALSE	FALSE	TRUE	FALSE	1	FALSE
DENND5B	FALSE	FALSE	TRUE	FALSE	1	FALSE
DENR	FALSE	FALSE	TRUE	FALSE	1	FALSE
DEPDC1B	FALSE	FALSE	TRUE	FALSE	1	FALSE
DERL3	FALSE	FALSE	TRUE	FALSE	1	FALSE
DESI1	FALSE	FALSE	TRUE	FALSE	1	FALSE
DGAT2	FALSE	FALSE	TRUE	FALSE	1	FALSE
DGKG	FALSE	FALSE	TRUE	FALSE	1	FALSE
DGUOK-AS1	FALSE	FALSE	TRUE	FALSE	1	FALSE
DHFR	FALSE	FALSE	TRUE	FALSE	1	FALSE
DHFR2	FALSE	FALSE	TRUE	FALSE	1	FALSE
DHRS1	FALSE	FALSE	TRUE	FALSE	1	FALSE
DHRS12	FALSE	FALSE	TRUE	FALSE	1	FALSE
DHX15	FALSE	FALSE	TRUE	FALSE	1	FALSE
DHX29	FALSE	FALSE	TRUE	FALSE	1	FALSE
DHX32	FALSE	FALSE	TRUE	FALSE	1	FALSE
DHX34	FALSE	FALSE	TRUE	FALSE	1	FALSE
DHX36	FALSE	FALSE	TRUE	FALSE	1	FALSE
DIAPH2	FALSE	FALSE	TRUE	FALSE	1	FALSE
DICER1-AS1	FALSE	FALSE	TRUE	FALSE	1	FALSE
DIPK1A	FALSE	FALSE	TRUE	FALSE	1	FALSE
DIPK1B	FALSE	FALSE	TRUE	FALSE	1	FALSE
DIS3L	FALSE	FALSE	TRUE	FALSE	1	FALSE
DISC1	FALSE	FALSE	TRUE	FALSE	1	FALSE
DKFZP586I1420	FALSE	FALSE	TRUE	FALSE	1	FALSE
DLAT	FALSE	FALSE	TRUE	FALSE	1	FALSE
DLEU2	FALSE	FALSE	TRUE	FALSE	1	FALSE
DLGAP5	FALSE	FALSE	TRUE	FALSE	1	FALSE
DMTF1	FALSE	FALSE	TRUE	FALSE	1	FALSE
DMTN	FALSE	FALSE	TRUE	FALSE	1	FALSE
DMXL2	FALSE	FALSE	TRUE	FALSE	1	FALSE
DNAAF2	FALSE	FALSE	TRUE	FALSE	1	FALSE
DNAH14	FALSE	TRUE	FALSE	FALSE	1	FALSE
DNAJA1	FALSE	FALSE	TRUE	FALSE	1	FALSE
DNAJA4	FALSE	FALSE	TRUE	FALSE	1	FALSE
DNAJB11	FALSE	FALSE	TRUE	FALSE	1	FALSE
DNAJB14	FALSE	FALSE	TRUE	FALSE	1	FALSE
DNAJB2	FALSE	FALSE	TRUE	FALSE	1	FALSE
DNAJB9	FALSE	FALSE	TRUE	FALSE	1	FALSE
DNAJC1	FALSE	FALSE	TRUE	FALSE	1	FALSE
DNAJC19	FALSE	FALSE	TRUE	FALSE	1	FALSE
DNAJC2	FALSE	FALSE	TRUE	FALSE	1	FALSE
DNAJC24	FALSE	FALSE	TRUE	FALSE	1	FALSE
DNAJC25	FALSE	FALSE	TRUE	FALSE	1	FALSE
DNAJC4	FALSE	FALSE	TRUE	FALSE	1	FALSE
DNAJC6	FALSE	TRUE	FALSE	FALSE	1	FALSE
DNAJC7	FALSE	FALSE	TRUE	FALSE	1	FALSE
DNAJC8	FALSE	FALSE	TRUE	FALSE	1	FALSE
DNAJC9	FALSE	FALSE	TRUE	FALSE	1	FALSE
DNASE1L3	FALSE	FALSE	TRUE	FALSE	1	FALSE
DNM1L	FALSE	FALSE	TRUE	FALSE	1	FALSE
DNMT3B	TRUE	FALSE	FALSE	FALSE	1	FALSE
DNPH1	FALSE	FALSE	TRUE	FALSE	1	FALSE
DOCK10	FALSE	FALSE	TRUE	FALSE	1	FALSE
DOCK11	FALSE	FALSE	TRUE	FALSE	1	FALSE
DOCK8-AS1	FALSE	FALSE	TRUE	FALSE	1	FALSE
DOK3	FALSE	FALSE	TRUE	FALSE	1	FALSE
DOK4	FALSE	FALSE	TRUE	FALSE	1	FALSE
DOP1A	FALSE	FALSE	TRUE	FALSE	1	FALSE
DPCD	FALSE	FALSE	TRUE	FALSE	1	FALSE
DPEP2	FALSE	FALSE	TRUE	FALSE	1	FALSE
DPH5	FALSE	FALSE	TRUE	FALSE	1	FALSE
DPM1	FALSE	FALSE	TRUE	FALSE	1	FALSE
DPM2	FALSE	FALSE	TRUE	FALSE	1	FALSE
DPY19L1	FALSE	FALSE	TRUE	FALSE	1	FALSE
DPY30	FALSE	FALSE	TRUE	FALSE	1	FALSE
DRAM2	FALSE	FALSE	TRUE	FALSE	1	FALSE
DRG1	FALSE	FALSE	TRUE	FALSE	1	FALSE
DSC1	FALSE	FALSE	TRUE	FALSE	1	FALSE
DSCC1	TRUE	FALSE	FALSE	FALSE	1	FALSE
DSN1	FALSE	FALSE	TRUE	FALSE	1	FALSE
DTX2	FALSE	FALSE	TRUE	FALSE	1	FALSE
DTX4	FALSE	FALSE	TRUE	FALSE	1	FALSE
DTYMK	FALSE	FALSE	TRUE	FALSE	1	FALSE
DUSP1	FALSE	FALSE	TRUE	FALSE	1	FALSE
DUSP12	FALSE	FALSE	TRUE	FALSE	1	FALSE
DUT	FALSE	FALSE	TRUE	FALSE	1	FALSE
DYNC2LI1	FALSE	FALSE	TRUE	FALSE	1	FALSE
DYNLT1	FALSE	FALSE	TRUE	FALSE	1	FALSE
DYNLT3	FALSE	FALSE	TRUE	FALSE	1	FALSE
DYRK1B	FALSE	FALSE	TRUE	FALSE	1	FALSE
DYRK2	FALSE	FALSE	TRUE	FALSE	1	FALSE
DYRK3	FALSE	TRUE	FALSE	FALSE	1	FALSE
DYRK4	FALSE	FALSE	TRUE	FALSE	1	FALSE
DZIP3	FALSE	FALSE	TRUE	FALSE	1	FALSE
E2F1	FALSE	FALSE	TRUE	FALSE	1	FALSE
E2F2	FALSE	FALSE	TRUE	FALSE	1	FALSE
E2F8	FALSE	FALSE	TRUE	FALSE	1	FALSE
EAF2	FALSE	TRUE	TRUE	FALSE	2	TRUE
EAPP	FALSE	FALSE	TRUE	FALSE	1	FALSE
EBAG9	FALSE	FALSE	TRUE	FALSE	1	FALSE
EBLN2	FALSE	FALSE	TRUE	FALSE	1	FALSE
EBNA1BP2	FALSE	FALSE	TRUE	FALSE	1	FALSE
EBPL	FALSE	FALSE	TRUE	FALSE	1	FALSE
ECH1	FALSE	FALSE	FALSE	TRUE	1	FALSE
ECHDC1	FALSE	FALSE	TRUE	FALSE	1	FALSE
ECHDC2	FALSE	FALSE	TRUE	FALSE	1	FALSE
ECSIT	FALSE	FALSE	TRUE	FALSE	1	FALSE
ECT2	FALSE	FALSE	TRUE	FALSE	1	FALSE
EDDM13	TRUE	FALSE	TRUE	FALSE	2	TRUE
EDEM3	FALSE	FALSE	TRUE	FALSE	1	FALSE
EED	FALSE	FALSE	TRUE	FALSE	1	FALSE
EEF1AKMT1	FALSE	FALSE	TRUE	FALSE	1	FALSE
EEF1B2	FALSE	FALSE	TRUE	FALSE	1	FALSE
EEF1D	FALSE	FALSE	TRUE	FALSE	1	FALSE
EEF1E1	TRUE	TRUE	TRUE	FALSE	3	TRUE
EEF1G	FALSE	FALSE	TRUE	FALSE	1	FALSE
EEF2K	FALSE	FALSE	TRUE	FALSE	1	FALSE
EEPD1	FALSE	FALSE	TRUE	FALSE	1	FALSE
EFCAB2	FALSE	FALSE	TRUE	FALSE	1	FALSE
EFEMP2	FALSE	FALSE	TRUE	FALSE	1	FALSE
EFHD2	FALSE	FALSE	TRUE	FALSE	1	FALSE
EFL1	FALSE	FALSE	TRUE	FALSE	1	FALSE
EFR3A	FALSE	FALSE	TRUE	FALSE	1	FALSE
EGFL7	FALSE	FALSE	TRUE	FALSE	1	FALSE
EGLN1	FALSE	FALSE	TRUE	FALSE	1	FALSE
EHD3	FALSE	FALSE	TRUE	FALSE	1	FALSE
EID1	FALSE	FALSE	TRUE	FALSE	1	FALSE
EID3	FALSE	FALSE	TRUE	FALSE	1	FALSE
EIF1AY	FALSE	TRUE	TRUE	FALSE	2	TRUE
EIF1B	FALSE	FALSE	TRUE	FALSE	1	FALSE
EIF2AK1	FALSE	FALSE	TRUE	FALSE	1	FALSE
EIF2B3	FALSE	FALSE	TRUE	FALSE	1	FALSE
EIF2S2	FALSE	FALSE	TRUE	FALSE	1	FALSE
EIF3D	FALSE	FALSE	TRUE	FALSE	1	FALSE
EIF3E	FALSE	FALSE	TRUE	FALSE	1	FALSE
EIF3F	FALSE	FALSE	TRUE	FALSE	1	FALSE
EIF3I	FALSE	FALSE	TRUE	FALSE	1	FALSE
EIF3J	FALSE	FALSE	TRUE	FALSE	1	FALSE
EIF4A2	FALSE	FALSE	TRUE	FALSE	1	FALSE
EIF4B	FALSE	FALSE	TRUE	FALSE	1	FALSE
EIF4G3	FALSE	FALSE	TRUE	FALSE	1	FALSE
EIF5	FALSE	FALSE	TRUE	FALSE	1	FALSE
ELAC1	FALSE	FALSE	TRUE	FALSE	1	FALSE
ELANE	FALSE	FALSE	TRUE	FALSE	1	FALSE
ELF2	FALSE	FALSE	TRUE	FALSE	1	FALSE
ELF4	FALSE	FALSE	TRUE	FALSE	1	FALSE
ELFN1-AS1	FALSE	FALSE	TRUE	FALSE	1	FALSE
ELK3	FALSE	FALSE	TRUE	FALSE	1	FALSE
ELL3	FALSE	FALSE	TRUE	FALSE	1	FALSE
ELMO2	FALSE	FALSE	TRUE	FALSE	1	FALSE
ELMO3	FALSE	FALSE	TRUE	FALSE	1	FALSE
ELMOD2	FALSE	FALSE	TRUE	FALSE	1	FALSE
ELOB	FALSE	FALSE	TRUE	FALSE	1	FALSE
ELOF1	FALSE	FALSE	TRUE	FALSE	1	FALSE
ELOVL4	TRUE	TRUE	FALSE	FALSE	2	TRUE
ELOVL7	FALSE	FALSE	TRUE	FALSE	1	FALSE
ELP2	FALSE	FALSE	TRUE	FALSE	1	FALSE
EMC1	FALSE	FALSE	TRUE	FALSE	1	FALSE
EMC10	FALSE	FALSE	TRUE	FALSE	1	FALSE
EMC3	FALSE	FALSE	TRUE	FALSE	1	FALSE
EMC6	FALSE	FALSE	TRUE	FALSE	1	FALSE
EMC9	FALSE	FALSE	TRUE	FALSE	1	FALSE
EMD	FALSE	FALSE	TRUE	FALSE	1	FALSE
EMID1	FALSE	FALSE	TRUE	FALSE	1	FALSE
EML6	FALSE	FALSE	TRUE	FALSE	1	FALSE
ENDOD1	FALSE	FALSE	TRUE	FALSE	1	FALSE
ENSA	FALSE	FALSE	TRUE	FALSE	1	FALSE
ENTPD1	FALSE	FALSE	TRUE	FALSE	1	FALSE
ENTPD2	FALSE	FALSE	TRUE	FALSE	1	FALSE
EOGT	FALSE	FALSE	TRUE	FALSE	1	FALSE
EPB41	FALSE	FALSE	TRUE	FALSE	1	FALSE
EPB41L4A-AS1	FALSE	FALSE	TRUE	FALSE	1	FALSE
EPB42	FALSE	FALSE	TRUE	FALSE	1	FALSE
EPC1	FALSE	FALSE	TRUE	FALSE	1	FALSE
EPC2	FALSE	FALSE	TRUE	FALSE	1	FALSE
EPHX1	FALSE	FALSE	TRUE	FALSE	1	FALSE
EPN1	FALSE	FALSE	TRUE	FALSE	1	FALSE
EPN2	FALSE	FALSE	TRUE	FALSE	1	FALSE
EPOR	FALSE	FALSE	TRUE	FALSE	1	FALSE
EPRS1	FALSE	FALSE	TRUE	FALSE	1	FALSE
EPS15L1	FALSE	FALSE	TRUE	FALSE	1	FALSE
EPSTI1	FALSE	FALSE	TRUE	FALSE	1	FALSE
ERAP2	FALSE	FALSE	TRUE	FALSE	1	FALSE
ERBIN	FALSE	FALSE	TRUE	FALSE	1	FALSE
ERF	FALSE	FALSE	TRUE	FALSE	1	FALSE
ERFE	FALSE	TRUE	FALSE	FALSE	1	FALSE
ERGIC1	FALSE	FALSE	TRUE	FALSE	1	FALSE
ERH	FALSE	FALSE	TRUE	FALSE	1	FALSE
ERICH6-AS1	FALSE	FALSE	TRUE	FALSE	1	FALSE
ERLEC1	FALSE	FALSE	TRUE	FALSE	1	FALSE
ERMAP	FALSE	FALSE	TRUE	FALSE	1	FALSE
ERMARD	FALSE	FALSE	TRUE	FALSE	1	FALSE
ERMN	FALSE	FALSE	TRUE	FALSE	1	FALSE
ERP27	FALSE	FALSE	TRUE	FALSE	1	FALSE
ERP29	FALSE	FALSE	TRUE	FALSE	1	FALSE
ERP44	FALSE	FALSE	TRUE	FALSE	1	FALSE
ESAM	FALSE	FALSE	TRUE	FALSE	1	FALSE
ESCO1	FALSE	FALSE	TRUE	FALSE	1	FALSE
ESD	FALSE	FALSE	TRUE	FALSE	1	FALSE
ESF1	FALSE	FALSE	TRUE	FALSE	1	FALSE
ESPL1	FALSE	FALSE	TRUE	FALSE	1	FALSE
ESPN	FALSE	FALSE	TRUE	FALSE	1	FALSE
ESRG	FALSE	FALSE	TRUE	FALSE	1	FALSE
ESRP2	TRUE	FALSE	FALSE	FALSE	1	FALSE
ESS2	FALSE	FALSE	TRUE	FALSE	1	FALSE
ETF1	FALSE	FALSE	TRUE	FALSE	1	FALSE
ETFA	FALSE	FALSE	TRUE	FALSE	1	FALSE
ETFRF1	FALSE	FALSE	TRUE	FALSE	1	FALSE
ETNK1	FALSE	FALSE	TRUE	FALSE	1	FALSE
ETS1	FALSE	FALSE	TRUE	FALSE	1	FALSE
EVA1B	FALSE	FALSE	TRUE	FALSE	1	FALSE
EVI2A	TRUE	TRUE	TRUE	FALSE	3	TRUE
EVI2B	FALSE	FALSE	TRUE	FALSE	1	FALSE
EXOC1	FALSE	FALSE	TRUE	FALSE	1	FALSE
EXOC3L1	FALSE	FALSE	TRUE	FALSE	1	FALSE
EXOC4	FALSE	FALSE	TRUE	FALSE	1	FALSE
EXOSC1	FALSE	FALSE	TRUE	FALSE	1	FALSE
EXOSC2	FALSE	FALSE	TRUE	FALSE	1	FALSE
EXOSC3	FALSE	FALSE	TRUE	FALSE	1	FALSE
EXOSC7	FALSE	FALSE	TRUE	FALSE	1	FALSE
EXOSC8	FALSE	FALSE	TRUE	FALSE	1	FALSE
EXOSC9	FALSE	FALSE	TRUE	FALSE	1	FALSE
EXPH5	FALSE	TRUE	FALSE	FALSE	1	FALSE
EZH2	FALSE	FALSE	TRUE	FALSE	1	FALSE
F11R	FALSE	FALSE	TRUE	FALSE	1	FALSE
F13A1	FALSE	FALSE	TRUE	FALSE	1	FALSE
F2RL1	FALSE	FALSE	TRUE	FALSE	1	FALSE
F2RL3	FALSE	FALSE	TRUE	FALSE	1	FALSE
FA2H	FALSE	FALSE	TRUE	FALSE	1	FALSE
FAAH2	FALSE	FALSE	TRUE	FALSE	1	FALSE
FAAP20	FALSE	FALSE	TRUE	FALSE	1	FALSE
FAH	FALSE	FALSE	TRUE	FALSE	1	FALSE
FAIM	FALSE	FALSE	TRUE	FALSE	1	FALSE
FAM104A	FALSE	FALSE	TRUE	FALSE	1	FALSE
FAM104B	FALSE	FALSE	TRUE	FALSE	1	FALSE
FAM110A	FALSE	FALSE	TRUE	FALSE	1	FALSE
FAM111A	FALSE	FALSE	TRUE	FALSE	1	FALSE
FAM111B	FALSE	FALSE	TRUE	FALSE	1	FALSE
FAM117A	FALSE	FALSE	TRUE	FALSE	1	FALSE
FAM122B	FALSE	FALSE	TRUE	FALSE	1	FALSE
FAM126A	FALSE	FALSE	TRUE	FALSE	1	FALSE
FAM131A	FALSE	FALSE	TRUE	FALSE	1	FALSE
FAM136A	FALSE	FALSE	TRUE	FALSE	1	FALSE
FAM13A-AS1	FALSE	FALSE	TRUE	FALSE	1	FALSE
FAM13B	FALSE	FALSE	TRUE	FALSE	1	FALSE
FAM153A	TRUE	FALSE	FALSE	FALSE	1	FALSE
FAM160B1	FALSE	FALSE	TRUE	FALSE	1	FALSE
FAM183BP	FALSE	TRUE	FALSE	FALSE	1	FALSE
FAM193B	FALSE	FALSE	TRUE	FALSE	1	FALSE
FAM199X	FALSE	FALSE	TRUE	FALSE	1	FALSE
FAM200A	FALSE	FALSE	TRUE	FALSE	1	FALSE
FAM210A	FALSE	FALSE	TRUE	FALSE	1	FALSE
FAM210B	FALSE	TRUE	TRUE	FALSE	2	TRUE
FAM214A	FALSE	FALSE	TRUE	FALSE	1	FALSE
FAM216A	FALSE	FALSE	TRUE	FALSE	1	FALSE
FAM218A	FALSE	TRUE	FALSE	FALSE	1	FALSE
FAM222A	TRUE	FALSE	FALSE	FALSE	1	FALSE
FAM238A	FALSE	FALSE	TRUE	FALSE	1	FALSE
FAM24B	FALSE	FALSE	TRUE	FALSE	1	FALSE
FAM30A	FALSE	FALSE	TRUE	FALSE	1	FALSE
FAM32A	FALSE	FALSE	TRUE	FALSE	1	FALSE
FAM3C	FALSE	FALSE	TRUE	FALSE	1	FALSE
FAM53B	FALSE	FALSE	TRUE	FALSE	1	FALSE
FAM76B	FALSE	TRUE	TRUE	FALSE	2	TRUE
FAM83A	FALSE	TRUE	FALSE	FALSE	1	FALSE
FAM89B	FALSE	FALSE	TRUE	FALSE	1	FALSE
FAM91A1	FALSE	FALSE	TRUE	FALSE	1	FALSE
FAM95C	FALSE	FALSE	TRUE	FALSE	1	FALSE
FAM98A	FALSE	FALSE	TRUE	FALSE	1	FALSE
FANCI	FALSE	FALSE	TRUE	FALSE	1	FALSE
FANCM	FALSE	FALSE	TRUE	FALSE	1	FALSE
FAR1	FALSE	FALSE	TRUE	FALSE	1	FALSE
FASTKD3	FALSE	FALSE	TRUE	FALSE	1	FALSE
FAU	FALSE	FALSE	TRUE	FALSE	1	FALSE
FAXDC2	FALSE	FALSE	TRUE	FALSE	1	FALSE
FBL	FALSE	FALSE	TRUE	FALSE	1	FALSE
FBN2	FALSE	FALSE	TRUE	FALSE	1	FALSE
FBRS	FALSE	FALSE	TRUE	FALSE	1	FALSE
FBXL13	FALSE	FALSE	TRUE	FALSE	1	FALSE
FBXL14	FALSE	FALSE	TRUE	FALSE	1	FALSE
FBXO11	FALSE	FALSE	TRUE	FALSE	1	FALSE
FBXO2	FALSE	FALSE	TRUE	FALSE	1	FALSE
FBXO22	FALSE	FALSE	TRUE	FALSE	1	FALSE
FBXO25	FALSE	FALSE	TRUE	FALSE	1	FALSE
FBXO3	FALSE	FALSE	TRUE	FALSE	1	FALSE
FBXO4	FALSE	FALSE	TRUE	FALSE	1	FALSE
FBXO48	FALSE	FALSE	TRUE	FALSE	1	FALSE
FBXO5	FALSE	FALSE	TRUE	FALSE	1	FALSE
FBXO7	FALSE	FALSE	TRUE	FALSE	1	FALSE
FBXW4	FALSE	FALSE	TRUE	FALSE	1	FALSE
FBXW4P1	FALSE	FALSE	TRUE	FALSE	1	FALSE
FBXW7	FALSE	FALSE	TRUE	FALSE	1	FALSE
FCER1A	FALSE	FALSE	TRUE	FALSE	1	FALSE
FCER1G	FALSE	FALSE	TRUE	FALSE	1	FALSE
FCGR1A	FALSE	FALSE	TRUE	FALSE	1	FALSE
FCGR1B	FALSE	FALSE	TRUE	FALSE	1	FALSE
FCGR1CP	FALSE	FALSE	TRUE	FALSE	1	FALSE
FCGR2A	FALSE	FALSE	TRUE	FALSE	1	FALSE
FCGRT	FALSE	FALSE	TRUE	FALSE	1	FALSE
FCMR	FALSE	FALSE	FALSE	TRUE	1	FALSE
FCRL2	FALSE	FALSE	TRUE	FALSE	1	FALSE
FECH	FALSE	TRUE	FALSE	FALSE	1	FALSE
FEM1B	FALSE	FALSE	TRUE	FALSE	1	FALSE
FEN1	FALSE	FALSE	TRUE	FALSE	1	FALSE
FERMT3	FALSE	FALSE	TRUE	FALSE	1	FALSE
FES	FALSE	FALSE	TRUE	FALSE	1	FALSE
FEZ2	FALSE	FALSE	TRUE	FALSE	1	FALSE
FFAR2	FALSE	FALSE	TRUE	FALSE	1	FALSE
FFAR4	FALSE	TRUE	FALSE	FALSE	1	FALSE
FGF7P3	FALSE	TRUE	FALSE	FALSE	1	FALSE
FGFR1OP	FALSE	FALSE	TRUE	FALSE	1	FALSE
FGFR1OP2	FALSE	FALSE	TRUE	FALSE	1	FALSE
FGL2	FALSE	FALSE	TRUE	FALSE	1	FALSE
FHL1	FALSE	FALSE	TRUE	FALSE	1	FALSE
FHL2	FALSE	FALSE	TRUE	FALSE	1	FALSE
FHL3	FALSE	FALSE	TRUE	FALSE	1	FALSE
FIS1	FALSE	FALSE	TRUE	FALSE	1	FALSE
FITM1	FALSE	FALSE	TRUE	FALSE	1	FALSE
FKBP11	FALSE	FALSE	TRUE	FALSE	1	FALSE
FKBP15	FALSE	FALSE	TRUE	FALSE	1	FALSE
FKBP1A	FALSE	FALSE	TRUE	FALSE	1	FALSE
FKBP1B	FALSE	FALSE	TRUE	FALSE	1	FALSE
FKBP3	FALSE	FALSE	TRUE	FALSE	1	FALSE
FKBP8	FALSE	FALSE	TRUE	FALSE	1	FALSE
FLI1	FALSE	FALSE	TRUE	FALSE	1	FALSE
FLOT2	FALSE	FALSE	TRUE	FALSE	1	FALSE
FLT3LG	FALSE	FALSE	FALSE	TRUE	1	FALSE
FLVCR1-DT	FALSE	FALSE	TRUE	FALSE	1	FALSE
FMC1	FALSE	FALSE	TRUE	FALSE	1	FALSE
FMNL1	FALSE	FALSE	TRUE	FALSE	1	FALSE
FN3K	FALSE	FALSE	TRUE	FALSE	1	FALSE
FNDC10	FALSE	FALSE	TRUE	FALSE	1	FALSE
FOPNL	FALSE	FALSE	TRUE	FALSE	1	FALSE
FOS	FALSE	FALSE	TRUE	FALSE	1	FALSE
FOXM1	FALSE	FALSE	TRUE	FALSE	1	FALSE
FOXO3	FALSE	FALSE	TRUE	FALSE	1	FALSE
FOXO4	FALSE	FALSE	TRUE	FALSE	1	FALSE
FPR2	FALSE	FALSE	TRUE	FALSE	1	FALSE
FRAT1	FALSE	FALSE	TRUE	FALSE	1	FALSE
FRAT2	FALSE	FALSE	TRUE	FALSE	1	FALSE
FRG1	FALSE	FALSE	TRUE	FALSE	1	FALSE
FRG1BP	FALSE	FALSE	TRUE	FALSE	1	FALSE
FRG1CP	FALSE	FALSE	TRUE	FALSE	1	FALSE
FRG1HP	FALSE	FALSE	TRUE	FALSE	1	FALSE
FRMD3	FALSE	TRUE	FALSE	FALSE	1	FALSE
FRY	FALSE	FALSE	TRUE	FALSE	1	FALSE
FRY-AS1	FALSE	FALSE	TRUE	FALSE	1	FALSE
FRYL	FALSE	FALSE	TRUE	FALSE	1	FALSE
FSCN1	FALSE	FALSE	TRUE	FALSE	1	FALSE
FTH1	FALSE	FALSE	TRUE	FALSE	1	FALSE
FTH1P3	FALSE	FALSE	TRUE	FALSE	1	FALSE
FTL	FALSE	FALSE	TRUE	FALSE	1	FALSE
FURIN	FALSE	FALSE	TRUE	FALSE	1	FALSE
FXYD1	FALSE	FALSE	TRUE	FALSE	1	FALSE
FXYD5	FALSE	FALSE	TRUE	FALSE	1	FALSE
FXYD7	FALSE	FALSE	TRUE	FALSE	1	FALSE
FZR1	FALSE	FALSE	TRUE	FALSE	1	FALSE
G0S2	FALSE	FALSE	TRUE	FALSE	1	FALSE
G2E3	FALSE	FALSE	TRUE	FALSE	1	FALSE
G6PD	FALSE	FALSE	TRUE	FALSE	1	FALSE
GAB2	FALSE	FALSE	TRUE	FALSE	1	FALSE
GABARAP	FALSE	FALSE	TRUE	FALSE	1	FALSE
GABBR1	FALSE	FALSE	TRUE	FALSE	1	FALSE
GABRR2	FALSE	FALSE	TRUE	FALSE	1	FALSE
GADD45A	FALSE	FALSE	TRUE	FALSE	1	FALSE
GALK1	FALSE	FALSE	TRUE	FALSE	1	FALSE
GALNT14	FALSE	FALSE	TRUE	FALSE	1	FALSE
GAPT	FALSE	FALSE	TRUE	FALSE	1	FALSE
GAS2L1	FALSE	FALSE	TRUE	FALSE	1	FALSE
GAS5	FALSE	FALSE	TRUE	FALSE	1	FALSE
GAS6	FALSE	FALSE	TRUE	FALSE	1	FALSE
GATA1	FALSE	FALSE	TRUE	FALSE	1	FALSE
GATA3	FALSE	FALSE	FALSE	TRUE	1	FALSE
GATB	FALSE	FALSE	TRUE	FALSE	1	FALSE
GBGT1	FALSE	FALSE	TRUE	FALSE	1	FALSE
GBP2	FALSE	FALSE	TRUE	FALSE	1	FALSE
GBP3	FALSE	FALSE	TRUE	FALSE	1	FALSE
GBP5	FALSE	FALSE	TRUE	FALSE	1	FALSE
GCA	FALSE	FALSE	TRUE	FALSE	1	FALSE
GCAT	FALSE	FALSE	TRUE	FALSE	1	FALSE
GCFC2	FALSE	FALSE	TRUE	FALSE	1	FALSE
GCNA	FALSE	FALSE	TRUE	FALSE	1	FALSE
GCNT1	FALSE	FALSE	TRUE	FALSE	1	FALSE
GCNT4	FALSE	FALSE	TRUE	FALSE	1	FALSE
GDPD3	FALSE	FALSE	TRUE	FALSE	1	FALSE
GEMIN2	FALSE	FALSE	TRUE	FALSE	1	FALSE
GFI1B	FALSE	FALSE	TRUE	FALSE	1	FALSE
GFM2	FALSE	FALSE	TRUE	FALSE	1	FALSE
GFOD2	FALSE	FALSE	TRUE	FALSE	1	FALSE
GGCT	FALSE	FALSE	TRUE	FALSE	1	FALSE
GGCX	FALSE	FALSE	TRUE	FALSE	1	FALSE
GGH	FALSE	FALSE	TRUE	FALSE	1	FALSE
GGNBP2	FALSE	FALSE	TRUE	FALSE	1	FALSE
GGTA1P	FALSE	FALSE	TRUE	FALSE	1	FALSE
GGTLC2	FALSE	TRUE	FALSE	FALSE	1	FALSE
GHRL	FALSE	FALSE	TRUE	FALSE	1	FALSE
GHRLOS	FALSE	FALSE	TRUE	FALSE	1	FALSE
GID4	FALSE	FALSE	TRUE	FALSE	1	FALSE
GIHCG	FALSE	FALSE	TRUE	FALSE	1	FALSE
GIMAP2	FALSE	FALSE	TRUE	FALSE	1	FALSE
GIMAP7	FALSE	FALSE	TRUE	FALSE	1	FALSE
GIN1	TRUE	FALSE	TRUE	FALSE	2	TRUE
GINS1	FALSE	FALSE	TRUE	FALSE	1	FALSE
GINS4	FALSE	FALSE	TRUE	FALSE	1	FALSE
GIPR	TRUE	FALSE	FALSE	FALSE	1	FALSE
GIT1	FALSE	FALSE	TRUE	FALSE	1	FALSE
GK	FALSE	FALSE	TRUE	FALSE	1	FALSE
GKAP1	FALSE	FALSE	TRUE	FALSE	1	FALSE
GLB1L	FALSE	FALSE	TRUE	FALSE	1	FALSE
GLCCI1	FALSE	FALSE	TRUE	FALSE	1	FALSE
GLDC	FALSE	FALSE	TRUE	FALSE	1	FALSE
GLG1	FALSE	FALSE	TRUE	FALSE	1	FALSE
GLIPR1	FALSE	FALSE	TRUE	FALSE	1	FALSE
GLIS2	FALSE	FALSE	TRUE	FALSE	1	FALSE
GLMN	FALSE	FALSE	TRUE	FALSE	1	FALSE
GLO1	FALSE	FALSE	TRUE	FALSE	1	FALSE
GLRX	FALSE	FALSE	TRUE	FALSE	1	FALSE
GLRX2	FALSE	FALSE	TRUE	FALSE	1	FALSE
GLRX3	FALSE	FALSE	TRUE	FALSE	1	FALSE
GLRX5	FALSE	TRUE	TRUE	FALSE	2	TRUE
GMFB	FALSE	FALSE	TRUE	FALSE	1	FALSE
GMFG	FALSE	FALSE	TRUE	FALSE	1	FALSE
GMIP	FALSE	FALSE	TRUE	FALSE	1	FALSE
GMNN	FALSE	FALSE	TRUE	FALSE	1	FALSE
GMPPB	FALSE	FALSE	TRUE	FALSE	1	FALSE
GMPR	FALSE	FALSE	TRUE	FALSE	1	FALSE
GNA12	FALSE	FALSE	TRUE	FALSE	1	FALSE
GNAI2	FALSE	FALSE	TRUE	FALSE	1	FALSE
GNAS	FALSE	FALSE	TRUE	FALSE	1	FALSE
GNAZ	FALSE	FALSE	TRUE	FALSE	1	FALSE
GNB1	FALSE	FALSE	TRUE	FALSE	1	FALSE
GNB2	FALSE	FALSE	TRUE	FALSE	1	FALSE
GNG11	FALSE	TRUE	FALSE	FALSE	1	FALSE
GNGT2	FALSE	FALSE	TRUE	FALSE	1	FALSE
GNL2	FALSE	FALSE	TRUE	FALSE	1	FALSE
GNL3	FALSE	FALSE	TRUE	FALSE	1	FALSE
GNPAT	FALSE	FALSE	TRUE	FALSE	1	FALSE
GNPDA1	FALSE	FALSE	TRUE	FALSE	1	FALSE
GNPDA2	FALSE	FALSE	TRUE	FALSE	1	FALSE
GNPTAB	FALSE	FALSE	TRUE	FALSE	1	FALSE
GOLGA4	FALSE	FALSE	TRUE	FALSE	1	FALSE
GOLGA8A	FALSE	FALSE	TRUE	FALSE	1	FALSE
GOLGA8B	FALSE	FALSE	TRUE	FALSE	1	FALSE
GOLGB1	FALSE	FALSE	TRUE	FALSE	1	FALSE
GON4L	FALSE	FALSE	TRUE	FALSE	1	FALSE
GON7	FALSE	FALSE	TRUE	FALSE	1	FALSE
GOPC	FALSE	FALSE	TRUE	FALSE	1	FALSE
GORAB	FALSE	FALSE	TRUE	FALSE	1	FALSE
GP1BA	FALSE	FALSE	TRUE	FALSE	1	FALSE
GP6	FALSE	FALSE	TRUE	FALSE	1	FALSE
GP9	FALSE	FALSE	TRUE	FALSE	1	FALSE
GPATCH11	FALSE	FALSE	TRUE	FALSE	1	FALSE
GPATCH2L	FALSE	FALSE	TRUE	FALSE	1	FALSE
GPATCH4	FALSE	FALSE	TRUE	FALSE	1	FALSE
GPHN	FALSE	FALSE	TRUE	FALSE	1	FALSE
GPN1	FALSE	FALSE	TRUE	FALSE	1	FALSE
GPN3	FALSE	FALSE	TRUE	FALSE	1	FALSE
GPR137	FALSE	FALSE	TRUE	FALSE	1	FALSE
GPR137B	FALSE	FALSE	TRUE	FALSE	1	FALSE
GPR146	FALSE	TRUE	TRUE	FALSE	2	TRUE
GPR162	FALSE	FALSE	TRUE	FALSE	1	FALSE
GPR171	FALSE	FALSE	TRUE	FALSE	1	FALSE
GPR174	FALSE	TRUE	TRUE	FALSE	2	TRUE
GPR18	FALSE	FALSE	TRUE	FALSE	1	FALSE
GPR183	FALSE	FALSE	TRUE	FALSE	1	FALSE
GPR27	FALSE	FALSE	TRUE	FALSE	1	FALSE
GPR34	FALSE	FALSE	TRUE	FALSE	1	FALSE
GPR37L1	FALSE	FALSE	TRUE	FALSE	1	FALSE
GPR89A	FALSE	FALSE	TRUE	FALSE	1	FALSE
GPR89B	FALSE	FALSE	TRUE	FALSE	1	FALSE
GPRC5D	FALSE	FALSE	TRUE	FALSE	1	FALSE
GPRIN3	FALSE	TRUE	TRUE	FALSE	2	TRUE
GPSM3	FALSE	FALSE	TRUE	FALSE	1	FALSE
GPX1	FALSE	FALSE	TRUE	FALSE	1	FALSE
GPX3	FALSE	FALSE	TRUE	FALSE	1	FALSE
GPX7	FALSE	FALSE	TRUE	FALSE	1	FALSE
GRAMD1A	FALSE	FALSE	TRUE	FALSE	1	FALSE
GRIFIN	TRUE	FALSE	FALSE	FALSE	1	FALSE
GRIK1-AS2	FALSE	FALSE	TRUE	FALSE	1	FALSE
GRINA	FALSE	FALSE	TRUE	FALSE	1	FALSE
GRK2	FALSE	FALSE	TRUE	FALSE	1	FALSE
GS1-124K5.4	FALSE	FALSE	TRUE	FALSE	1	FALSE
GSAP	FALSE	FALSE	TRUE	FALSE	1	FALSE
GSDMB	FALSE	FALSE	TRUE	FALSE	1	FALSE
GSK3A	FALSE	FALSE	TRUE	FALSE	1	FALSE
GSN	FALSE	TRUE	TRUE	FALSE	2	TRUE
GSPT1	FALSE	TRUE	FALSE	FALSE	1	FALSE
GSTM4	FALSE	FALSE	TRUE	FALSE	1	FALSE
GSTO1	FALSE	FALSE	TRUE	FALSE	1	FALSE
GTF2A2	FALSE	FALSE	TRUE	FALSE	1	FALSE
GTF2B	FALSE	FALSE	TRUE	FALSE	1	FALSE
GTF2E2	FALSE	FALSE	TRUE	FALSE	1	FALSE
GTF2F2	FALSE	FALSE	TRUE	FALSE	1	FALSE
GTF2H1	FALSE	FALSE	TRUE	FALSE	1	FALSE
GTF2I	FALSE	FALSE	TRUE	FALSE	1	FALSE
GTF2IP20	FALSE	FALSE	TRUE	FALSE	1	FALSE
GTF2IRD2B	FALSE	FALSE	TRUE	FALSE	1	FALSE
GTF3C6	FALSE	FALSE	TRUE	FALSE	1	FALSE
GTPBP1	FALSE	FALSE	TRUE	FALSE	1	FALSE
GTPBP8	FALSE	FALSE	TRUE	FALSE	1	FALSE
GTSCR1	FALSE	FALSE	TRUE	FALSE	1	FALSE
GTSE1	FALSE	FALSE	TRUE	FALSE	1	FALSE
GTSF1	FALSE	FALSE	TRUE	FALSE	1	FALSE
GUCA1B	FALSE	FALSE	TRUE	FALSE	1	FALSE
GUCD1	FALSE	FALSE	TRUE	FALSE	1	FALSE
GUCY1B1	FALSE	FALSE	TRUE	FALSE	1	FALSE
GUK1	FALSE	FALSE	TRUE	FALSE	1	FALSE
GUSBP11	FALSE	FALSE	TRUE	FALSE	1	FALSE
GUSBP16	FALSE	FALSE	TRUE	FALSE	1	FALSE
GYPA	FALSE	TRUE	FALSE	FALSE	1	FALSE
GYPB	FALSE	TRUE	TRUE	FALSE	2	TRUE
GYPC	FALSE	FALSE	TRUE	FALSE	1	FALSE
GYS2	FALSE	TRUE	FALSE	FALSE	1	FALSE
GZMA	FALSE	FALSE	TRUE	FALSE	1	FALSE
GZMH	FALSE	FALSE	TRUE	FALSE	1	FALSE
GZMK	FALSE	FALSE	TRUE	FALSE	1	FALSE
H1-0	FALSE	FALSE	TRUE	FALSE	1	FALSE
H1-10	FALSE	FALSE	TRUE	FALSE	1	FALSE
H1-2	FALSE	FALSE	TRUE	FALSE	1	FALSE
H1-5	FALSE	FALSE	TRUE	FALSE	1	FALSE
H2AC13	FALSE	TRUE	FALSE	FALSE	1	FALSE
H2AC14	FALSE	FALSE	TRUE	FALSE	1	FALSE
H2AC17	FALSE	FALSE	TRUE	FALSE	1	FALSE
H2AC20	FALSE	FALSE	TRUE	FALSE	1	FALSE
H2AC8	FALSE	FALSE	TRUE	FALSE	1	FALSE
H2AZ1	FALSE	FALSE	TRUE	FALSE	1	FALSE
H2BC12	FALSE	FALSE	TRUE	FALSE	1	FALSE
H2BC21	FALSE	FALSE	TRUE	FALSE	1	FALSE
H2BC7	FALSE	TRUE	FALSE	FALSE	1	FALSE
H2BC8	FALSE	FALSE	TRUE	FALSE	1	FALSE
H2BC9	FALSE	FALSE	TRUE	FALSE	1	FALSE
H2BW3P	FALSE	TRUE	FALSE	FALSE	1	FALSE
H3C10	FALSE	FALSE	TRUE	FALSE	1	FALSE
H4C11	FALSE	FALSE	TRUE	FALSE	1	FALSE
H4C3	FALSE	FALSE	TRUE	FALSE	1	FALSE
HACD	FALSE	FALSE	FALSE	TRUE	1	FALSE
HAGH	FALSE	FALSE	TRUE	FALSE	1	FALSE
HAT1	FALSE	FALSE	TRUE	FALSE	1	FALSE
HAUS1	FALSE	FALSE	TRUE	FALSE	1	FALSE
HAUS6	FALSE	FALSE	TRUE	FALSE	1	FALSE
HAX1	FALSE	FALSE	TRUE	FALSE	1	FALSE
HBA1	FALSE	FALSE	TRUE	FALSE	1	FALSE
HBA2	FALSE	FALSE	TRUE	FALSE	1	FALSE
HBB	FALSE	FALSE	TRUE	FALSE	1	FALSE
HBD	FALSE	TRUE	TRUE	FALSE	2	TRUE
HBG1	FALSE	TRUE	TRUE	FALSE	2	TRUE
HBG2	FALSE	TRUE	TRUE	FALSE	2	TRUE
HBM	FALSE	FALSE	TRUE	FALSE	1	FALSE
HBQ1	FALSE	FALSE	TRUE	FALSE	1	FALSE
HBS1L	FALSE	FALSE	TRUE	FALSE	1	FALSE
HBZ	FALSE	FALSE	TRUE	FALSE	1	FALSE
HCAR2	FALSE	FALSE	TRUE	FALSE	1	FALSE
HCAR3	FALSE	FALSE	TRUE	FALSE	1	FALSE
HCG18	FALSE	FALSE	TRUE	FALSE	1	FALSE
HCG27	FALSE	FALSE	TRUE	FALSE	1	FALSE
HCK	FALSE	FALSE	TRUE	FALSE	1	FALSE
HDAC4-AS1	FALSE	FALSE	TRUE	FALSE	1	FALSE
HDAC5	FALSE	FALSE	TRUE	FALSE	1	FALSE
HDAC8	FALSE	FALSE	TRUE	FALSE	1	FALSE
HDDC2	FALSE	FALSE	TRUE	FALSE	1	FALSE
HDDC3	FALSE	FALSE	TRUE	FALSE	1	FALSE
HDGF	FALSE	FALSE	TRUE	FALSE	1	FALSE
HEAT2	FALSE	FALSE	TRUE	FALSE	1	FALSE
HEATR3	FALSE	FALSE	TRUE	FALSE	1	FALSE
HEATR9	FALSE	FALSE	TRUE	FALSE	1	FALSE
HEBP1	FALSE	FALSE	TRUE	FALSE	1	FALSE
HEBP2	FALSE	FALSE	TRUE	FALSE	1	FALSE
HECW2-AS1	FALSE	TRUE	TRUE	FALSE	2	TRUE
HEMGN	FALSE	TRUE	TRUE	FALSE	2	TRUE
HENMT1	FALSE	FALSE	TRUE	FALSE	1	FALSE
HEPACAM2	FALSE	TRUE	FALSE	FALSE	1	FALSE
HERC2P11	FALSE	FALSE	TRUE	FALSE	1	FALSE
HERC4	FALSE	FALSE	TRUE	FALSE	1	FALSE
HERC5	FALSE	FALSE	TRUE	FALSE	1	FALSE
HERC6	FALSE	FALSE	TRUE	FALSE	1	FALSE
HEXA	FALSE	FALSE	TRUE	FALSE	1	FALSE
HGD	FALSE	FALSE	TRUE	FALSE	1	FALSE
HIBCH	FALSE	FALSE	TRUE	FALSE	1	FALSE
HIC1	FALSE	FALSE	TRUE	FALSE	1	FALSE
HID1	TRUE	FALSE	FALSE	FALSE	1	FALSE
HIGD1A	FALSE	TRUE	FALSE	FALSE	1	FALSE
HIKESHI	FALSE	FALSE	TRUE	FALSE	1	FALSE
HINT1	FALSE	FALSE	TRUE	FALSE	1	FALSE
HINT2	FALSE	FALSE	TRUE	FALSE	1	FALSE
HINT3	FALSE	FALSE	TRUE	FALSE	1	FALSE
HIP1	FALSE	FALSE	TRUE	FALSE	1	FALSE
HJURP	FALSE	FALSE	TRUE	FALSE	1	FALSE
HLA-DQA2	FALSE	FALSE	TRUE	FALSE	1	FALSE
HLA-DQB2	FALSE	TRUE	FALSE	FALSE	1	FALSE
HLA-DRA	FALSE	FALSE	TRUE	FALSE	1	FALSE
HLTF	FALSE	FALSE	TRUE	FALSE	1	FALSE
HLX	FALSE	FALSE	TRUE	FALSE	1	FALSE
HMBS	FALSE	FALSE	TRUE	FALSE	1	FALSE
HMGB2	FALSE	FALSE	TRUE	FALSE	1	FALSE
HMGN1	FALSE	FALSE	TRUE	FALSE	1	FALSE
HMGN3	FALSE	FALSE	TRUE	FALSE	1	FALSE
HMGN5	TRUE	TRUE	FALSE	FALSE	2	TRUE
HNMT	FALSE	FALSE	TRUE	FALSE	1	FALSE
HNRNPA1	FALSE	FALSE	TRUE	FALSE	1	FALSE
HNRNPA2B1	FALSE	FALSE	TRUE	FALSE	1	FALSE
HNRNPA3	FALSE	FALSE	TRUE	FALSE	1	FALSE
HNRNPLL	FALSE	FALSE	TRUE	FALSE	1	FALSE
HNRNPU	FALSE	FALSE	TRUE	FALSE	1	FALSE
HOTAIRM1	FALSE	FALSE	TRUE	FALSE	1	FALSE
HP	FALSE	FALSE	TRUE	FALSE	1	FALSE
HPCAL1	FALSE	FALSE	TRUE	FALSE	1	FALSE
HPD	FALSE	TRUE	FALSE	FALSE	1	FALSE
HPDL	FALSE	FALSE	TRUE	FALSE	1	FALSE
HPF1	FALSE	FALSE	TRUE	FALSE	1	FALSE
HPGD	FALSE	FALSE	TRUE	FALSE	1	FALSE
HPRT1	FALSE	FALSE	TRUE	FALSE	1	FALSE
HPS1	FALSE	FALSE	TRUE	FALSE	1	FALSE
HRAT92	FALSE	FALSE	TRUE	FALSE	1	FALSE
HRH2	FALSE	FALSE	TRUE	FALSE	1	FALSE
HS1BP3	FALSE	FALSE	TRUE	FALSE	1	FALSE
HS2ST1	FALSE	FALSE	TRUE	FALSE	1	FALSE
HSCB	FALSE	FALSE	TRUE	FALSE	1	FALSE
HSD11B1-AS1	FALSE	FALSE	TRUE	FALSE	1	FALSE
HSD17B11	FALSE	FALSE	TRUE	FALSE	1	FALSE
HSD17B4	FALSE	FALSE	TRUE	FALSE	1	FALSE
HSDL1	FALSE	FALSE	TRUE	FALSE	1	FALSE
HSF2	FALSE	FALSE	TRUE	FALSE	1	FALSE
HSP90AA1	FALSE	FALSE	TRUE	FALSE	1	FALSE
HSP90AB4P	TRUE	TRUE	FALSE	FALSE	2	TRUE
HSP90B1	FALSE	FALSE	TRUE	FALSE	1	FALSE
HSPA13	FALSE	FALSE	TRUE	FALSE	1	FALSE
HSPA14	FALSE	FALSE	TRUE	FALSE	1	FALSE
HSPA4	FALSE	FALSE	TRUE	FALSE	1	FALSE
HSPA5	FALSE	FALSE	TRUE	FALSE	1	FALSE
HSPA7	FALSE	FALSE	TRUE	FALSE	1	FALSE
HSPA8	FALSE	FALSE	TRUE	FALSE	1	FALSE
HSPB1	FALSE	FALSE	TRUE	FALSE	1	FALSE
HSPB11	FALSE	FALSE	TRUE	FALSE	1	FALSE
HSPD1	FALSE	FALSE	TRUE	FALSE	1	FALSE
HSPE1	FALSE	FALSE	TRUE	FALSE	1	FALSE
HTATSF1	FALSE	FALSE	TRUE	FALSE	1	FALSE
HTATSF1P2	FALSE	FALSE	TRUE	FALSE	1	FALSE
HVCN1	FALSE	FALSE	TRUE	FALSE	1	FALSE
HYAL3	FALSE	FALSE	TRUE	FALSE	1	FALSE
HYLS1	FALSE	FALSE	TRUE	FALSE	1	FALSE
IBTK	FALSE	FALSE	TRUE	FALSE	1	FALSE
ICAM4	FALSE	FALSE	TRUE	FALSE	1	FALSE
ICOS	FALSE	FALSE	TRUE	FALSE	1	FALSE
IDE	FALSE	FALSE	TRUE	FALSE	1	FALSE
IDI1	FALSE	FALSE	TRUE	FALSE	1	FALSE
IDO1	FALSE	FALSE	TRUE	FALSE	1	FALSE
IFI27	FALSE	FALSE	TRUE	FALSE	1	FALSE
IFI27L1	FALSE	FALSE	TRUE	FALSE	1	FALSE
IFI27L2	FALSE	FALSE	TRUE	FALSE	1	FALSE
IFI44	FALSE	FALSE	TRUE	FALSE	1	FALSE
IFI44L	FALSE	FALSE	TRUE	FALSE	1	FALSE
IFI6	FALSE	FALSE	TRUE	FALSE	1	FALSE
IFIH1	FALSE	FALSE	TRUE	FALSE	1	FALSE
IFIT1B	FALSE	TRUE	TRUE	FALSE	2	TRUE
IFIT3	FALSE	FALSE	TRUE	FALSE	1	FALSE
IFIT5	FALSE	FALSE	TRUE	FALSE	1	FALSE
IFITM2	FALSE	TRUE	TRUE	FALSE	2	TRUE
IFITM3	FALSE	TRUE	TRUE	FALSE	2	TRUE
IFNAR2	FALSE	FALSE	TRUE	FALSE	1	FALSE
IFNG-AS1	FALSE	FALSE	TRUE	FALSE	1	FALSE
IFNGR1	FALSE	FALSE	TRUE	FALSE	1	FALSE
IFT20	FALSE	FALSE	TRUE	FALSE	1	FALSE
IFT46	FALSE	FALSE	TRUE	FALSE	1	FALSE
IFT88	FALSE	FALSE	TRUE	FALSE	1	FALSE
IFTAP	FALSE	FALSE	TRUE	FALSE	1	FALSE
IGBP1	FALSE	FALSE	TRUE	FALSE	1	FALSE
IGF1	FALSE	FALSE	TRUE	FALSE	1	FALSE
IGF2BP2	FALSE	FALSE	TRUE	FALSE	1	FALSE
IGKJ5	FALSE	TRUE	FALSE	FALSE	1	FALSE
IGLL5	FALSE	FALSE	TRUE	FALSE	1	FALSE
IKZF2	FALSE	FALSE	TRUE	FALSE	1	FALSE
IL13RA1	FALSE	FALSE	TRUE	FALSE	1	FALSE
IL15	FALSE	FALSE	TRUE	FALSE	1	FALSE
IL18	FALSE	FALSE	TRUE	FALSE	1	FALSE
IL18BP	FALSE	FALSE	TRUE	FALSE	1	FALSE
IL18R1	FALSE	FALSE	TRUE	FALSE	1	FALSE
IL18RAP	FALSE	FALSE	TRUE	FALSE	1	FALSE
IL1B	FALSE	FALSE	TRUE	FALSE	1	FALSE
IL1R1	FALSE	FALSE	TRUE	FALSE	1	FALSE
IL1RN	FALSE	FALSE	TRUE	FALSE	1	FALSE
IL23A	FALSE	FALSE	TRUE	TRUE	2	TRUE
IL4	FALSE	FALSE	TRUE	FALSE	1	FALSE
IL5RA	FALSE	FALSE	TRUE	FALSE	1	FALSE
ILF2	FALSE	FALSE	TRUE	TRUE	2	TRUE
IMMP1L	FALSE	FALSE	TRUE	FALSE	1	FALSE
IMMP2L	FALSE	FALSE	TRUE	FALSE	1	FALSE
IMPA2	FALSE	FALSE	TRUE	FALSE	1	FALSE
IMPDH1	FALSE	FALSE	TRUE	FALSE	1	FALSE
INAFM1	FALSE	FALSE	TRUE	FALSE	1	FALSE
INAFM2	FALSE	FALSE	TRUE	FALSE	1	FALSE
INF2	FALSE	FALSE	TRUE	FALSE	1	FALSE
ING3	FALSE	FALSE	TRUE	FALSE	1	FALSE
ING4	FALSE	FALSE	TRUE	FALSE	1	FALSE
INKA1	FALSE	FALSE	TRUE	FALSE	1	FALSE
INKA2	FALSE	FALSE	TRUE	FALSE	1	FALSE
INKA2-AS1	FALSE	FALSE	TRUE	FALSE	1	FALSE
INPP5K	FALSE	FALSE	TRUE	FALSE	1	FALSE
INSIG2	FALSE	FALSE	TRUE	FALSE	1	FALSE
INSYN2B	TRUE	TRUE	FALSE	FALSE	2	TRUE
INTS13	FALSE	FALSE	TRUE	FALSE	1	FALSE
INTS5	FALSE	FALSE	TRUE	FALSE	1	FALSE
INTS6-AS1	FALSE	FALSE	TRUE	FALSE	1	FALSE
INTS6L	FALSE	FALSE	TRUE	FALSE	1	FALSE
INTS7	FALSE	FALSE	TRUE	FALSE	1	FALSE
INTS8	FALSE	FALSE	TRUE	FALSE	1	FALSE
IP6K1	FALSE	FALSE	TRUE	FALSE	1	FALSE
IPO7	FALSE	FALSE	TRUE	FALSE	1	FALSE
IQCG	FALSE	FALSE	TRUE	FALSE	1	FALSE
IQCH-AS1	FALSE	FALSE	TRUE	FALSE	1	FALSE
IQCN	FALSE	FALSE	TRUE	FALSE	1	FALSE
IRF4	FALSE	FALSE	TRUE	FALSE	1	FALSE
IRF7	FALSE	FALSE	TRUE	FALSE	1	FALSE
IRX3	FALSE	FALSE	TRUE	FALSE	1	FALSE
ISCA1	FALSE	TRUE	TRUE	FALSE	2	TRUE
ITGA2B	FALSE	FALSE	TRUE	FALSE	1	FALSE
ITGA4	FALSE	FALSE	TRUE	FALSE	1	FALSE
ITGA6-AS1	FALSE	FALSE	TRUE	FALSE	1	FALSE
ITGAE	FALSE	FALSE	TRUE	FALSE	1	FALSE
ITGAV	FALSE	FALSE	TRUE	FALSE	1	FALSE
ITGB1	FALSE	FALSE	TRUE	FALSE	1	FALSE
ITGB1BP1	FALSE	FALSE	TRUE	FALSE	1	FALSE
ITGB2-AS1	FALSE	FALSE	TRUE	FALSE	1	FALSE
ITGB3	FALSE	FALSE	TRUE	FALSE	1	FALSE
ITIH4	FALSE	FALSE	TRUE	FALSE	1	FALSE
ITLN1	FALSE	FALSE	TRUE	FALSE	1	FALSE
ITM2A	FALSE	FALSE	TRUE	FALSE	1	FALSE
ITM2C	FALSE	FALSE	TRUE	FALSE	1	FALSE
ITPK1	FALSE	FALSE	TRUE	FALSE	1	FALSE
ITPKC	FALSE	FALSE	TRUE	FALSE	1	FALSE
ITPR2	FALSE	FALSE	TRUE	FALSE	1	FALSE
IVNS1ABP	FALSE	FALSE	TRUE	FALSE	1	FALSE
IZUMO4	FALSE	FALSE	TRUE	FALSE	1	FALSE
JADE3	FALSE	FALSE	TRUE	FALSE	1	FALSE
JAK2	FALSE	FALSE	TRUE	FALSE	1	FALSE
JARID2-AS1	FALSE	FALSE	TRUE	FALSE	1	FALSE
JCHAIN	TRUE	TRUE	TRUE	FALSE	3	TRUE
JHY	FALSE	FALSE	TRUE	FALSE	1	FALSE
JKAMP	FALSE	FALSE	TRUE	FALSE	1	FALSE
JMJD1C	FALSE	FALSE	TRUE	FALSE	1	FALSE
JMY	FALSE	FALSE	TRUE	FALSE	1	FALSE
JPT1	FALSE	FALSE	TRUE	FALSE	1	FALSE
JSRP1	FALSE	FALSE	TRUE	FALSE	1	FALSE
JUND	FALSE	FALSE	TRUE	FALSE	1	FALSE
KANK2	FALSE	TRUE	TRUE	FALSE	2	TRUE
KARS1	FALSE	FALSE	TRUE	FALSE	1	FALSE
KBTBD3	TRUE	TRUE	FALSE	FALSE	2	TRUE
KCNAB2	FALSE	FALSE	TRUE	FALSE	1	FALSE
KCNAB3	FALSE	FALSE	TRUE	FALSE	1	FALSE
KCNC4	FALSE	FALSE	TRUE	FALSE	1	FALSE
KCNH2	FALSE	FALSE	TRUE	FALSE	1	FALSE
KCNJ2-AS1	FALSE	FALSE	TRUE	FALSE	1	FALSE
KCNK7	FALSE	FALSE	TRUE	FALSE	1	FALSE
KCNQ1	FALSE	FALSE	TRUE	FALSE	1	FALSE
KCTD12	FALSE	FALSE	TRUE	FALSE	1	FALSE
KCTD2	FALSE	FALSE	TRUE	FALSE	1	FALSE
KCTD9	FALSE	FALSE	TRUE	FALSE	1	FALSE
KDM4B	FALSE	FALSE	TRUE	FALSE	1	FALSE
KDM6B	FALSE	FALSE	TRUE	FALSE	1	FALSE
KDM7A-DT	FALSE	FALSE	TRUE	FALSE	1	FALSE
KDSR	FALSE	FALSE	TRUE	FALSE	1	FALSE
KEL	FALSE	FALSE	TRUE	FALSE	1	FALSE
KIAA0754	FALSE	FALSE	TRUE	FALSE	1	FALSE
KIAA0930	FALSE	FALSE	TRUE	FALSE	1	FALSE
KIAA1109	FALSE	FALSE	TRUE	FALSE	1	FALSE
KIAA1211L	FALSE	FALSE	TRUE	FALSE	1	FALSE
KIAA1586	FALSE	TRUE	FALSE	FALSE	1	FALSE
KIAA1841	FALSE	FALSE	TRUE	FALSE	1	FALSE
KIF11	FALSE	FALSE	TRUE	FALSE	1	FALSE
KIF18B	FALSE	FALSE	TRUE	FALSE	1	FALSE
KIF19	TRUE	FALSE	FALSE	FALSE	1	FALSE
KIF20B	FALSE	FALSE	TRUE	FALSE	1	FALSE
KIF23	FALSE	FALSE	TRUE	FALSE	1	FALSE
KIF2A	FALSE	FALSE	TRUE	FALSE	1	FALSE
KIF2C	FALSE	FALSE	TRUE	FALSE	1	FALSE
KIF3A	FALSE	FALSE	TRUE	FALSE	1	FALSE
KIF4A	FALSE	FALSE	TRUE	FALSE	1	FALSE
KIFC1	FALSE	FALSE	TRUE	FALSE	1	FALSE
KIFC3	FALSE	FALSE	TRUE	FALSE	1	FALSE
KIN	FALSE	FALSE	TRUE	FALSE	1	FALSE
KIR2DL3	FALSE	TRUE	FALSE	FALSE	1	FALSE
KIZ	FALSE	FALSE	TRUE	FALSE	1	FALSE
KLC3	FALSE	FALSE	TRUE	FALSE	1	FALSE
KLF1	FALSE	FALSE	TRUE	FALSE	1	FALSE
KLF12	FALSE	FALSE	TRUE	FALSE	1	FALSE
KLF16	FALSE	FALSE	TRUE	FALSE	1	FALSE
KLF9	FALSE	FALSE	TRUE	FALSE	1	FALSE
KLHDC1	FALSE	FALSE	TRUE	FALSE	1	FALSE
KLHDC7B	FALSE	FALSE	TRUE	FALSE	1	FALSE
KLHDC8A	FALSE	FALSE	TRUE	FALSE	1	FALSE
KLHDC8B	FALSE	FALSE	TRUE	FALSE	1	FALSE
KLHL14	FALSE	FALSE	TRUE	FALSE	1	FALSE
KLHL2	FALSE	FALSE	TRUE	FALSE	1	FALSE
KLHL21	FALSE	FALSE	TRUE	FALSE	1	FALSE
KLHL5	FALSE	FALSE	TRUE	FALSE	1	FALSE
KLHL7	FALSE	FALSE	TRUE	FALSE	1	FALSE
KLRB1	FALSE	FALSE	TRUE	FALSE	1	FALSE
KLRC4-KLRK1	FALSE	TRUE	FALSE	FALSE	1	FALSE
KLRF1	FALSE	FALSE	TRUE	FALSE	1	FALSE
KLRG1	FALSE	FALSE	TRUE	FALSE	1	FALSE
KNL1	FALSE	FALSE	TRUE	FALSE	1	FALSE
KNSTRN	FALSE	FALSE	TRUE	FALSE	1	FALSE
KPNA2	FALSE	FALSE	TRUE	FALSE	1	FALSE
KRBOX4	FALSE	FALSE	TRUE	FALSE	1	FALSE
KRCC1	FALSE	FALSE	TRUE	FALSE	1	FALSE
KRT1	FALSE	TRUE	TRUE	FALSE	2	TRUE
KRT23	FALSE	FALSE	TRUE	FALSE	1	FALSE
KRT72	FALSE	FALSE	TRUE	FALSE	1	FALSE
KRT79	FALSE	FALSE	TRUE	FALSE	1	FALSE
KTN1	FALSE	FALSE	TRUE	FALSE	1	FALSE
L3HYPDH	FALSE	FALSE	TRUE	FALSE	1	FALSE
LACTB	FALSE	FALSE	TRUE	FALSE	1	FALSE
LACTB2	FALSE	FALSE	TRUE	FALSE	1	FALSE
LAIR2	FALSE	FALSE	TRUE	FALSE	1	FALSE
LAMTOR1	FALSE	FALSE	TRUE	FALSE	1	FALSE
LAMTOR3	FALSE	FALSE	TRUE	FALSE	1	FALSE
LAMTOR5	FALSE	FALSE	TRUE	FALSE	1	FALSE
LANCL1	FALSE	FALSE	TRUE	FALSE	1	FALSE
LANCL3	FALSE	TRUE	FALSE	FALSE	1	FALSE
LAPTM5	FALSE	FALSE	TRUE	FALSE	1	FALSE
LARP1B	FALSE	FALSE	TRUE	FALSE	1	FALSE
LARP4	FALSE	FALSE	TRUE	FALSE	1	FALSE
LARP7	FALSE	FALSE	TRUE	FALSE	1	FALSE
LASP1	FALSE	FALSE	TRUE	FALSE	1	FALSE
LAX1	FALSE	FALSE	TRUE	FALSE	1	FALSE
LBX2-AS1	FALSE	FALSE	TRUE	FALSE	1	FALSE
LCN2	FALSE	FALSE	TRUE	FALSE	1	FALSE
LCORL	FALSE	FALSE	TRUE	FALSE	1	FALSE
LDB1	FALSE	FALSE	TRUE	FALSE	1	FALSE
LDHA	FALSE	FALSE	TRUE	FALSE	1	FALSE
LDHB	FALSE	FALSE	TRUE	TRUE	2	TRUE
LEF1-AS1	FALSE	FALSE	TRUE	FALSE	1	FALSE
LEFTY1	FALSE	FALSE	TRUE	FALSE	1	FALSE
LEMD3	FALSE	FALSE	TRUE	FALSE	1	FALSE
LENG1	FALSE	TRUE	TRUE	FALSE	2	TRUE
LEP	FALSE	TRUE	FALSE	FALSE	1	FALSE
LEPR	FALSE	TRUE	FALSE	FALSE	1	FALSE
LEXM	TRUE	FALSE	FALSE	FALSE	1	FALSE
LGALS12	FALSE	FALSE	TRUE	FALSE	1	FALSE
LGALS2	FALSE	FALSE	TRUE	FALSE	1	FALSE
LGALS3	FALSE	FALSE	TRUE	FALSE	1	FALSE
LGALS9	FALSE	FALSE	TRUE	FALSE	1	FALSE
LGALSL	FALSE	FALSE	TRUE	FALSE	1	FALSE
LHFPL6	FALSE	TRUE	FALSE	FALSE	1	FALSE
LHPP	FALSE	FALSE	TRUE	FALSE	1	FALSE
LIAS	FALSE	FALSE	TRUE	FALSE	1	FALSE
LIG4	FALSE	FALSE	TRUE	FALSE	1	FALSE
LIMD2	FALSE	FALSE	TRUE	FALSE	1	FALSE
LIMK2	FALSE	FALSE	TRUE	FALSE	1	FALSE
LIMS1	FALSE	FALSE	TRUE	FALSE	1	FALSE
LIN52	FALSE	FALSE	TRUE	FALSE	1	FALSE
LIN9	FALSE	FALSE	TRUE	FALSE	1	FALSE
LINC-PINT	FALSE	FALSE	TRUE	FALSE	1	FALSE
LINC00173	FALSE	FALSE	TRUE	FALSE	1	FALSE
LINC00174	FALSE	FALSE	TRUE	FALSE	1	FALSE
LINC00239	FALSE	FALSE	TRUE	FALSE	1	FALSE
LINC00243	FALSE	FALSE	TRUE	FALSE	1	FALSE
LINC00260	FALSE	FALSE	TRUE	FALSE	1	FALSE
LINC00324	FALSE	FALSE	TRUE	FALSE	1	FALSE
LINC00467	FALSE	FALSE	TRUE	FALSE	1	FALSE
LINC00476	FALSE	FALSE	TRUE	FALSE	1	FALSE
LINC00537	FALSE	FALSE	TRUE	FALSE	1	FALSE
LINC00539	FALSE	FALSE	TRUE	FALSE	1	FALSE
LINC00570	FALSE	FALSE	TRUE	FALSE	1	FALSE
LINC00597	FALSE	FALSE	TRUE	FALSE	1	FALSE
LINC00649	FALSE	FALSE	TRUE	FALSE	1	FALSE
LINC00653	FALSE	FALSE	TRUE	FALSE	1	FALSE
LINC00667	FALSE	FALSE	TRUE	FALSE	1	FALSE
LINC00671	FALSE	FALSE	TRUE	FALSE	1	FALSE
LINC00685	FALSE	FALSE	TRUE	FALSE	1	FALSE
LINC00853	FALSE	FALSE	TRUE	FALSE	1	FALSE
LINC00877	FALSE	FALSE	TRUE	FALSE	1	FALSE
LINC00885	FALSE	FALSE	TRUE	FALSE	1	FALSE
LINC00892	FALSE	FALSE	TRUE	FALSE	1	FALSE
LINC00909	FALSE	FALSE	TRUE	FALSE	1	FALSE
LINC00937	FALSE	FALSE	TRUE	FALSE	1	FALSE
LINC00954	FALSE	FALSE	TRUE	FALSE	1	FALSE
LINC00963	FALSE	FALSE	TRUE	FALSE	1	FALSE
LINC01032	FALSE	FALSE	TRUE	FALSE	1	FALSE
LINC01063	FALSE	FALSE	TRUE	FALSE	1	FALSE
LINC01093	FALSE	TRUE	FALSE	FALSE	1	FALSE
LINC01176	FALSE	FALSE	TRUE	FALSE	1	FALSE
LINC01270	FALSE	FALSE	TRUE	FALSE	1	FALSE
LINC01353	FALSE	FALSE	TRUE	FALSE	1	FALSE
LINC01410	FALSE	FALSE	TRUE	FALSE	1	FALSE
LINC01480	FALSE	FALSE	TRUE	FALSE	1	FALSE
LINC01503	FALSE	FALSE	TRUE	FALSE	1	FALSE
LINC01504	FALSE	FALSE	TRUE	FALSE	1	FALSE
LINC01506	FALSE	FALSE	TRUE	FALSE	1	FALSE
LINC01550	FALSE	FALSE	TRUE	FALSE	1	FALSE
LINC01637	FALSE	FALSE	TRUE	FALSE	1	FALSE
LINC01781	FALSE	FALSE	TRUE	FALSE	1	FALSE
LINC01800	FALSE	FALSE	TRUE	FALSE	1	FALSE
LINC01806	TRUE	FALSE	FALSE	FALSE	1	FALSE
LINC01857	FALSE	FALSE	TRUE	FALSE	1	FALSE
LINC01881	FALSE	FALSE	TRUE	FALSE	1	FALSE
LINC01934	FALSE	FALSE	TRUE	FALSE	1	FALSE
LINC02217	FALSE	FALSE	TRUE	FALSE	1	FALSE
LINC02256	FALSE	FALSE	TRUE	FALSE	1	FALSE
LINC02328	FALSE	FALSE	TRUE	FALSE	1	FALSE
LINC02352	FALSE	FALSE	TRUE	FALSE	1	FALSE
LINC02384	FALSE	FALSE	TRUE	FALSE	1	FALSE
LINC02397	FALSE	FALSE	TRUE	FALSE	1	FALSE
LINC02446	FALSE	FALSE	TRUE	FALSE	1	FALSE
LINC02470	FALSE	TRUE	FALSE	FALSE	1	FALSE
LINC02482	FALSE	FALSE	TRUE	FALSE	1	FALSE
LINC02611	FALSE	FALSE	TRUE	FALSE	1	FALSE
LINGO3	FALSE	FALSE	TRUE	FALSE	1	FALSE
LIPT1	FALSE	FALSE	TRUE	FALSE	1	FALSE
LITAF	FALSE	FALSE	TRUE	FALSE	1	FALSE
LMAN1	FALSE	FALSE	TRUE	FALSE	1	FALSE
LMNB1	FALSE	FALSE	TRUE	FALSE	1	FALSE
LMNTD2-AS1	FALSE	FALSE	TRUE	FALSE	1	FALSE
LMOD1	FALSE	FALSE	TRUE	FALSE	1	FALSE
LNPEP	FALSE	FALSE	TRUE	FALSE	1	FALSE
LOC100128108	FALSE	FALSE	TRUE	FALSE	1	FALSE
LOC100128276	FALSE	FALSE	TRUE	FALSE	1	FALSE
LOC100129203	FALSE	FALSE	TRUE	FALSE	1	FALSE
LOC100129697	FALSE	FALSE	TRUE	FALSE	1	FALSE
LOC100130298	FALSE	FALSE	TRUE	FALSE	1	FALSE
LOC100131257	FALSE	TRUE	FALSE	FALSE	1	FALSE
LOC100131289	FALSE	FALSE	TRUE	FALSE	1	FALSE
LOC100287036	FALSE	TRUE	TRUE	FALSE	2	TRUE
LOC100287896	FALSE	TRUE	TRUE	FALSE	2	TRUE
LOC100288203	FALSE	FALSE	TRUE	FALSE	1	FALSE
LOC100289361	FALSE	FALSE	TRUE	FALSE	1	FALSE
LOC100289473	FALSE	FALSE	TRUE	FALSE	1	FALSE
LOC100289561	FALSE	FALSE	TRUE	FALSE	1	FALSE
LOC100506100	FALSE	FALSE	TRUE	FALSE	1	FALSE
LOC100506302	FALSE	FALSE	TRUE	FALSE	1	FALSE
LOC100506585	FALSE	FALSE	TRUE	FALSE	1	FALSE
LOC100507006	FALSE	FALSE	TRUE	FALSE	1	FALSE
LOC100507547	FALSE	FALSE	TRUE	FALSE	1	FALSE
LOC100996419	FALSE	FALSE	TRUE	FALSE	1	FALSE
LOC100996447	FALSE	FALSE	TRUE	FALSE	1	FALSE
LOC100996583	FALSE	FALSE	TRUE	FALSE	1	FALSE
LOC101409256	FALSE	TRUE	FALSE	FALSE	1	FALSE
LOC101927178	FALSE	FALSE	TRUE	FALSE	1	FALSE
LOC101927752	FALSE	FALSE	TRUE	FALSE	1	FALSE
LOC101927759	FALSE	FALSE	TRUE	FALSE	1	FALSE
LOC101927811	FALSE	FALSE	TRUE	FALSE	1	FALSE
LOC101927854	TRUE	TRUE	TRUE	FALSE	3	TRUE
LOC101927974	FALSE	FALSE	TRUE	FALSE	1	FALSE
LOC101928000	FALSE	FALSE	TRUE	FALSE	1	FALSE
LOC101928143	FALSE	FALSE	TRUE	FALSE	1	FALSE
LOC101928323	FALSE	TRUE	FALSE	FALSE	1	FALSE
LOC101928419	TRUE	TRUE	FALSE	FALSE	2	TRUE
LOC101928429	FALSE	FALSE	TRUE	FALSE	1	FALSE
LOC101928595	FALSE	FALSE	TRUE	FALSE	1	FALSE
LOC101928617	FALSE	FALSE	TRUE	FALSE	1	FALSE
LOC101928659	FALSE	FALSE	TRUE	FALSE	1	FALSE
LOC101928673	FALSE	FALSE	TRUE	FALSE	1	FALSE
LOC101929165	FALSE	FALSE	TRUE	FALSE	1	FALSE
LOC101929243	FALSE	FALSE	TRUE	FALSE	1	FALSE
LOC101930071	FALSE	FALSE	TRUE	FALSE	1	FALSE
LOC101930085	FALSE	FALSE	TRUE	FALSE	1	FALSE
LOC102606465	FALSE	FALSE	TRUE	FALSE	1	FALSE
LOC102723345	FALSE	FALSE	TRUE	FALSE	1	FALSE
LOC102723373	FALSE	FALSE	TRUE	FALSE	1	FALSE
LOC102723692	FALSE	FALSE	TRUE	FALSE	1	FALSE
LOC102723809	FALSE	TRUE	FALSE	FALSE	1	FALSE
LOC102724760	TRUE	TRUE	FALSE	FALSE	2	TRUE
LOC105369595	FALSE	FALSE	TRUE	FALSE	1	FALSE
LOC105371409	TRUE	FALSE	FALSE	FALSE	1	FALSE
LOC105371795	FALSE	FALSE	TRUE	FALSE	1	FALSE
LOC105372480	FALSE	FALSE	TRUE	FALSE	1	FALSE
LOC105373383	FALSE	FALSE	TRUE	FALSE	1	FALSE
LOC105373759	FALSE	FALSE	TRUE	FALSE	1	FALSE
LOC105375713	FALSE	FALSE	TRUE	FALSE	1	FALSE
LOC105375938	TRUE	FALSE	FALSE	FALSE	1	FALSE
LOC105376805	FALSE	FALSE	TRUE	FALSE	1	FALSE
LOC105377590	FALSE	FALSE	TRUE	FALSE	1	FALSE
LOC105378949	TRUE	FALSE	FALSE	FALSE	1	FALSE
LOC105747689	FALSE	FALSE	TRUE	FALSE	1	FALSE
LOC107984036	FALSE	FALSE	TRUE	FALSE	1	FALSE
LOC107984703	FALSE	FALSE	TRUE	FALSE	1	FALSE
LOC107985770	FALSE	FALSE	TRUE	FALSE	1	FALSE
LOC112543491	FALSE	FALSE	TRUE	FALSE	1	FALSE
LOC145474	TRUE	FALSE	TRUE	FALSE	2	TRUE
LOC254896	FALSE	FALSE	TRUE	FALSE	1	FALSE
LOC284454	FALSE	FALSE	TRUE	FALSE	1	FALSE
LOC339803	FALSE	FALSE	TRUE	FALSE	1	FALSE
LOC374443	FALSE	FALSE	TRUE	FALSE	1	FALSE
LOC389834	FALSE	FALSE	TRUE	FALSE	1	FALSE
LOC400499	FALSE	FALSE	TRUE	FALSE	1	FALSE
LOC400682	TRUE	FALSE	FALSE	FALSE	1	FALSE
LOC401261	FALSE	FALSE	TRUE	FALSE	1	FALSE
LOC441242	FALSE	FALSE	TRUE	FALSE	1	FALSE
LOC606724	TRUE	TRUE	FALSE	FALSE	2	TRUE
LOC643072	FALSE	FALSE	TRUE	FALSE	1	FALSE
LOC643802	FALSE	FALSE	TRUE	FALSE	1	FALSE
LOC644285	TRUE	TRUE	TRUE	FALSE	3	TRUE
LOC644656	FALSE	FALSE	TRUE	FALSE	1	FALSE
LOC645177	FALSE	FALSE	TRUE	FALSE	1	FALSE
LOC646626	FALSE	FALSE	TRUE	FALSE	1	FALSE
LOC728554	FALSE	FALSE	TRUE	FALSE	1	FALSE
LOC728975	FALSE	FALSE	TRUE	FALSE	1	FALSE
LOC729609	FALSE	FALSE	TRUE	FALSE	1	FALSE
LOC729737	FALSE	FALSE	TRUE	FALSE	1	FALSE
LOC729870	FALSE	FALSE	TRUE	FALSE	1	FALSE
LOC730098	FALSE	FALSE	TRUE	FALSE	1	FALSE
LOC730101	FALSE	TRUE	FALSE	FALSE	1	FALSE
LOXHD1	FALSE	FALSE	TRUE	FALSE	1	FALSE
LPAR2	FALSE	FALSE	TRUE	FALSE	1	FALSE
LPAR6	TRUE	TRUE	TRUE	FALSE	3	TRUE
LRFN1	FALSE	FALSE	TRUE	FALSE	1	FALSE
LRFN4	FALSE	FALSE	TRUE	FALSE	1	FALSE
LRG1	FALSE	FALSE	TRUE	FALSE	1	FALSE
LRMP	FALSE	FALSE	TRUE	FALSE	1	FALSE
LRP1	FALSE	FALSE	TRUE	FALSE	1	FALSE
LRR1	FALSE	FALSE	TRUE	FALSE	1	FALSE
LRRC2	FALSE	TRUE	FALSE	FALSE	1	FALSE
LRRC25	FALSE	FALSE	TRUE	FALSE	1	FALSE
LRRC26	FALSE	FALSE	TRUE	FALSE	1	FALSE
LRRC29	FALSE	FALSE	TRUE	FALSE	1	FALSE
LRRC4	FALSE	FALSE	TRUE	FALSE	1	FALSE
LRRC40	FALSE	FALSE	TRUE	FALSE	1	FALSE
LRRC41	FALSE	FALSE	TRUE	FALSE	1	FALSE
LRRC6	FALSE	FALSE	TRUE	FALSE	1	FALSE
LRRC61	FALSE	FALSE	TRUE	FALSE	1	FALSE
LRRC70	TRUE	TRUE	FALSE	FALSE	2	TRUE
LRRC75A	FALSE	FALSE	TRUE	FALSE	1	FALSE
LRRC8C	FALSE	FALSE	TRUE	FALSE	1	FALSE
LRRCC1	FALSE	FALSE	TRUE	FALSE	1	FALSE
LRRK2	FALSE	FALSE	TRUE	FALSE	1	FALSE
LRRN3	FALSE	FALSE	TRUE	FALSE	1	FALSE
LSM1	FALSE	FALSE	TRUE	FALSE	1	FALSE
LSM3	TRUE	FALSE	FALSE	FALSE	1	FALSE
LSM5	TRUE	TRUE	FALSE	FALSE	2	TRUE
LSM7	FALSE	FALSE	TRUE	FALSE	1	FALSE
LSMEM1	FALSE	FALSE	TRUE	FALSE	1	FALSE
LSP1	FALSE	TRUE	TRUE	FALSE	2	TRUE
LSP1P4	FALSE	TRUE	FALSE	FALSE	1	FALSE
LTBP1	FALSE	FALSE	TRUE	FALSE	1	FALSE
LTC4S	FALSE	FALSE	TRUE	FALSE	1	FALSE
LTF	FALSE	FALSE	TRUE	FALSE	1	FALSE
LTN1	FALSE	FALSE	TRUE	FALSE	1	FALSE
LTV1	FALSE	FALSE	TRUE	FALSE	1	FALSE
LUC7L	FALSE	FALSE	TRUE	FALSE	1	FALSE
LUC7L3	FALSE	FALSE	TRUE	FALSE	1	FALSE
LUCAT1	FALSE	FALSE	TRUE	FALSE	1	FALSE
LXN	FALSE	FALSE	TRUE	FALSE	1	FALSE
LY6G5C	FALSE	FALSE	TRUE	FALSE	1	FALSE
LY6G6F	FALSE	FALSE	TRUE	FALSE	1	FALSE
LY96	FALSE	FALSE	TRUE	FALSE	1	FALSE
LYAR	FALSE	FALSE	TRUE	FALSE	1	FALSE
LYL1	FALSE	FALSE	TRUE	FALSE	1	FALSE
LYN	FALSE	FALSE	TRUE	FALSE	1	FALSE
LYPD3	FALSE	FALSE	TRUE	FALSE	1	FALSE
LYRM4	FALSE	FALSE	TRUE	FALSE	1	FALSE
LZTFL1	FALSE	FALSE	TRUE	FALSE	1	FALSE
MACF1	FALSE	FALSE	TRUE	FALSE	1	FALSE
MACROD1	TRUE	FALSE	FALSE	FALSE	1	FALSE
MAD2L1	TRUE	TRUE	FALSE	FALSE	2	TRUE
MADCAM1	FALSE	FALSE	TRUE	FALSE	1	FALSE
MAF1	FALSE	FALSE	TRUE	FALSE	1	FALSE
MAFA	FALSE	FALSE	TRUE	FALSE	1	FALSE
MAFF	FALSE	FALSE	TRUE	FALSE	1	FALSE
MAFK	FALSE	FALSE	TRUE	FALSE	1	FALSE
MAGEH1	FALSE	FALSE	TRUE	FALSE	1	FALSE
MAGOH	FALSE	FALSE	TRUE	FALSE	1	FALSE
MALAT1	FALSE	FALSE	TRUE	FALSE	1	FALSE
MAMDC4	TRUE	FALSE	FALSE	FALSE	1	FALSE
MAMSTR	TRUE	FALSE	FALSE	FALSE	1	FALSE
MAN1B1-DT	FALSE	FALSE	TRUE	FALSE	1	FALSE
MAN2A1	FALSE	FALSE	TRUE	FALSE	1	FALSE
MANEA	FALSE	FALSE	TRUE	FALSE	1	FALSE
MANEA-DT	FALSE	TRUE	FALSE	FALSE	1	FALSE
MANF	FALSE	FALSE	TRUE	FALSE	1	FALSE
MAP11	FALSE	FALSE	TRUE	FALSE	1	FALSE
MAP1LC3A	FALSE	TRUE	TRUE	FALSE	2	TRUE
MAP1LC3B	FALSE	FALSE	TRUE	FALSE	1	FALSE
MAP2K2	FALSE	FALSE	TRUE	FALSE	1	FALSE
MAP2K3	FALSE	FALSE	TRUE	FALSE	1	FALSE
MAP2K7	FALSE	FALSE	TRUE	FALSE	1	FALSE
MAP3K11	FALSE	FALSE	TRUE	FALSE	1	FALSE
MAP3K13	FALSE	FALSE	TRUE	FALSE	1	FALSE
MAP3K2	FALSE	FALSE	TRUE	FALSE	1	FALSE
MAP3K7CL	FALSE	FALSE	TRUE	FALSE	1	FALSE
MAP3K9	FALSE	FALSE	TRUE	FALSE	1	FALSE
MAP4K5	FALSE	FALSE	TRUE	FALSE	1	FALSE
MAP7D1	FALSE	FALSE	TRUE	FALSE	1	FALSE
MAP9	FALSE	FALSE	TRUE	FALSE	1	FALSE
MAPK10	FALSE	TRUE	FALSE	FALSE	1	FALSE
MAPK3	FALSE	FALSE	TRUE	FALSE	1	FALSE
MAPK8IP1P2	TRUE	FALSE	TRUE	FALSE	2	TRUE
MAPKAPK3	FALSE	FALSE	TRUE	FALSE	1	FALSE
MAPKAPK5-AS1	FALSE	FALSE	TRUE	FALSE	1	FALSE
MARCHF2	FALSE	FALSE	TRUE	FALSE	1	FALSE
MARCHF8	FALSE	TRUE	TRUE	FALSE	2	TRUE
MARCKSL1	FALSE	FALSE	TRUE	FALSE	1	FALSE
MARK2	FALSE	FALSE	TRUE	FALSE	1	FALSE
MAT2A	FALSE	FALSE	TRUE	FALSE	1	FALSE
MATR3	FALSE	FALSE	TRUE	FALSE	1	FALSE
MBIP	FALSE	FALSE	TRUE	FALSE	1	FALSE
MBNL3	FALSE	TRUE	TRUE	FALSE	2	TRUE
MBOAT7	FALSE	FALSE	TRUE	FALSE	1	FALSE
MBP	FALSE	FALSE	TRUE	FALSE	1	FALSE
MBTD1	FALSE	FALSE	TRUE	FALSE	1	FALSE
MCEE	FALSE	FALSE	TRUE	FALSE	1	FALSE
MCEMP1	FALSE	FALSE	TRUE	FALSE	1	FALSE
MCM10	FALSE	FALSE	TRUE	FALSE	1	FALSE
MCM2	FALSE	FALSE	TRUE	FALSE	1	FALSE
MCM4	FALSE	FALSE	TRUE	FALSE	1	FALSE
MCM8	FALSE	FALSE	TRUE	FALSE	1	FALSE
MCOLN1	FALSE	FALSE	TRUE	FALSE	1	FALSE
MCPH1	FALSE	FALSE	TRUE	FALSE	1	FALSE
MCTS1	FALSE	FALSE	TRUE	FALSE	1	FALSE
MDH1	FALSE	FALSE	TRUE	FALSE	1	FALSE
MDK	TRUE	FALSE	FALSE	FALSE	1	FALSE
MED10	FALSE	FALSE	TRUE	FALSE	1	FALSE
MED13	FALSE	FALSE	TRUE	FALSE	1	FALSE
MED14OS	FALSE	FALSE	TRUE	FALSE	1	FALSE
MED21	FALSE	FALSE	TRUE	FALSE	1	FALSE
MED25	FALSE	FALSE	TRUE	FALSE	1	FALSE
MED31	FALSE	FALSE	TRUE	FALSE	1	FALSE
MED7	FALSE	FALSE	TRUE	FALSE	1	FALSE
MEF2C	FALSE	FALSE	TRUE	FALSE	1	FALSE
MEF2C-AS1	FALSE	FALSE	TRUE	FALSE	1	FALSE
MEFV	FALSE	FALSE	TRUE	FALSE	1	FALSE
MEGF6	FALSE	FALSE	TRUE	FALSE	1	FALSE
MELK	FALSE	FALSE	TRUE	FALSE	1	FALSE
MELTF-AS1	FALSE	FALSE	TRUE	FALSE	1	FALSE
METAP2	FALSE	FALSE	TRUE	FALSE	1	FALSE
METRNL	FALSE	FALSE	TRUE	FALSE	1	FALSE
METTL15	FALSE	FALSE	TRUE	FALSE	1	FALSE
METTL18	FALSE	FALSE	TRUE	FALSE	1	FALSE
METTL23	FALSE	FALSE	TRUE	FALSE	1	FALSE
METTL2B	FALSE	FALSE	TRUE	FALSE	1	FALSE
METTL3	FALSE	FALSE	TRUE	FALSE	1	FALSE
METTL4	FALSE	FALSE	TRUE	FALSE	1	FALSE
METTL5	FALSE	FALSE	TRUE	FALSE	1	FALSE
MEX3C	FALSE	FALSE	TRUE	FALSE	1	FALSE
MFAP3L	FALSE	FALSE	TRUE	FALSE	1	FALSE
MFSD12	FALSE	FALSE	TRUE	FALSE	1	FALSE
MFSD13A	FALSE	FALSE	TRUE	FALSE	1	FALSE
MFSD2B	FALSE	TRUE	TRUE	FALSE	2	TRUE
MGC16275	FALSE	FALSE	TRUE	FALSE	1	FALSE
MGC70870	FALSE	FALSE	TRUE	FALSE	1	FALSE
MGLL	FALSE	FALSE	TRUE	FALSE	1	FALSE
MGRN1	FALSE	FALSE	TRUE	FALSE	1	FALSE
MGST2	FALSE	FALSE	TRUE	FALSE	1	FALSE
MHENCR	FALSE	FALSE	TRUE	FALSE	1	FALSE
MIA	FALSE	FALSE	TRUE	FALSE	1	FALSE
MIAT	FALSE	FALSE	TRUE	FALSE	1	FALSE
MIB1	FALSE	FALSE	TRUE	FALSE	1	FALSE
MICAL2	FALSE	FALSE	TRUE	FALSE	1	FALSE
MICALCL	FALSE	FALSE	TRUE	FALSE	1	FALSE
MICOS10P1	FALSE	FALSE	TRUE	FALSE	1	FALSE
MICOS13	FALSE	FALSE	TRUE	FALSE	1	FALSE
MICU2	FALSE	FALSE	TRUE	FALSE	1	FALSE
MICU3	TRUE	TRUE	FALSE	FALSE	2	TRUE
MID1IP1	FALSE	FALSE	TRUE	FALSE	1	FALSE
MIDN	FALSE	FALSE	TRUE	FALSE	1	FALSE
MIGA1	FALSE	FALSE	TRUE	FALSE	1	FALSE
MILR1	FALSE	FALSE	TRUE	FALSE	1	FALSE
MINDY1	FALSE	FALSE	TRUE	FALSE	1	FALSE
MINDY3	FALSE	FALSE	TRUE	FALSE	1	FALSE
MIR10393	FALSE	FALSE	TRUE	FALSE	1	FALSE
MIR142	FALSE	FALSE	TRUE	FALSE	1	FALSE
MIR155HG	TRUE	FALSE	TRUE	FALSE	2	TRUE
MIR17HG	FALSE	FALSE	TRUE	FALSE	1	FALSE
MIR223	FALSE	FALSE	TRUE	FALSE	1	FALSE
MIR29B2CHG	FALSE	FALSE	TRUE	FALSE	1	FALSE
MIR3142HG	FALSE	FALSE	TRUE	FALSE	1	FALSE
MIR320D1	FALSE	FALSE	TRUE	FALSE	1	FALSE
MIR320E	FALSE	FALSE	TRUE	FALSE	1	FALSE
MIR342	FALSE	FALSE	TRUE	FALSE	1	FALSE
MIR3614	FALSE	FALSE	TRUE	FALSE	1	FALSE
MIR3652	FALSE	FALSE	TRUE	FALSE	1	FALSE
MIR3658	FALSE	FALSE	TRUE	FALSE	1	FALSE
MIR3671	FALSE	FALSE	TRUE	FALSE	1	FALSE
MIR4426	FALSE	FALSE	TRUE	FALSE	1	FALSE
MIR4435-2HG	FALSE	FALSE	TRUE	FALSE	1	FALSE
MIR4697HG	FALSE	FALSE	TRUE	FALSE	1	FALSE
MIR570HG	FALSE	FALSE	TRUE	FALSE	1	FALSE
MIR628	TRUE	FALSE	FALSE	FALSE	1	FALSE
MIR762HG	FALSE	FALSE	TRUE	FALSE	1	FALSE
MIS12	FALSE	FALSE	TRUE	FALSE	1	FALSE
MIS18A	FALSE	FALSE	TRUE	FALSE	1	FALSE
MIS18BP1	FALSE	FALSE	TRUE	FALSE	1	FALSE
MISP3	FALSE	FALSE	TRUE	FALSE	1	FALSE
MITD1	FALSE	FALSE	TRUE	FALSE	1	FALSE
MIXL1	FALSE	FALSE	TRUE	FALSE	1	FALSE
MKI67	FALSE	FALSE	TRUE	FALSE	1	FALSE
MKKS	FALSE	FALSE	TRUE	FALSE	1	FALSE
MKNK2	FALSE	FALSE	TRUE	FALSE	1	FALSE
[truncated: 2,015 more rows]
