# Supplementary material for: Evaluating Transcriptomic Biomarkers for rHuEPO Detection: Assessing the Impact of Exercise and Altitude Exposure
Source: Drug Test Anal. 2026 Mar 5;18(4):581–602. doi: 10.1002/dta.70040 (PMC13040416; doi:10.1002/dta.70040)
Supplement: Supplementary file 3 — Table S3: GEPREP screening of 153 rHuEPO‐candidate genes for exercise significance, with Cohen's d calculated for p < 0.05 and/or NaN‐returning genes. GEPREP‐derived exercise outputs for all 153 rHuEPO‐candidate genes of interest (i.e., the full rHuEPO gene list assessed in GEPREP) to determine whether each gene shows evidence of exercise‐related significance. Cohen's d is reported for genes meeting the predefined calculation criteria (p < 0.05 and/or genes returning NaN values) to support evaluation of biological relevance. [file DTA-18-581-s009.xlsx]

## Sheet: Geprep
gene name	acute ae	acute re	longterm ae	longterm re	other exercise	inactivity	Pvalue
MARCHF8	2.64±1.32	2.69±1.24	2.83±1.24	3.24±0.78	2.69±1.25	3.0±1.27	nan	OLD NAME	MARCH 8
ABCG2	0.11±0.13	0.12±0.15	0.13±0.13	0.17±0.13	0.15±0.16	0.12±0.12	0.00658781
ADD1	5.32±0.28	5.34±0.28	5.33±0.24	5.29±0.25	5.26±0.29	5.4±0.27	3.33354e-06
ADIPOR1	5.99±1.28	5.97±1.31	6.05±1.28	6.15±1.2	5.98±1.34	6.15±1.3	nan
AK2	4.66±0.36	4.69±0.37	4.73±0.32	4.63±0.41	4.67±0.37	4.69±0.34	0.523602
ALAD	3.1±0.3	3.09±0.32	3.14±0.24	3.19±0.28	3.09±0.35	3.14±0.28	0.116764
ALAS2	3.36±4.32	0.06±0.1	0.03±0.11	0.14±0.21	0.19±0.43	0.72±1.97	1.94283e-19
ANKRD9	5.54±0.42	5.54±0.47	5.42±0.37	5.43±0.43	5.41±0.51	5.43±0.41	0.00225696
AP2A1	4.28±0.38	4.27±0.37	4.3±0.35	4.28±0.35	4.2±0.46	4.31±0.36	0.509201
AP2B1	3.9±0.3	3.87±0.29	3.91±0.3	3.89±0.27	3.96±0.27	3.87±0.27	0.0383704
AP2M1	5.45±0.26	5.46±0.26	5.51±0.22	5.47±0.23	5.47±0.27	5.45±0.26	0.525578
AP2S1	4.58±0.37	4.57±0.38	4.66±0.33	4.52±0.42	4.64±0.34	4.57±0.39	0.410275
AQP1	0.0±0.0	0.01±0.03	0.0±0.02	0.0±0.01	0.0±0.01	0.0±0.03	0.0290629
ARF1	6.34±0.22	6.35±0.23	6.3±0.21	6.23±0.2	6.25±0.21	6.34±0.21	1.47716e-05
ATP6V0A1	4.03±0.34	4.0±0.36	3.93±0.34	3.99±0.33	4.03±0.4	3.99±0.35	0.539542
ATP6V0C	6.15±0.94	6.24±1.07	6.14±1.2	5.48±1.44	5.99±1.13	6.15±0.98	nan
ATP6V1D	4.06±0.23	4.04±0.24	4.08±0.24	4.08±0.21	4.12±0.22	4.01±0.23	1.32171e-05
BCL2L1	4.67±1.55	4.55±1.39	4.65±1.32	4.48±1.43	4.68±1.66	3.99±1.78	nan
BLVRB	6.33±1.26	6.12±1.34	6.16±1.7	6.07±1.21	6.27±1.46	6.06±1.57	nan
BPGM	3.4±1.16	3.47±1.19	3.38±1.44	2.84±1.39	3.18±1.28	3.46±1.27	nan
BRD4	3.82±1.05	3.74±1.21	3.53±1.53	3.69±1.15	3.62±1.38	3.43±1.32	nan
BTRC	2.0±0.2	1.96±0.2	1.98±0.2	2.02±0.19	2.0±0.19	1.99±0.19	0.325286
CA1	2.69±3.79	0.02±0.05	0.0±0.0	0.03±0.09	0.01±0.04	0.37±1.55	6.57456e-14
CCR7	2.16±2.88	0.08±0.12	0.31±0.61	0.09±0.1	0.27±0.46	0.57±1.59	0.000890497
CD247	2.31±1.5	2.23±1.77	2.41±1.56	2.79±0.89	2.94±1.2	2.47±1.46	nan
CD28	0.94±0.75	1.05±0.53	0.76±0.6	0.99±0.51	0.98±0.6	0.92±0.57	nan
CD3D	2.24±2.94	0.24±0.28	0.8±1.35	0.28±0.35	0.65±1.19	0.78±1.71	0.157831
CD3G	1.49±1.16	1.34±1.14	1.09±1.33	1.66±0.82	1.22±1.17	1.58±0.95	nan
CDK4	3.18±0.35	3.17±0.35	3.16±0.37	3.12±0.41	3.18±0.37	3.09±0.36	0.00312563
CDK6	0.84±0.51	0.82±0.46	0.93±0.49	1.13±0.39	1.05±0.46	0.81±0.44	1.52777e-10
CENPE	0.26±0.4	0.03±0.06	0.01±0.04	0.05±0.05	0.03±0.07	0.05±0.15	8.92514e-14
COPS2	4.03±0.33	4.05±0.36	3.97±0.43	4.0±0.31	4.01±0.32	4.0±0.35	0.458945
COPS3	5.25±0.32	5.27±0.31	5.24±0.31	5.19±0.28	5.16±0.3	5.24±0.32	0.131097
CTSB	5.5±0.61	5.53±0.52	5.49±0.59	5.53±0.54	5.41±0.62	5.43±0.59	nan
CTSE	0.5±0.75	0.0±0.01	0.0±0.01	0.0±0.01	0.0±0.0	0.07±0.33	3.10357e-30
CUL4A	5.69±0.28	5.69±0.31	5.63±0.29	5.73±0.26	5.68±0.3	5.72±0.28	0.237883
DCAF10	2.16±0.22	2.15±0.24	2.14±0.24	2.19±0.21	2.12±0.25	2.14±0.22	0.249004
DCAF11	4.63±0.28	4.63±0.29	4.72±0.27	4.6±0.26	4.66±0.28	4.66±0.27	0.350825
DCAF12	4.63±1.26	4.0±1.67	4.72±1.14	4.43±1.51	4.27±1.55	4.13±1.69	nan	OLD NAME	WDR40A
DCAF6	7.25±0.18	7.26±0.2	7.21±0.18	7.3±0.16	7.24±0.19	7.27±0.2	0.0554543
DCTD	3.2±0.33	3.25±0.3	3.24±0.31	3.34±0.28	3.21±0.37	3.24±0.31	0.0358842
DCTN4	3.84±0.22	3.82±0.25	3.77±0.24	3.79±0.23	3.8±0.25	3.81±0.23	0.564469
DCUN1D1	2.14±0.4	2.1±0.49	2.07±0.44	2.21±0.39	2.07±0.48	2.09±0.43	0.22434
DCUN1D4	2.29±0.37	2.25±0.41	2.21±0.43	2.31±0.4	2.24±0.32	2.26±0.38	0.341648
DMTN	5.39±1.22	5.24±1.47	5.25±1.64	5.51±1.26	5.28±1.46	5.3±1.47	nan
DTYMK	1.91±0.42	1.96±0.42	1.99±0.35	1.98±0.42	1.93±0.45	1.97±0.41	0.465342
E2F2	0.26±0.8	0.63±0.82	0.66±0.49	0.76±0.57	0.58±0.75	0.49±0.67	nan
E2F4	3.65±0.34	3.7±0.31	3.68±0.33	3.6±0.33	3.58±0.38	3.67±0.34	0.125299
EEF1D	7.83±0.53	7.77±0.6	7.78±0.5	7.65±0.48	7.74±0.68	7.86±0.52	0.00295171
ELOB
EPB42	1.71±2.38	0.08±0.06	0.35±0.47	0.16±0.09	0.28±0.52	0.39±1.04	1.04704e-06
EPN1	5.24±0.29	5.27±0.24	5.25±0.26	5.26±0.27	5.19±0.3	5.29±0.25	0.0196266
TENT5C	2.95±1.59	2.67±1.75	3.17±1.61	2.8±1.46	3.07±1.5	3.24±1.24	nan	OLD NAME	FAM46C
FBXL4	1.7±0.31	1.68±0.35	1.68±0.34	1.82±0.31	1.7±0.35	1.75±0.34	0.0128951
FBXO30	1.71±0.32	1.63±0.33	1.63±0.38	1.71±0.28	1.65±0.37	1.6±0.33	0.000120959
FBXO7	5.0±1.24	4.74±1.36	5.19±1.13	4.69±1.38	4.99±1.17	4.71±1.46	nan
FBXO9	4.02±0.55	3.98±0.64	3.99±0.63	4.06±0.51	3.88±0.98	4.15±0.56	0.00070632
FCHO2	2.15±0.71	2.1±0.72	2.05±0.89	2.16±0.63	2.17±0.81	2.05±0.87	nan
FECH	3.33±0.94	3.45±0.85	3.34±0.89	3.69±0.53	3.45±0.74	3.47±0.78	nan
FEM1A	7.21±0.2	7.2±0.26	7.16±0.22	7.15±0.22	7.1±0.25	7.27±0.23	3.38002e-12
FKBP8	7.2±1.41	7.07±1.37	7.25±1.13	6.92±1.7	7.17±1.14	7.36±1.43	nan
FURIN	3.76±0.49	3.72±0.45	3.67±0.55	3.6±0.56	3.6±0.56	3.62±0.56	0.0468687
GATA1	1.49±2.08	0.01±0.03	0.48±1.08	0.01±0.02	0.39±1.02	0.32±1.05	4.33321e-12
GLRX5	5.39±0.37	5.39±0.37	5.48±0.4	5.46±0.41	5.43±0.31	5.4±0.4	0.236799
GMPR	6.24±0.26	6.27±0.31	6.25±0.29	6.18±0.24	6.21±0.36	6.26±0.26	0.00414651
GUK1	6.94±1.29	6.24±2.02	6.22±1.99	6.46±1.86	6.99±1.19	6.41±1.61	nan
GYPB	1.78±2.6	0.0±0.0	0.0±0.0	0.0±0.01	0.0±0.0	0.22±1.06	1.18033e-38
GYPE	0.62±1.11	0.05±0.07	0.04±0.06	0.07±0.07	0.07±0.1	0.14±0.46	0.00010387
HBA1	5.52±5.01	4.52±1.5	2.54±1.28	1.99±2.0	2.95±2.91	3.29±3.05	3.16812e-15
HBB	9.71±1.81	10.1±1.84	8.96±2.56	9.48±2.1	9.94±1.98	9.72±1.92	nan
HBD	1.59±2.12	0.13±0.35	0.19±0.47	0.28±0.41	0.47±1.28	0.55±1.27	4.51697e-10
HMBS	3.34±0.36	3.38±0.36	3.46±0.34	3.44±0.33	3.37±0.33	3.37±0.34	0.180616
IFI27	3.99±0.96	3.77±1.23	4.29±0.78	4.2±0.77	4.3±0.87	3.82±1.1	nan
ISCA1	4.81±0.33	4.83±0.35	4.82±0.37	4.9±0.3	4.81±0.37	4.77±0.34	0.0266046
ITSN1	2.44±0.31	2.44±0.34	2.45±0.34	2.46±0.3	2.41±0.33	2.48±0.33	0.174543
JUN	5.16±0.81	5.2±0.59	5.01±0.7	5.08±0.65	4.95±1.01	5.04±0.79	nan
KIF15	0.15±0.14	0.15±0.15	0.15±0.15	0.16±0.15	0.13±0.15	0.16±0.15	0.621118
KIF18A	0.27±0.42	0.05±0.06	0.03±0.07	0.06±0.05	0.05±0.07	0.07±0.14	1.1446e-06
KIF23	0.18±0.32	0.05±0.1	0.15±0.29	0.08±0.09	0.14±0.29	0.08±0.19	0.000135076
KLC3	0.54±1.08	0.55±1.16	0.08±0.86	'-0.23±1.9	'-0.56±2.26	'-0.03±1.49	nan
KRT1	1.58±2.26	0.05±0.2	0.03±0.15	0.02±0.03	0.09±0.55	0.26±0.98	4.38253e-12
LEF1	2.53±1.46	3.37±0.75	2.56±1.16	3.08±1.05	1.76±1.33	2.61±1.31	nan
LGALS3	4.04±1.36	4.11±1.21	4.14±1.41	4.33±1.21	4.4±1.1	4.13±1.21	nan
LOC100130562								NCBI NAME	RPS2P5
LOC100131164
LOC286444								NCBI NAME	RPS2P55
LOC389599								NCBI NAME	STRADBP1
LOC441455								NCBI NAME	MKRN10P
LRRC8C	1.48±0.44	1.36±0.48	1.44±0.49	1.62±0.35	1.61±0.45	1.38±0.43	4.25835e-08
MAP2K3	5.64±0.56	5.7±0.48	5.63±0.55	5.5±0.55	5.55±0.63	5.56±0.53	0.053692
MAP2K7	3.72±0.32	3.74±0.3	3.73±0.29	3.69±0.33	3.65±0.32	3.81±0.3	1.26159e-06
MAP4K4	3.56±0.55	3.52±0.51	3.54±0.59	3.83±0.43	3.51±0.83	3.48±0.59	nan
MAPKAPK2	5.48±0.23	5.47±0.27	5.41±0.25	5.41±0.24	5.42±0.28	5.47±0.23	0.0363473
MAPKAPK5	2.83±0.26	2.83±0.26	2.81±0.26	2.81±0.23	2.75±0.27	2.86±0.26	0.00693644
MIF	4.2±0.78	4.24±0.63	4.2±0.69	4.3±0.61	4.18±0.98	4.17±0.75	nan
MRS2	3.91±0.28	3.9±0.31	3.95±0.26	3.98±0.26	3.91±0.28	3.91±0.27	0.388148
NEDD4L	2.74±0.47	2.68±0.46	2.61±0.46	2.79±0.5	2.81±0.44	2.81±0.48	0.00246464
NR3C1	4.12±0.37	4.04±0.42	3.98±0.38	4.08±0.35	4.12±0.41	4.05±0.36	0.164458
OSBP2	1.45±1.63	1.28±1.62	1.67±1.29	1.56±1.53	1.1±1.99	1.74±1.29	nan
PCGF5	5.0±1.5	5.02±1.41	4.73±1.64	5.45±1.22	5.33±1.18	4.8±1.51	nan
PHC1	1.3±0.35	1.27±0.38	1.29±0.37	1.49±0.3	1.3±0.39	1.32±0.38	0.000208105
PICALM	5.21±0.44	5.11±0.48	5.06±0.55	5.15±0.37	5.24±0.46	4.96±0.5	3.82377e-11
PIK3R1	3.91±0.58	3.77±0.65	3.75±0.63	3.79±0.53	3.86±0.66	3.79±0.6	0.11816
PITHD1	4.17±0.4	4.2±0.38	4.16±0.39	4.08±0.4	4.12±0.41	4.17±0.39	0.435745	OLD NAME	C10RF128
PPM1A	4.08±0.28	4.06±0.33	4.03±0.33	4.1±0.27	4.04±0.35	4.08±0.3	0.812101
PSENEN	3.58±0.66	3.53±0.89	3.64±0.62	3.56±0.74	3.66±0.72	3.58±0.73	nan
PSME4	3.94±0.28	3.93±0.32	3.88±0.29	4.02±0.27	3.91±0.27	3.89±0.31	0.00800078
PSMF1	4.93±0.71	4.99±0.64	5.06±0.57	4.9±0.69	5.03±0.66	4.98±0.74	nan
RAP1GAP	0.46±0.99	0.01±0.04	0.07±0.17	0.02±0.03	0.04±0.12	0.09±0.43	2.95584e-08
RBBP4	3.16±0.28	3.15±0.29	3.12±0.27	3.17±0.28	3.17±0.31	3.16±0.28	0.690244
RBBP7	4.59±0.3	4.59±0.31	4.61±0.28	4.64±0.31	4.65±0.29	4.6±0.29	0.741254
RBL1	1.81±0.29	1.75±0.34	1.81±0.29	1.88±0.27	1.76±0.31	1.86±0.3	0.00272086
RBM38	6.24±0.86	6.23±0.83	6.16±0.78	6.15±0.74	6.1±0.76	6.43±0.74	nan
RHAG	0.32±0.57	0.0±0.01	0.0±0.01	0.0±0.01	0.0±0.0	0.04±0.23	4.34496e-30
RILP	4.42±0.35	4.43±0.42	4.48±0.38	4.41±0.39	4.45±0.39	4.45±0.39	0.777355
RPS27A	7.77±1.26	7.66±1.3	7.79±0.89	7.54±1.22	7.61±1.27	7.74±1.14	nan
S1PR1	3.29±0.68	3.27±0.71	3.29±0.63	3.52±0.52	3.42±0.68	2.97±0.73	nan
SELENBP1	4.36±1.47	4.46±1.63	4.46±1.01	4.29±1.08	4.19±1.31	4.61±1.3	nan
SH3GL1	2.69±0.64	2.7±0.52	2.59±0.64	2.63±0.66	2.7±0.69	2.49±0.62	5.10033e-05
SIAH2	2.92±1.24	2.73±1.17	2.72±1.18	3.0±0.96	3.14±0.88	2.6±1.24	nan
SKAP1	1.19±1.33	1.01±1.63	1.39±1.73	1.63±0.87	1.5±1.1	1.33±1.22	nan
SKI	2.69±0.52	2.6±0.55	2.58±0.54	2.76±0.46	2.62±0.56	2.56±0.55	0.0137098
SKP1	4.91±0.48	4.89±0.64	4.81±0.53	4.8±0.69	4.9±0.68	4.91±0.66	0.343386
SLC25A37	7.55±1.43	7.15±1.5	7.08±1.42	7.34±1.26	7.15±1.66	7.23±1.52	nan
SLC25A39	7.35±1.95	6.94±1.82	7.43±1.14	7.65±1.44	7.67±1.6	7.43±1.47	nan
SLC4A1	2.37±3.18	0.01±0.03	0.01±0.02	0.06±0.09	0.06±0.16	0.41±1.41	1.39531e-20
SLC6A10P	0.26±0.37	0.1±0.14	0.06±0.09	0.54±0.65	0.19±0.23	0.24±0.43	5.54838e-15
SLC6A8	5.11±0.31	5.09±0.33	5.03±0.33	4.96±0.28	5.07±0.33	4.95±0.34	2.55324e-09
SNCA	5.47±0.86	2.42±1.31	3.83±1.56	5.51±0.59	4.85±0.91	4.67±1.47	nan
STK11	4.37±0.28	4.39±0.27	4.36±0.29	4.32±0.24	4.27±0.29	4.43±0.27	6.0613e-07
STRADB	4.86±1.12	4.95±1.12	4.61±1.54	4.97±0.99	4.76±1.3	5.03±1.08	nan
TAL1	1.32±1.27	1.04±1.48	1.24±1.59	1.73±1.0	1.52±1.2	0.96±1.57	nan
TFDP1	4.11±0.25	4.11±0.27	4.11±0.25	4.17±0.22	4.07±0.23	4.13±0.25	0.0784635
TFR2	0.5±0.75	0.0±0.01	0.14±0.34	0.02±0.03	0.1±0.32	0.12±0.39	9.86386e-13
TFRC	3.95±0.84	3.89±0.98	3.86±0.89	3.77±0.68	3.83±0.77	4.0±0.82	nan
TMOD1	5.76±0.26	5.79±0.27	5.74±0.29	5.72±0.29	5.74±0.25	5.78±0.26	0.135589
TNIK	2.66±0.48	2.67±0.56	2.63±0.52	2.72±0.52	2.63±0.54	2.69±0.51	0.454103
TNRC6A	2.94±0.49	2.89±0.51	2.85±0.55	2.93±0.41	2.83±0.57	2.89±0.47	nan
TNRC6C	1.96±0.77	1.83±0.79	1.76±0.85	1.87±0.65	1.74±0.76	1.92±0.99	nan
TNS1	4.96±0.45	4.95±0.6	4.93±0.46	4.8±0.49	4.82±0.69	4.89±0.5	0.0231958
TPM1	11.19±0.5	11.4±0.49	11.37±0.44	11.48±0.5	11.4±0.42	11.34±0.47	1.47113e-05
TRIM58	1.76±2.37	0.02±0.03	0.06±0.13	0.07±0.11	0.05±0.1	0.36±1.09	6.21835e-16
TSPAN5	1.26±0.94	1.38±0.76	1.17±0.8	1.23±0.73	1.23±0.81	1.18±0.78	0.0718681
UBA52	8.42±1.06	8.64±0.7	8.6±0.55	8.43±0.82	8.24±1.42	8.39±1.03	nan
UBB	9.14±1.0	9.19±1.05	9.1±1.22	8.95±1.05	8.75±1.43	9.27±1.03	nan
UBE2F	3.91±0.26	3.92±0.25	3.9±0.28	3.91±0.25	3.88±0.22	3.9±0.25	0.848145
UBE2M	4.78±0.27	4.79±0.25	4.78±0.23	4.76±0.25	4.73±0.29	4.8±0.25	0.0954734
UBQLN1	4.42±0.24	4.42±0.26	4.35±0.23	4.36±0.19	4.36±0.29	4.35±0.25	0.00166518
UBXN6	5.63±0.91	5.64±0.96	5.64±0.77	5.65±1.1	5.61±1.06	5.7±0.82	nan
WDTC1	4.41±0.24	4.42±0.25	4.44±0.22	4.38±0.24	4.37±0.29	4.47±0.24	0.000119702
XK	1.43±0.51	1.39±0.67	1.41±0.49	1.46±0.52	1.35±0.53	1.41±0.49	0.613675
YOD1	2.03±1.44	1.57±1.79	2.23±1.25	1.84±1.64	1.62±1.66	1.74±1.62	nan
YBX3								OLD NAME	CSDA

## Sheet: Cohens`d
gene name	acute ae_Cohen_d	acute re_Cohen_d	longterm ae_Cohen_d	longterm re_Cohen_d	other exercise_Cohen_d
GYPB	0.786	-0.29	-0.29	-0.29	-0.29
CTSE	0.742	-0.3	-0.3	-0.3	-0.3
RHAG	0.644	-0.246	-0.246	-0.246	-0.246
SLC4A1	0.797	-0.401	-0.401	-0.35	-0.349
ALAS2	0.786	-0.473	-0.495	-0.414	-0.372
TRIM58	0.759	-0.441	-0.386	-0.374	-0.401
HBA1	0.538	0.512	-0.321	-0.504	-0.114
SLC6A10P	0.05	-0.438	-0.579	0.544	-0.145
CA1	0.801	-0.319	-0.338	-0.31	-0.328
CENPE	0.695	-0.175	-0.364	0	-0.171
TFR2	0.636	-0.435	0.055	-0.362	-0.056
FEM1A	-0.278	-0.285	-0.489	-0.533	-0.708
GATA1	0.71	-0.417	0.15	-0.417	0.068
KRT1	0.758	-0.297	-0.328	-0.346	-0.214
PICALM	0.531	0.306	0.19	0.432	0.583
HBD	0.595	-0.451	-0.376	-0.286	-0.063
STK11	-0.218	-0.148	-0.25	-0.431	-0.571
EPB42	0.719	-0.421	-0.05	-0.312	-0.134
KIF18A	0.639	-0.186	-0.361	-0.095	-0.181
ARF1	0	0.045	-0.19	-0.536	-0.429
GYPE	0.565	-0.274	-0.305	-0.213	-0.21
ATP6V0C	0	0.088	-0.009	-0.544	-0.151
TAL1	0.252	0.052	0.177	0.585	0.401
SNCA	0.664	-1.616	-0.554	0.75	0.147
SIAH2	0.258	0.108	0.099	0.361	0.502
MAP4K4	0.14	0.073	0.102	0.678	0.042
LRRC8C	0.23	-0.044	0.13	0.612	0.523
CDK6	0.063	0.022	0.258	0.77	0.533
S1PR1	0.454	0.417	0.469	0.868	0.638
MAP2K7	-0.29	-0.233	-0.271	-0.381	-0.516
ADD1	-0.291	-0.218	-0.274	-0.423	-0.5
CCR7	0.683515	-0.434591	-0.215911	-0.426091	-0.256321
CD3D	0.607078	-0.440725	0.0129824	-0.405114	-0.0882477
LEF1	-0.0576772	0.712024	-0.0404114	0.39591	-0.643921
