# Supplementary material for: Evaluating Transcriptomic Biomarkers for rHuEPO Detection: Assessing the Impact of Exercise and Altitude Exposure
Source: Drug Test Anal. 2026 Mar 5;18(4):581–602. doi: 10.1002/dta.70040 (PMC13040416; doi:10.1002/dta.70040)
Supplement: Supplementary file 4 — Table S4: Sutehall et al. high‐altitude transcriptomic dataset (29 significant DEGs). Sutehall normalised data provide the normalised expression values for the 29 significant DEGs across the reported time points/conditions in the Sutehall dataset, presented to enable transparent inspection of the magnitude of gene expression changes within this altitude study. Cohen's d reports effect sizes calculated for the same 29 significant DEGs to assess biological relevance, applying d ≥ 0.5 as the predefined threshold for a moderate effect. [file DTA-18-581-s005.xlsx]

## Sheet:  Sutehall normalised data 
‡ gene	AL3_D1	AL3_D2	AL3_D3	AL3_D4	AL3_POST1	AL3_POST2	AL3_POST3	AL3_POST4	AL3_PRE1	AL3_PRE2	BZ10_D1	BZ10_D2	BZ10_D3	BZ10_D4_redo	BZ10_POST1	BZ10_POST2_redo2	BZ10_POST3	BZ10_POST4	BZ10_PRE1	BZ10_PRE2	DF7_D1	DF7_D2	DF7_D3	DF7_D4	DF7_POST1	DF7_POST2	DF7_POST3	DF7_POST4	DF7_PRE1_redo	DF7_PRE2	DP4_D1	DP4_D2	DP4_D3	DP4_D4_redo	DP4_POST1	DP4_POST2	DP4_POST3_redo	DP4_POST4_redo	DP4_PRE1_redo	DP4_PRE2	DW14_D1	DW14_D2	DW14_D3	DW14_D4	DW14_POST1	DW14_POST2	DW14_POST3	DW14_POST4	DW14_PRE1
HACD3	6.83555	6.56584	6.69613	6.53371	7.38285	7.70304	7.47318	7.0689	6.19663	7.42184	6.70719	7.47924	7.22087	7.09618	7.41217	7.03581	6.93291	6.4848	7.60545	7.81626	6.45784	6.29387	6.5839	6.46817	7.4959	7.80235	7.30883	6.99835	6.69102	7.44371	6.92756	6.69167	6.67756	6.52325	7.17289	7.35607	7.38158	6.52765	7.07834	7.82742	6.74202	6.7492	6.50799	6.18587	7.03069	7.10159	7.20956	7.23858	7.09525
YME1L1	7.82564	7.67081	7.64771	7.50067	8.0715	7.96829	8.05999	7.85266	7.52425	7.96182	7.55242	7.96776	7.92065	7.98056	7.73464	7.60852	7.86706	7.32232	8.00413	8.20801	7.80418	7.44332	7.67824	7.71693	8.2312	7.97049	7.92001	8.01379	8.01173	8.11184	7.54295	7.65546	7.4711	7.22113	7.73971	7.80824	7.77037	7.42121	7.56454	8.02214	7.8265	7.79124	8.07039	7.45866	7.96322	8.04939	7.97706	7.85797	7.97349
MT1F	6.78504	6.59351	6.89901	7.01017	7.05146	7.40053	6.99041	6.78844	7.01731	7.60009	6.99126	7.29307	7.30275	6.74873	7.2357	7.26465	6.94821	6.81883	7.45522	7.62754	6.7565	6.53049	6.895	6.61465	7.33539	7.54915	7.53046	7.06555	6.62513	7.56025	6.62643	6.90947	6.69773	6.89576	7.54452	7.41974	7.39706	7.07515	7.07259	7.96449	6.0028	6.49334	6.42289	6.23197	6.87556	7.27194	6.86027	6.68884	6.77057
TCF7	7.38446	7.08631	7.03016	7.32678	7.51948	7.64024	7.34627	7.31442	6.93303	7.25795	7.36343	7.53914	7.59497	7.48248	7.67475	7.37751	7.48199	7.32131	7.94323	7.5476	6.91479	6.91268	6.86659	6.85459	7.41849	7.5961	7.39794	7.07228	6.77573	7.2397	7.27376	6.96162	7.07094	7.13987	7.45333	7.44235	7.51576	6.99206	7.42327	7.55083	6.99683	6.90408	6.73796	6.96546	7.07606	7.13195	7.33666	7.33997	6.96371
ABCG2	4.55895	4.82164	4.78982	4.65447	4.56303	4.43547	4.55855	4.65742	4.54201	4.39984	4.88538	5.12095	4.88705	5.00261	4.63001	4.80157	4.58793	4.88426	4.3592	4.55521	4.83603	4.94053	5.08254	4.83238	4.61847	4.40682	4.62749	4.80065	4.74259	4.88485	4.70048	4.76943	4.90557	4.96231	4.86377	4.56344	4.55181	4.9502	4.50596	4.55633	4.1594	4.36539	4.36278	4.48861	4.2947	4.21874	4.13129	4.3235	4.26955
CD79A	9.35718	8.91551	9.25123	9.48657	9.89084	10.2465	9.68351	9.64299	9.12658	9.4056	9.61404	10.2195	10.3731	10.0091	10.488	9.79875	9.8874	9.59484	10.5995	10.7409	8.75996	8.41532	9.0318	8.69608	9.74318	9.82935	9.70916	9.09655	8.47881	9.58756	9.23911	9.01067	9.26906	9.39261	9.90192	10.0269	10.0795	9.41408	9.65638	10.0753	9.38551	9.89599	9.11242	9.4525	9.88992	9.5735	10.1675	10.1505	9.64579
CD3G	9.20324	8.69994	8.82141	8.85507	9.51845	9.71462	9.38375	9.19527	8.61187	9.38637	9.0062	9.3972	9.33846	9.35068	9.49395	9.19311	9.16692	8.5774	9.65596	9.82713	8.85762	8.62865	8.77974	8.51064	9.54005	9.82213	9.64849	9.31248	8.97313	9.51412	9.32754	9.30859	9.498	8.99687	9.73522	9.98748	9.90977	8.92967	9.64967	10.182	9.17722	8.91005	8.80892	8.57429	9.22066	9.27845	9.43713	9.34901	9.17688
CD5	8.53368	8.16911	8.26959	8.49094	8.94047	9.28717	8.77839	8.63433	8.23929	8.80978	8.10749	8.33905	8.3187	8.50493	8.79722	8.13787	8.43326	8.11663	8.81246	8.95454	8.18747	8.02242	8.26611	8.09279	9.05617	8.89526	9.16086	8.68056	8.15537	8.99461	8.4344	7.9986	8.24484	8.21688	8.87703	8.95633	9.00773	8.09454	8.67932	9.15981	8.11048	8.04711	7.69381	8.03304	8.47907	8.66441	8.86656	8.65364	8.53967
RSL1D1	8.05512	8.06876	8.23274	8.05384	8.92443	8.90849	8.88913	8.56005	7.8661	8.73766	7.96406	8.62635	8.65905	8.50423	8.67935	8.17184	8.61177	7.84562	9.04023	9.13966	8.08701	7.58032	8.07376	7.87595	8.93106	8.97699	8.65871	8.71573	8.13424	8.86406	7.77283	7.96364	7.81718	7.77565	8.48666	8.48441	8.66944	7.93087	8.21417	8.74987	7.74702	7.93197	7.61304	7.66917	8.22023	8.27858	8.23866	8.41683	8.22141
IL23A	5.21233	5.2075	5.18693	5.27994	5.39038	5.56444	5.13154	5.38185	5.3595	5.03238	5.28771	5.44413	5.68354	5.593	5.7171	5.11437	5.4278	5.36567	5.44227	5.77776	4.98185	5.05553	5.02955	4.98458	5.50916	5.58578	5.47274	5.22293	5.11987	5.23353	5.48357	5.0561	5.13321	5.1374	5.60969	5.63381	5.37894	5.42022	5.44142	5.49311	5.27671	4.95738	5.16581	5.17115	5.07377	5.20195	5.52891	5.34327	5.09857
TLE5	9.28661	9.09954	9.19444	9.35993	9.7394	9.92639	9.61704	9.48512	9.17428	9.60838	9.10405	9.45021	9.45691	9.42593	9.70297	9.43126	9.64175	9.28769	10.1351	9.92642	9.12589	9.11117	9.1581	9.05767	9.81718	9.69437	9.75021	9.61448	8.84861	9.6998	9.16716	9.12857	9.12444	9.31723	9.72223	9.89692	10.0253	9.33813	9.65724	10.0219	9.03273	9.36105	8.81256	9.25258	9.58604	9.50232	9.72282	9.78716	9.57184
LDHB	7.41614	7.0748	7.18645	7.1815	7.91568	8.17947	7.8897	7.60826	6.81931	7.62386	7.27684	7.69416	7.76339	7.81317	7.74256	7.33581	7.79722	6.88639	7.90624	8.16443	7.07078	6.85486	6.88339	6.79342	7.89891	7.9761	7.79753	7.60989	7.15971	7.89227	7.21291	7.09585	7.03719	6.77733	7.54101	7.79773	7.56863	6.70412	7.27743	7.94417	6.90272	7.00365	6.88236	6.75448	7.3357	7.60662	7.47885	7.38555	7.20507
APEX1	9.01204	8.89798	9.0344	8.98002	9.50975	9.78784	9.55759	9.34006	8.90873	9.50033	8.82074	9.47896	9.23461	9.14013	9.53824	9.3448	9.26661	8.90069	9.67346	9.74989	8.97618	8.77087	8.81314	8.68533	9.55183	9.85771	9.68576	9.44437	8.80756	9.59612	8.64233	8.89293	8.75266	8.95439	9.37593	9.66177	9.66463	8.98341	9.3771	9.78063	8.8842	9.03842	8.48103	8.79638	9.30145	9.22518	9.35047	9.44066	9.2373
CD2	7.89728	7.55975	7.53915	7.55607	8.17132	8.35915	8.07947	7.93048	7.20798	7.96638	7.6788	7.97184	8.13503	8.07693	8.11293	8.03904	8.03097	7.4019	8.40696	8.43445	7.64982	7.34613	7.60418	7.3865	8.25652	8.36412	8.24695	8.1035	7.59122	8.32245	8.03956	8.09425	8.21198	7.91871	8.32528	8.59952	8.55281	7.78447	8.47523	8.8161	7.7962	7.8466	7.7129	7.59897	8.04402	8.0847	8.18213	8.23379	8.13965
CD6	8.62525	8.33928	8.36664	8.61568	8.95196	9.20751	8.76237	8.64947	8.29683	8.84332	8.37221	8.67678	8.77638	8.62231	8.88241	8.53355	8.58375	8.22039	9.03746	9.05979	8.33222	8.14596	8.28118	8.24101	9.10318	9.33316	9.20888	8.68201	8.33119	8.97175	8.63192	8.38291	8.60682	8.5348	9.14199	9.29487	9.24324	8.45352	9.04322	9.46324	8.28307	8.25348	8.01655	8.1645	8.64521	8.63662	8.9016	8.944	8.64073
FLT3LG	8.77185	8.25016	8.42495	8.73905	8.9548	9.47926	9.03909	8.75772	8.77217	9.06668	8.43041	8.68979	8.82244	8.62431	9.16754	8.66113	8.5396	8.49353	9.30202	9.23418	8.23925	7.82729	8.29013	8.20906	9.11953	9.07302	9.31597	8.51778	8.20816	8.75746	8.51823	8.16848	8.49145	8.58761	9.07566	9.144	9.31306	8.64829	8.97081	9.39418	8.2242	8.34482	7.83938	8.16588	8.6015	8.6654	8.87934	8.78297	8.4895
SDAD1	6.73212	6.54113	6.53105	6.51028	7.17198	7.20875	7.17966	6.67683	6.33099	6.99503	6.39857	7.13031	7.04138	6.96662	7.05723	6.7894	6.83357	6.39299	7.48523	7.51632	6.63208	6.27583	6.42699	6.36144	7.37194	7.18164	7.27152	6.95969	6.75058	7.22969	6.75858	6.72012	6.73664	6.55525	7.13054	7.20974	7.38568	6.82522	6.98668	7.45883	6.80657	6.71265	6.60363	6.27098	6.94277	7.03644	7.06732	7.1306	6.92519
FCMR	9.55559	9.34252	9.39886	9.57918	10.0943	10.1918	9.87005	9.67209	8.95037	9.65166	9.64583	10.0437	10.0825	10.0179	10.1419	9.71824	9.96243	9.49939	10.5099	10.422	9.1118	8.90426	9.11225	9.06989	9.91274	10.0066	9.94199	9.5816	9.2716	9.74068	9.55815	9.25313	9.39389	9.31055	9.88358	10.0295	10.1398	9.28722	9.84333	10.2033	9.46535	9.33154	9.20415	9.33604	9.63213	9.52437	9.85534	9.89252	9.66124
ALG3	6.8517	6.45256	6.65005	6.81852	6.7644	7.19525	6.89451	6.7418	6.71817	7.12113	6.64239	6.81501	6.92025	6.61029	7.019	6.79731	6.64451	6.66178	7.12558	7.09857	6.64036	6.54642	6.66421	6.57035	6.983	7.07015	6.98547	6.74031	6.47607	6.92739	6.67716	6.65812	6.75896	6.78938	6.955	7.12326	7.2305	6.87468	6.97043	7.27635	6.633	6.83853	6.43035	6.63962	6.97743	6.79663	6.9778	7.03894	6.83406
ECH1	9.34568	8.96531	9.18329	9.44452	9.57312	10.011	9.6574	9.51001	9.31021	9.85649	8.83942	9.33259	9.34609	9.1888	9.30349	9.25176	9.15884	9.21201	9.86441	9.9236	9.29997	9.1935	9.3158	9.2361	9.86228	9.75484	9.76277	9.59859	9.1253	9.79189	9.02711	8.90735	8.97934	9.36222	9.75799	9.89508	10.0443	9.42156	9.62928	10.0107	9.00658	9.47818	8.66628	9.3444	9.80214	9.64481	9.76076	9.84051	9.72379
PHB2	8.18307	8.16308	8.23854	8.35451	8.64944	8.88574	8.61021	8.37426	8.23196	8.69804	7.94075	8.5265	8.58107	8.25812	8.52982	8.41058	8.33357	8.12828	8.93458	9.00258	8.1014	7.79091	8.26878	8.14756	8.675	8.77463	8.78067	8.5925	8.03058	8.85235	7.90008	7.99872	7.93216	8.27109	8.63145	8.63068	8.90041	8.33245	8.50283	8.90115	7.94162	8.43179	7.9719	8.27883	8.68337	8.62142	8.59915	8.9071	8.56164
PPP2R1A	7.83619	7.81986	7.96063	8.06283	8.25481	8.41853	8.28931	8.13042	7.97733	8.35699	7.58525	7.91693	7.86499	7.85144	8.10579	7.92297	7.98311	7.89581	8.42207	8.25476	7.87629	7.92951	7.93339	7.82584	8.28408	8.12816	8.26426	8.23543	7.78251	8.33725	7.51244	7.63535	7.50859	7.90697	8.22194	8.15987	8.37934	7.96291	8.15245	8.35175	7.77384	7.96188	7.59166	7.95538	8.34063	8.08974	8.3373	8.36375	8.34282
ARL2	7.65127	7.50888	7.52343	7.72814	7.81801	8.12271	7.83729	7.80445	7.80841	8.01388	7.47684	7.77869	7.9885	7.66747	7.98254	7.61943	7.73881	7.46467	7.98837	8.24321	7.4509	7.25029	7.51002	7.36101	8.08289	8.09934	8.15187	7.83648	7.32709	8.18553	7.71867	7.30289	7.48115	7.52734	8.07525	8.22579	8.09634	7.52248	7.8398	8.18755	7.42248	7.40562	7.12528	7.295	7.80907	7.87784	8.03603	7.97519	7.81301
NDRG3	7.57842	7.53522	7.77421	7.61217	7.9802	8.33202	8.20756	7.84766	7.14539	8.17111	7.29571	7.86404	7.79493	7.63861	7.94066	7.57832	7.75018	7.44907	8.03213	8.0237	7.68962	7.43214	7.71906	7.79743	8.20247	8.15921	7.98617	7.90288	7.61667	8.24289	7.40648	7.46133	7.37809	7.2714	7.94826	8.16272	8.09349	7.30842	7.79911	8.1746	7.84821	7.97216	7.66952	7.43319	8.18894	8.20034	8.29493	8.30019	8.24178
TP53	7.88857	7.7338	7.74326	7.83023	8.1229	8.26362	8.09816	7.9173	7.76997	8.18692	7.50305	7.86641	7.95463	7.87341	8.03366	7.81928	7.83439	7.70984	8.18245	8.11273	7.69947	7.6391	7.73219	7.61808	8.14824	8.12849	8.23614	7.99048	7.60398	8.19391	7.64114	7.59647	7.77669	7.82382	7.9973	8.13914	8.25976	7.80501	8.01075	8.29386	7.6358	7.68518	7.2806	7.5428	7.91437	7.90752	8.0206	7.96508	7.8842
WBP11	8.25867	8.2044	8.19498	8.05691	8.60892	8.73201	8.52916	8.41526	7.92906	8.61166	7.96834	8.48051	8.29965	8.23373	8.42217	8.30158	8.34184	7.90264	8.71285	8.80456	8.08722	7.98561	8.21849	7.99409	8.61398	8.78271	8.71919	8.47884	8.26582	8.76964	8.17632	7.97247	8.22156	8.16133	8.39442	8.5587	8.71355	8.09122	8.42529	8.7933	8.26326	8.21231	8.13894	7.89329	8.43443	8.46018	8.44474	8.54729	8.44249
ILF2	7.3061	7.06361	7.06763	7.22248	7.58393	7.88612	7.58363	7.3913	7.12461	7.65322	6.87851	7.19785	7.34899	7.23099	7.27537	7.05646	7.2726	6.82766	7.60957	7.67451	7.03588	6.88478	6.97382	7.00881	7.66432	7.49397	7.54067	7.54176	6.98933	7.71531	6.94161	7.045	6.85851	6.97641	7.39462	7.52971	7.65528	7.17629	7.28831	7.79145	6.7674	7.23853	6.86231	6.9726	7.52264	7.49208	7.57551	7.461	7.49561
GATA3	6.805	6.69512	6.77463	6.88027	7.13411	7.31813	7.01288	6.8758	6.62408	7.02331	6.76202	7.20557	7.17494	7.01216	7.25102	6.86209	6.93101	6.62937	7.22951	7.44927	6.6872	6.33819	6.54231	6.56698	7.2362	7.40063	7.25488	6.91905	6.5847	7.0993	7.08932	6.81613	6.97635	6.7925	7.29471	7.52183	7.29191	6.75823	7.06252	7.42064	6.69423	6.69971	6.54524	6.6536	6.98018	6.96482	7.27626	7.27574	7.01811
PLP2	9.95059	9.63126	9.72705	9.76497	10.0115	10.3471	10.1512	9.90245	9.93341	10.4477	9.47584	10.0428	9.92059	9.60855	10.0238	9.97157	9.81956	9.9864	10.3994	10.3486	9.94191	9.60966	9.95233	9.79419	10.2548	10.4335	10.3531	10.0817	9.94407	10.3259	9.3458	9.35126	9.44475	9.61861	9.75066	10.0053	10.3197	9.86791	9.80122	10.1396	9.81111	9.92583	9.65954	9.85035	10.1535	10.167	10.1702	10.4684	10.0745
[truncated: 85 more columns]

## Sheet: Cohens d Sutehall
§ Gene	CohenD_D1_vs_PRE2	CohenD_D2_vs_PRE2	CohenD_D3_vs_PRE2	CohenD_D4_vs_PRE2
HACD3	-2.89856	-2.97159	-2.99423	-3.95448
YME1L1	-1.97332	-2.49921	-1.80766	-2.99718
MT1F	-2.08586	-2.11741	-1.97512	-1.95242
TCF7	-1.73016	-1.82144	-1.98342	-2.83716
ABCG2	1.00206	1.99435	1.87449	1.4924
CD79A	-1.89099	-1.43535	-1.64749	-2.03063
CD3G	-2.19392	-2.49947	-2.19255	-3.79591
CD5	-2.64795	-3.05381	-2.54361	-2.49812
RSL1D1	-2.50395	-2.43547	-2.12165	-3.08391
IL23A	-0.70908	-0.891237	-1.25559	-1.24308
TLE5	-3.50471	-2.90848	-2.90886	-3.19987
LDHB	-2.34384	-2.50545	-2.45032	-3.91641
APEX1	-3.44202	-2.31538	-2.55899	-3.69859
CD2	-2.32646	-2.39873	-2.09645	-3.66733
CD6	-2.22032	-2.3103	-2.07778	-2.59169
FLT3LG	-2.45253	-2.3304	-2.18875	-2.67774
SDAD1	-2.81704	-2.72169	-2.67282	-3.76811
FCMR	-2.62722	-2.26805	-2.34664	-3.45025
ALG3	-3.11591	-2.56799	-2.34024	-3.36137
ECH1	-3.1485	-2.66454	-2.64199	-2.77257
PHB2	-3.408	-2.39938	-2.28674	-3.05301
PPP2R1A	-2.79745	-1.95467	-1.89766	-2.03096
ARL2	-3.28866	-3.14823	-2.49736	-3.2348
NDRG3	-3.31471	-2.81268	-2.72157	-3.14487
TP53	-3.05161	-2.38028	-2.04177	-2.4402
WBP11	-3.79814	-2.98144	-2.89632	-4.42185
ILF2	-2.97967	-2.64167	-2.68489	-3.08843
GATA3	-2.41018	-2.39425	-2.3226	-2.71806
PLP2	-2.29266	-2.25598	-2.06139	-2.15809
