# Supplementary material for: Evaluating Transcriptomic Biomarkers for rHuEPO Detection: Assessing the Impact of Exercise and Altitude Exposure
Source: Drug Test Anal. 2026 Mar 5;18(4):581–602. doi: 10.1002/dta.70040 (PMC13040416; doi:10.1002/dta.70040)
Supplement: Supplementary file 5 — Table S5: Pham et al. altitude differential expression outputs (Days 1 and 3). Altitude‐responsive differential gene expression results from Pham et al., reported separately for samples collected on Days 1 and 3 of altitude exposure. Results are shown in two blocks (Days 1 and 3), with the same output fields reported for each day and gene identifiers included to support harmonisation and downstream overlap analyses. [file DTA-18-581-s008.xlsx]

## Sheet: Pham day 1
baseMean Day 1	log2FoldChange Day 1	lfcSE Day 1	stat Day 1	pvalue Day 1	padj Day 1	gene	ensembl	entrez
209.256	1.734	0.155726	11.1334	8.62915e-29	0	BCL2A1	ENSG00000140379	597
1580.99	1.523	0.152177	10.0088	1.39408e-23	0	EVI2A	ENSG00000126860	2123
150.707	1.217	0.139668	8.71273	2.96644e-18	0	PDCD10	ENSG00000114209	11235
107.415	1.204	0.139525	8.63189	6.03459e-18	0	TXNDC9	ENSG00000115514	10190
1601.8	1.039	0.122169	8.50457	1.82277e-17	0	RGS18	ENSG00000150681	64407
326.113	1.091	0.128224	8.50872	1.75867e-17	0	SUB1	ENSG00000113387	10923
2682.14	1.575	0.190471	8.27052	1.3338e-16	0	S100A8	ENSG00000143546	6279
249.108	1.024	0.124848	8.20477	2.31034e-16	0	CCDC82	ENSG00000149231	79780
252.605	1.625	0.199445	8.14814	3.69578e-16	0	RSL24D1	ENSG00000137876	51187
182.666	1.349	0.167412	8.05858	7.71842e-16	0	NDUFA5	ENSG00000128609	4698
165.102	2.123	0.27251	7.79197	6.59732e-15	0	RPL34	ENSG00000109475	6164
12.7791	2.404	0.3124	7.69461	1.41925e-14	0	LOC101927854	NA	101927854
692.757	1.08	0.140747	7.67115	1.70462e-14	0	ZNF267	ENSG00000185947	10308
1039.76	1.047	0.138862	7.54117	4.65777e-14	0	CAPZA2	ENSG00000198898	830
752.34	1.205	0.16299	7.39569	1.40678e-13	0	JCHAIN	ENSG00000132465	3512
333.674	1.072	0.148022	7.24414	4.35179e-13	0	SACS	ENSG00000151835	26278
134.752	1.099	0.154398	7.11986	1.08038e-12	0	OTUD6B-AS1	ENSG00000253738	100506365
3497.61	1.205	0.171217	7.03592	1.97946e-12	0	TPT1	ENSG00000133112	7178
93.9179	1.095	0.15659	6.99451	2.66193e-12	0	PHF5A	ENSG00000100410	84844
638.145	1.31	0.188386	6.95118	3.62251e-12	0	LPAR6	ENSG00000139679	10161
36.5772	1.291	0.188269	6.85805	6.98057e-12	0	KBTBD3	ENSG00000182359	143879
101.78	1.197	0.180647	6.62364	3.5046e-11	0	CD69	ENSG00000110848	969
71.2509	1.052	0.160115	6.56731	5.12307e-11	0	PSMC6	ENSG00000100519	5706
324.345	1.53	0.236343	6.47427	9.52709e-11	0	RPL23	ENSG00000125691	9349
34.5103	1.316	0.203399	6.46907	9.86089e-11	0	COMMD6	ENSG00000188243	170622
94.6844	1.31	0.205547	6.37557	1.82281e-10	0	COMMD8	ENSG00000169019	54951
102.566	1.296	0.204676	6.32983	2.45438e-10	0	ZNF594	ENSG00000180626	84622
12.0277	2.174	0.352463	6.16725	6.9487e-10	0	PFDN4	ENSG00000101132	5203
150.27	1.217	0.200441	6.06974	1.28114e-09	0	RPL31	ENSG00000071082	6160
41.1628	1.1	0.181483	6.0601	1.36039e-09	0	TOMM5	ENSG00000175768	401505
124.117	1.047	0.173812	6.02449	1.69641e-09	0	ZNF181	ENSG00000197841	339318
114.176	1.184	0.1971	6.00798	1.87846e-09	0	CLEC4D	ENSG00000166527	338339
838.68	1.098	0.183923	5.96784	2.40413e-09	0	ZNF117	ENSG00000152926	51351
158.649	1.008	0.171304	5.88464	3.98933e-09	0	CHML	ENSG00000203668	1122
140.185	1.024	0.175615	5.82874	5.58488e-09	0	ZCCHC10	ENSG00000155329	54819
41.3574	1.05	0.181735	5.78018	7.46228e-09	0	SLITRK4	ENSG00000179542	139065
36.8448	1.89	0.334708	5.64668	1.63572e-08	0	ZNF208	ENSG00000160321	7757
58.3634	1.383	0.247594	5.58514	2.33518e-08	0	POLR2K	ENSG00000147669	5440
154.653	1.13	0.203811	5.5468	2.90949e-08	0	SCOC	ENSG00000153130	60592
24.8539	1.662	0.29996	5.54054	3.01534e-08	0	LRRC70	ENSG00000186105	100130733
52.5444	1.009	0.183864	5.48603	4.1106e-08	0	LSM5	ENSG00000106355	23658
86.8429	1.194	0.21835	5.47037	4.49093e-08	0	ARG1	ENSG00000118520	383
373.629	1.025	0.18747	5.4665	4.59002e-08	0	SLC16A7	ENSG00000118596	9194
44.9685	1.028	0.190224	5.40372	6.52738e-08	0	GIN1	ENSG00000145723	54826
44.0663	1.041	0.192595	5.40283	6.55977e-08	0	ZNF85	c("ENSG00000105750"	"ENSG00000278091")
37.4376	1.033	0.195122	5.29209	1.20927e-07	0	NUDCD1	ENSG00000120526	84955
18.7138	1.472	0.280457	5.24742	1.54242e-07	0	LSM3	ENSG00000170860	27258
70.7361	1.061	0.203265	5.2217	1.77285e-07	0	ZDBF2	c("ENSG00000204186"	"ENSG00000283649")
182.064	1.14	0.219088	5.20218	1.9696e-07	0	ZNF92	ENSG00000146757	168374
518.068	1.192	0.230959	5.16156	2.44897e-07	0	CNTNAP3	ENSG00000106714	79937
9.17071	1.634	0.328178	4.979	6.39129e-07	0	LOC102724760	NA	102724760
21.5652	1.282	0.258568	4.95892	7.08865e-07	0	EEF1E1	ENSG00000124802	9521
529.864	1.106	0.224673	4.92465	8.45097e-07	0	RPL27	ENSG00000131469	6155
43.1311	1.083	0.231454	4.68017	2.8663e-06	0.0001	ACVR1C	ENSG00000123612	130399
15.4806	1.119	0.243421	4.59529	4.3215e-06	0.0001	CETN3	ENSG00000153140	1070
28.2778	1.202	0.267296	4.49646	6.90932e-06	0.0001	SUMO1P1	NA	391257
18.0051	1.21	0.272925	4.43357	9.2686e-06	0.0001	RPL21P28	ENSG00000220749	100131205
18.575	1.523	0.345455	4.40993	1.03404e-05	0.0001	MIR155HG	ENSG00000234883	114614
59.6838	1.05	0.243291	4.31756	1.57765e-05	0.0002	ZNF681	ENSG00000196172	148213
23.1327	1.088	0.25482	4.27034	1.95176e-05	0.0002	XRCC4	ENSG00000152422	7518
93.4426	1.021	0.241194	4.23205	2.31575e-05	0.0003	CXCL8	ENSG00000169429	3576
4.41642	1.865	0.44784	4.16452	3.12005e-05	0.0003	WDFY3-AS2	ENSG00000180769	404201
643.855	1.114	0.27134	4.10533	4.03744e-05	0.0004	RPL41	ENSG00000229117	6171
30.2581	1.026	0.250099	4.10375	4.06499e-05	0.0004	COX7C	ENSG00000127184	1350
11.7936	1.034	0.254676	4.06036	4.89981e-05	0.0005	RIDA	ENSG00000132541	10247
53.9551	1.098	0.276503	3.97062	7.1686e-05	0.0006	TMEM38B	ENSG00000095209	55151
8.47521	1.571	0.414581	3.78901	0.000151252	0.0012	LOC101928419	NA	101928419
17.7364	1.05	0.279466	3.75621	0.000172507	0.0013	SLC7A11	ENSG00000151012	23657
21.0057	1.044	0.279417	3.73759	0.00018579	0.0014	ELOVL4	ENSG00000118402	6785
16.4566	1.16	0.310903	3.732	0.000189967	0.0014	SNORA25	ENSG00000207112	684959
24.6395	1.169	0.323772	3.61085	0.000305193	0.002	MICU3	ENSG00000155970	286097
8.68559	1.106	0.310378	3.56445	0.000364619	0.0023	ZNF610	ENSG00000167554	162963
6.96154	1.651	0.469335	3.51726	0.000436024	0.0027	MIR628	ENSG00000283891	693213
4.45209	1.724	0.492981	3.49666	0.000471129	0.0028	PLOD2	ENSG00000152952	5352
22.3464	1	0.286668	3.48755	0.000487472	0.0029	LINC01806	ENSG00000227403	100996579
702.342	1.02	0.300889	3.38838	0.000703079	0.0038	XIST	ENSG00000229807	7503
18.3135	1.055	0.312083	3.38153	0.00072084	0.0039	MAD2L1	ENSG00000164109	4085
5.56085	1.363	0.40437	3.37163	0.000747246	0.004	CKS2	ENSG00000123975	1164
5.861	1.283	0.381553	3.36379	0.000768807	0.0041	DSCC1	ENSG00000136982	79075
9.58033	1.174	0.353918	3.31666	0.000911016	0.0047	HMGN5	ENSG00000198157	79366
6.04326	1.272	0.39018	3.2606	0.00111176	0.0056	NA	NA	102724436
13.3614	1.139	0.349778	3.25649	0.001128	0.0056	COX6C	ENSG00000164919	1345
5.39234	1.35	0.415346	3.25112	0.00114953	0.0057	CDK1	ENSG00000170312	983
5.98452	1.438	0.442692	3.24921	0.00115725	0.0057	LOC400682	NA	400682
17.9584	1.011	0.31339	3.22504	0.00125956	0.0061	NUDT12	ENSG00000112874	83594
5.60867	1.449	0.455986	3.17827	0.00148157	0.007	NA	NA	105376153
2.62501	1.991	0.633808	3.14143	0.00168122	0.0077	BCYRN1	ENSG00000236824	618
19.7122	1.028	0.333294	3.08334	0.00204693	0.009	TNFRSF17	ENSG00000048462	608
125.918	-1.355	0.122957	-11.0176	3.14236e-28	0	NA	NA	100996273
76.052	-1.337	0.151627	-8.8193	1.1518e-18	0	LOC644285	NA	644285
54.2655	-1.019	0.157794	-6.45579	1.07655e-10	0	PNPLA7	ENSG00000130653	375775
265.164	-1.04	0.179478	-5.79218	6.94793e-09	0	PI3	ENSG00000124102	5266
10.5025	-1.89	0.341493	-5.53453	3.12057e-08	0	CYP4F35P	ENSG00000265787	284233
34.8445	-1.681	0.308406	-5.44917	5.06057e-08	0	CACNG8	ENSG00000142408	59283
12.4789	-1.589	0.294006	-5.40537	6.46738e-08	0	PPIAL4C	ENSG00000263464	653598
10.6103	-2.316	0.429163	-5.39715	6.77061e-08	0	NA	NA	105378594
22.8135	-1.076	0.213751	-5.034	4.80352e-07	0	FAM153A	ENSG00000170074	285596
20.557	-1.1	0.237845	-4.62552	3.73664e-06	0.0001	GIPR	ENSG00000010310	2696
48.1892	-1.116	0.242067	-4.60899	4.04635e-06	0.0001	CEP131	ENSG00000141577	22994
20.6544	-1.249	0.275901	-4.52867	5.93574e-06	0.0001	SCX	ENSG00000260428	642658
40.5424	-1.031	0.229037	-4.49961	6.80774e-06	0.0001	MAMDC4	ENSG00000177943	158056
6.51944	-1.715	0.383212	-4.4752	7.63398e-06	0.0001	TTYH1	c("ENSG00000167614"	"ENSG00000275650"
27.9151	-1.548	0.352956	-4.3863	1.15296e-05	0.0002	CYP4F29P	ENSG00000228314	54055
13.7125	-1.371	0.314509	-4.36027	1.29901e-05	0.0002	RDH16	ENSG00000139547	8608
13.0203	-1.203	0.27933	-4.3057	1.66459e-05	0.0002	ZNF341-AS1	ENSG00000230753	101929746
19.3231	-1.005	0.23439	-4.28882	1.79622e-05	0.0002	ANKK1	ENSG00000170209	255239
13.7467	-1.309	0.313187	-4.18064	2.90685e-05	0.0003	ASPDH	ENSG00000204653	554235
22.2524	-1.312	0.315096	-4.16494	3.11431e-05	0.0003	ANKRD44-IT1	ENSG00000236977	101927547
13.797	-1.006	0.242091	-4.1553	3.24868e-05	0.0003	INSYN2B	ENSG00000204767	100131897
10.0808	-1.158	0.279195	-4.14613	3.38141e-05	0.0003	CHRNG	ENSG00000196811	1146
6.17598	-1.743	0.427861	-4.07373	4.62666e-05	0.0004	RBFOX3	ENSG00000167281	146713
4.76461	-1.622	0.400433	-4.05046	5.11162e-05	0.0005	SNX32	ENSG00000172803	254122
9.82618	-1.258	0.311119	-4.04302	5.27677e-05	0.0005	P3H3	ENSG00000110811	10536
15.4722	-1.07	0.266813	-4.01128	6.03906e-05	0.0005	MACROD1	ENSG00000133315	28992
11.233	-1.433	0.357272	-4.011	6.04626e-05	0.0005	NA	NA	105371162
10.2892	-1.474	0.371561	-3.96719	7.27237e-05	0.0006	LOC105371409	NA	105371409
277.187	-1.739	0.440245	-3.94948	7.83225e-05	0.0007	RN7SL2	ENSG00000274012	378706
29.1632	-1.159	0.296641	-3.90675	9.35465e-05	0.0008	LOC606724	NA	606724
14.4695	-1.138	0.291498	-3.90376	9.47104e-05	0.0008	ESRP2	ENSG00000103067	80004
7.30438	-1.504	0.38849	-3.87207	0.000107915	0.0009	PPIAL4H	ENSG00000270339	105371242
3.48791	-1.841	0.47626	-3.86631	0.000110493	0.0009	LOC145474	NA	145474
18.767	-1.03	0.269377	-3.82447	0.000131053	0.001	HID1	ENSG00000167861	283987
98.4814	-1.035	0.27775	-3.72487	0.000195414	0.0014	CLDND2	ENSG00000160318	125875
9.92083	-1.333	0.365199	-3.65105	0.000261171	0.0018	EDDM13	ENSG00000267710	100506374
8.88087	-1.01	0.278188	-3.63005	0.000283361	0.0019	OCM	ENSG00000122543	654231
6.60947	-1.278	0.354221	-3.60755	0.000309102	0.002	NA	NA	105376746
4.52787	-1.61	0.448665	-3.58759	0.000333751	0.0022	TMEM262	ENSG00000187066	100130348
11.8269	-1.72	0.479915	-3.58325	0.000339341	0.0022	MAPK8IP1P2	NA	644172
10.9612	-1.047	0.297592	-3.51769	0.000435317	0.0027	TRBJ1-2	NA	28634
112.271	-1.579	0.449137	-3.51549	0.000438948	0.0027	RN7SL1	ENSG00000276168	6029
10.1299	-1.061	0.30381	-3.49294	0.000477734	0.0029	MDK	ENSG00000110492	4192
9.09526	-1.101	0.315553	-3.48963	0.000483685	0.0029	POTEI	ENSG00000196834	653269
5.07986	-2.321	0.668921	-3.47034	0.000519794	0.003	MUC6	c("ENSG00000184956"	"ENSG00000277518"
14.4573	-1.045	0.302294	-3.45532	0.00054964	0.0032	KIF19	ENSG00000196169	124602
18.463	-1.026	0.297951	-3.44407	0.000573024	0.0033	SRPK3	ENSG00000184343	26576
7.14596	-1.232	0.359321	-3.43006	0.000603438	0.0034	NA	NA	105372818
2.60283	-1.862	0.549154	-3.39107	0.000696212	0.0038	NA	NA	105379472
8.68559	-1.122	0.333636	-3.36431	0.000767358	0.0041	ATP6V1FNB	ENSG00000272899	100130705
3.29581	-1.944	0.578595	-3.35998	0.000779492	0.0042	HSP90AB4P	NA	664618
12.744	-1.189	0.35659	-3.33379	0.000856718	0.0045	NA	NA	105377808
2.43453	-2.024	0.609588	-3.32021	0.000899511	0.0047	GRIFIN	ENSG00000275572	402635
9.66919	-1.04	0.317566	-3.27563	0.00105425	0.0053	RANGRF	ENSG00000108961	29098
5.03592	-1.753	0.536263	-3.26813	0.00108262	0.0054	LOC105378949	NA	105378949
6.86648	-1.343	0.411389	-3.26496	0.00109478	0.0055	FAM222A	ENSG00000139438	84915
2.71555	-3.291	1.01092	-3.25589	0.00113037	0.0056	RMRP	ENSG00000269900	6023
7.42405	-1.172	0.364978	-3.20987	0.00132796	0.0064	LEXM	ENSG00000162398	163747
9.13644	-1.015	0.316635	-3.20656	0.00134332	0.0065	AAMDC	ENSG00000087884	28971
9.77238	-1.528	0.4826	-3.1672	0.00153914	0.0072	COL26A1	ENSG00000160963	136227
7.71307	-1.134	0.358429	-3.16409	0.00155569	0.0073	SHB	ENSG00000107338	6461
8.70608	-1.079	0.34351	-3.14033	0.00168756	0.0078	DNMT3B	ENSG00000088305	1789
8.25861	-1.343	0.427748	-3.13959	0.00169184	0.0078	MAMSTR	ENSG00000176909	284358
4.89272	-1.491	0.475298	-3.13604	0.00171248	0.0079	TRAJ31	NA	28724
5.45011	-1.362	0.436165	-3.12293	0.00179061	0.0081	TMEM221	ENSG00000188051	100130519
5.57482	-1.365	0.437654	-3.11985	0.00180941	0.0082	SSC4D	ENSG00000146700	136853
2.96295	-2.133	0.686019	-3.10871	0.00187907	0.0084	POU5F1P4	ENSG00000237872	645682
5.25653	-1.207	0.388996	-3.1023	0.00192026	0.0086	ARHGAP11B	c("ENSG00000284906"	"ENSG00000274734"
4.92469	-1.119	0.36295	-3.08355	0.00204546	0.009	LOC105375938	NA	105375938
5.58929	-1.245	0.403926	-3.08156	0.00205921	0.0091	PDZD7	ENSG00000186862	79955
10.5021	-1.012	0.329339	-3.07366	0.00211449	0.0093	NTN5	ENSG00000142233	126147
6.54884	-1.249	0.406399	-3.07327	0.00211726	0.0093	CAMSAP3	ENSG00000076826	57662
8.12698	-1.33	0.433008	-3.07198	0.00212646	0.0093	SIGLEC12	ENSG00000254521	89858
9.35179	-1.198	0.391402	-3.06172	0.00220066	0.0096	CAVIN1	ENSG00000177469	284119
10.7012	-1.074	0.351307	-3.05777	0.00222989	0.0097	SNORA5C	ENSG00000201772	677796

## Sheet: Pham day 3
‡ baseMean Day 3	log2FoldChange Day 3	lfcSE Day 3	stat Day 3	pvalue Day 3	padj Day 3	gene	ensembl	entrez
935.302	2.86	0.209525	13.6494	2.03626e-42	0	BPGM	ENSG00000172331	669
254.837	2.175	0.197684	11.0027	3.70752e-28	0	HEMGN	ENSG00000136929	55363
26.281	4.644	0.427216	10.8695	1.61146e-27	0	GYPA	ENSG00000170180	2993
413.047	2.91	0.275574	10.5608	4.52774e-26	0	IFIT1B	ENSG00000204010	439996
317.603	3.092	0.292714	10.5633	4.40888e-26	0	CA1	ENSG00000133742	759
237.805	2.448	0.232544	10.5278	6.43311e-26	0	XK	ENSG00000047597	7504
333.674	1.515	0.147875	10.2432	1.2699e-24	0	SACS	ENSG00000151835	26278
1106.14	1.694	0.172471	9.82281	8.98056e-23	0	TENT5C	ENSG00000183508	54855
359.18	1.953	0.198637	9.83036	8.33168e-23	0	FECH	ENSG00000066926	2235
1580.99	1.439	0.152237	9.45141	3.34309e-21	0	EVI2A	ENSG00000126860	2123
997.222	1.475	0.156914	9.39994	5.45958e-21	0	MBNL3	ENSG00000076770	55796
150.707	1.298	0.139991	9.27496	1.77689e-20	0	PDCD10	ENSG00000114209	11235
981.827	1.041	0.113112	9.2067	3.36309e-20	0	ZNF292	ENSG00000188994	23036
1057.91	1.345	0.14638	9.18509	4.11196e-20	0	RIOK3	ENSG00000101782	8780
407.125	1.337	0.14824	9.02062	1.87025e-19	0	YOD1	ENSG00000180667	55432
394.398	1.215	0.138036	8.79908	1.37939e-18	0	USP12	ENSG00000152484	219333
249.108	1.095	0.125121	8.74913	2.15009e-18	0	CCDC82	ENSG00000149231	79780
202.496	1.037	0.121354	8.54426	1.29359e-17	0	NUDT4P2	NA	170688
1601.8	1.036	0.122232	8.47805	2.28999e-17	0	RGS18	ENSG00000150681	64407
371.004	2.293	0.271144	8.45583	2.77098e-17	0	AHSP	ENSG00000169877	51327
135.583	1.041	0.125127	8.31946	8.83642e-17	0	ZNF605	ENSG00000196458	100289635
182.666	1.394	0.167702	8.31209	9.40317e-17	0	NDUFA5	ENSG00000128609	4698
209.256	1.294	0.156607	8.26126	1.44148e-16	0	BCL2A1	ENSG00000140379	597
2974.78	1.315	0.159732	8.23491	1.79693e-16	0	BNIP3L	ENSG00000104765	665
203.701	1.668	0.202811	8.2256	1.94216e-16	0	CISD2	ENSG00000145354	493856
125.784	2.827	0.344516	8.20448	2.316e-16	0	RAP1GAP	ENSG00000076864	5909
1099.37	1.35	0.164946	8.18698	2.67873e-16	0	RNF11	ENSG00000123091	26994
102.566	1.661	0.204438	8.12454	4.49068e-16	0	ZNF594	ENSG00000180626	84622
252.605	1.613	0.199669	8.08055	6.44762e-16	0	RSL24D1	ENSG00000137876	51187
638.145	1.513	0.188406	8.03024	9.72842e-16	0	LPAR6	ENSG00000139679	10161
328.214	1.423	0.177794	8.00427	1.20177e-15	0	SLC14A1	ENSG00000141469	6563
36.8448	2.642	0.332794	7.93764	2.06062e-15	0	ZNF208	ENSG00000160321	7757
675.112	1.6	0.202137	7.91421	2.48824e-15	0	OSBP2	ENSG00000184792	23762
1761.01	1.05	0.13494	7.78417	7.01711e-15	0	SAMD9	ENSG00000205413	54809
313.418	1.079	0.139163	7.75243	9.01536e-15	0	FAM76B	ENSG00000077458	143684
56.399	2.969	0.382923	7.7542	8.88997e-15	0	RNF182	ENSG00000180537	221687
457.962	1.256	0.162342	7.73426	1.04006e-14	0	GPRIN3	ENSG00000185477	285513
1153.85	1.448	0.188261	7.69248	1.4431e-14	0	MXI1	ENSG00000119950	4601
134.752	1.189	0.154738	7.68622	1.51543e-14	0	OTUD6B-AS1	ENSG00000253738	100506365
241.467	1.03	0.134092	7.67984	1.59285e-14	0	HIGD1A	ENSG00000181061	25994
70.7361	1.552	0.202499	7.66644	1.76842e-14	0	ZDBF2	c("ENSG00000204186"	"ENSG00000283649")
326.802	1.304	0.170152	7.66084	1.84721e-14	0	ISCA1	ENSG00000135070	81689
1325.29	2.005	0.263659	7.60384	2.87466e-14	0	SNCA	ENSG00000145335	6622
108.047	1.146	0.151267	7.57637	3.55358e-14	0	PANK3	ENSG00000120137	79646
847.95	1.497	0.200508	7.46692	8.20954e-14	0	GLRX5	ENSG00000182512	51218
158.649	1.278	0.171317	7.45787	8.793e-14	0	CHML	ENSG00000203668	1122
1158.89	1.113	0.149519	7.44385	9.77922e-14	0	PTAR1	ENSG00000188647	375743
252.72	1.003	0.135957	7.38071	1.57453e-13	0	NIPBL-DT	ENSG00000285967	646719
41.3574	1.339	0.181826	7.36407	1.78387e-13	0	SLITRK4	ENSG00000179542	139065
107.415	1.034	0.140757	7.34266	2.09391e-13	0	TXNDC9	ENSG00000115514	10190
106.136	1.028	0.140107	7.3368	2.18763e-13	0	ZNF738	ENSG00000172687	148203
752.34	1.193	0.163128	7.31312	2.61018e-13	0	JCHAIN	ENSG00000132465	3512
3493.34	1.116	0.153617	7.26178	3.82034e-13	0	MARCHF8	c("ENSG00000165406"	"ENSG00000278545")
153.479	1.031	0.142947	7.20988	5.60012e-13	0	ZNF480	ENSG00000198464	147657
692.757	1.013	0.140899	7.19075	6.44341e-13	0	ZNF267	ENSG00000185947	10308
3489.42	1.761	0.245467	7.17309	7.33215e-13	0	TRIM58	ENSG00000162722	25893
1515.38	1.283	0.17993	7.13069	9.98674e-13	0	SIAH2	ENSG00000181788	6478
57.9679	1.685	0.236317	7.1283	1.01616e-12	0	KANK2	ENSG00000197256	25959
28.0731	2.008	0.28185	7.12336	1.05325e-12	0	TLCD4	ENSG00000152078	148534
1190.66	2.025	0.286354	7.0718	1.52934e-12	0	HBD	ENSG00000223609	3045
256.86	1.055	0.149292	7.06858	1.56531e-12	0	COPS2	ENSG00000166200	9318
373.629	1.312	0.187459	6.99896	2.57865e-12	0	SLC16A7	ENSG00000118596	9194
129.028	1.687	0.241746	6.97874	2.97843e-12	0	ZBED6	ENSG00000257315	100381270
36.5772	1.321	0.189601	6.96544	3.2738e-12	0	KBTBD3	ENSG00000182359	143879
1713.53	1.04	0.149514	6.958	3.45148e-12	0	GSPT1	ENSG00000103342	2935
166.537	1	0.146249	6.83726	8.07196e-12	0	GPR174	ENSG00000147138	84636
165.102	1.834	0.273057	6.71608	1.8668e-11	0	RPL34	ENSG00000109475	6164
3837.74	1.266	0.189225	6.68872	2.25138e-11	0	DCAF12	ENSG00000198876	25853
124.117	1.15	0.174141	6.60439	3.99162e-11	0	ZNF181	ENSG00000197841	339318
315.783	1.018	0.154779	6.57856	4.75042e-11	0	ANKRD49	ENSG00000168876	54851
100.394	1.054	0.16035	6.57526	4.85683e-11	0	NSUN3	ENSG00000178694	63899
356.693	1.245	0.189789	6.56183	5.31519e-11	0	TFEC	ENSG00000105967	22797
16.9897	2.644	0.403777	6.54724	5.86084e-11	0	TSPAN7	ENSG00000156298	7102
312.836	1.006	0.153689	6.54416	5.98317e-11	0	TRAT1	ENSG00000163519	50852
838.68	1.202	0.183978	6.53562	6.33458e-11	0	ZNF117	ENSG00000152926	51351
2675.47	1.308	0.200296	6.52967	6.59138e-11	0	FAM210B	ENSG00000124098	116151
29.0366	1.559	0.239446	6.51237	7.3976e-11	0	SLC6A9	ENSG00000196517	6536
143.419	1.131	0.173721	6.51072	7.47917e-11	0	ALG10B	ENSG00000175548	144245
89.6104	1.223	0.188237	6.49913	8.07843e-11	0	ARL4A	ENSG00000122644	10124
315.635	1.056	0.162502	6.49769	8.15634e-11	0	ZNF721	ENSG00000182903	170960
70.8488	1.063	0.164382	6.4691	9.85906e-11	0	ZNF626	ENSG00000188171	199777
13.5341	1.703	0.265273	6.42154	1.34899e-10	0	DNAJC6	ENSG00000116675	9829
69.8328	1.128	0.176602	6.3898	1.66104e-10	0	EIF1AY	ENSG00000198692	9086
101.78	1.136	0.181405	6.26436	3.74353e-10	0	CD69	ENSG00000110848	969
43.1311	1.426	0.231012	6.17155	6.76231e-10	0	ACVR1C	ENSG00000123612	130399
51.7004	1.347	0.219984	6.12359	9.1492e-10	0	ZNF141	ENSG00000131127	7700
324.602	1.344	0.219609	6.12194	9.24419e-10	0	TMCC2	ENSG00000133069	9911
15.4445	1.879	0.306948	6.1221	9.23521e-10	0	SOX6	ENSG00000110693	55553
154.653	1.244	0.203966	6.10076	1.05564e-09	0	SCOC	ENSG00000153130	60592
891.355	1.319	0.217003	6.08022	1.2002e-09	0	STRADB	ENSG00000082146	55437
69.8073	1.302	0.214546	6.06648	1.30743e-09	0	BBOF1	ENSG00000119636	80127
288.394	1.027	0.170455	6.02321	1.70993e-09	0	MOB1B	ENSG00000173542	92597
96.4655	1.034	0.171866	6.01833	1.76224e-09	0	CLEC1B	ENSG00000165682	51266
94.6844	1.239	0.206293	6.00709	1.88879e-09	0	COMMD8	ENSG00000169019	54951
27.0149	1.234	0.206037	5.9914	2.08048e-09	0	NAALAD2	c("ENSG00000077616"	"ENSG00000285516")
288.263	1.027	0.171498	5.99051	2.09178e-09	0	ARL5B	ENSG00000165997	221079
44.0663	1.149	0.193292	5.94448	2.77339e-09	0	ZNF85	c("ENSG00000105750"	"ENSG00000278091")
52.6123	1.147	0.194104	5.90921	3.43742e-09	0	TIGD1	ENSG00000221944	200765
140.185	1.039	0.176013	5.90505	3.52532e-09	0	ZCCHC10	ENSG00000155329	54819
4298.46	1.622	0.278309	5.828	5.6096e-09	0	HBG2	ENSG00000196565	3048
14.302	2.39	0.411353	5.80914	6.27933e-09	0	ERFE	ENSG00000178752	151176
430.736	1.741	0.302737	5.75177	8.83153e-09	0	KRT1	ENSG00000167768	3848
24.8539	1.729	0.301176	5.74228	9.34082e-09	0	LRRC70	ENSG00000186105	100130733
702.342	1.715	0.299956	5.7185	1.07471e-08	0	XIST	ENSG00000229807	7503
28.2691	3.7	0.65184	5.67599	1.37886e-08	0	FAM83A	ENSG00000147689	84985
7384.31	1.308	0.230482	5.67561	1.38192e-08	0	BCL2L1	ENSG00000171552	598
52.5444	1.03	0.184904	5.57047	2.54046e-08	0	LSM5	ENSG00000106355	23658
678.763	1.001	0.180661	5.54031	3.01937e-08	0	PPBP	ENSG00000163736	5473
207.713	1.008	0.182378	5.52533	3.28862e-08	0	ZNF493	ENSG00000196268	284443
17.2094	1.851	0.334967	5.52549	3.28575e-08	0	CMBL	ENSG00000164237	134147
12.0277	1.965	0.355808	5.52264	3.33942e-08	0	PFDN4	ENSG00000101132	5203
215.419	1.137	0.208968	5.43941	5.34565e-08	0	ZNF708	ENSG00000182141	7562
247.686	1.23	0.22655	5.43145	5.58972e-08	0	ANK1	ENSG00000029534	286
15.4806	1.321	0.243694	5.41973	5.96888e-08	0	CETN3	ENSG00000153140	1070
25.0085	1.175	0.217893	5.39369	6.90245e-08	0	MANEA-DT	ENSG00000261366	101927288
24.9474	1.365	0.253311	5.38965	7.0596e-08	0	CALCRL	ENSG00000064989	10203
45.8773	1.162	0.21801	5.33167	9.73128e-08	0	ZNF860	ENSG00000197385	344787
54.8663	1.016	0.192871	5.2688	1.37322e-07	0	FRMD3	ENSG00000172159	257019
12.7791	1.682	0.321604	5.23014	1.69383e-07	0	LOC101927854	NA	101927854
37.4376	1.023	0.196533	5.20374	1.95318e-07	0	NUDCD1	ENSG00000120526	84955
106.062	1.004	0.194095	5.17049	2.33475e-07	0	GNG11	ENSG00000127920	2791
72.686	1.044	0.202331	5.15754	2.50212e-07	0	ZNF121	ENSG00000197961	7675
159.414	1.118	0.217926	5.13055	2.88902e-07	0	CCDC39	ENSG00000284862	339829
4041.71	1.419	0.277431	5.11455	3.14487e-07	0	SLC4A1	ENSG00000004939	6521
58.3634	1.263	0.248709	5.07716	3.83115e-07	0	POLR2K	ENSG00000147669	5440
21.5652	1.316	0.260322	5.05532	4.29665e-07	0	EEF1E1	ENSG00000124802	9521
92.4731	1.279	0.253474	5.04474	4.54147e-07	0	TMOD1	ENSG00000136842	7111
182.064	1.097	0.219425	5.0016	5.68569e-07	0	ZNF92	ENSG00000146757	168374
150.27	1.005	0.201071	5.00038	5.7217e-07	0	RPL31	ENSG00000071082	6160
108.537	1.175	0.237335	4.95243	7.3292e-07	0	CELF2-AS1	NA	414196
67.8337	1.017	0.20628	4.92922	8.25565e-07	0	KIAA1586	ENSG00000168116	57691
26.3936	1.07	0.21744	4.92001	8.65395e-07	0	LOC100287896	ENSG00000254837	100287896
914.43	1.242	0.253211	4.90437	9.37256e-07	0	TNS1	ENSG00000079308	7145
372.868	1.022	0.20857	4.90033	9.56736e-07	0	NFIX	ENSG00000008441	4784
55.7279	1.054	0.215263	4.89553	9.80428e-07	0	PGAP1	ENSG00000197121	80055
408.302	1.121	0.229634	4.88052	1.05806e-06	0	TSTA3	c("ENSG00000104522"	"ENSG00000278243")
28.9699	1.265	0.262542	4.81699	1.4574e-06	0	MMRN1	ENSG00000138722	22915
5.05875	2.691	0.558902	4.81501	1.47189e-06	0	RHAG	ENSG00000112077	6005
22.5334	1.07	0.222246	4.81375	1.48121e-06	0	EXPH5	ENSG00000110723	23086
61.3578	1.197	0.249873	4.78848	1.68047e-06	0	ZNF680	ENSG00000173041	340252
7.40943	1.697	0.356767	4.75784	1.95674e-06	0	H2AC13	ENSG00000196747	8329
59.6838	1.155	0.243881	4.7373	2.16584e-06	0	ZNF681	ENSG00000196172	148213
32.9183	1.071	0.226047	4.7369	2.17017e-06	0	LEPR	ENSG00000116678	3953
222.291	1.45	0.309997	4.67854	2.88927e-06	0	ANKRD9	ENSG00000156381	122416
4.22366	2.713	0.588559	4.60914	4.04338e-06	0.0001	HEPACAM2	ENSG00000188175	253012
9.17071	1.528	0.332532	4.59462	4.33537e-06	0.0001	LOC102724760	NA	102724760
4.45209	2.24	0.487789	4.59122	4.40668e-06	0.0001	PLOD2	ENSG00000152952	5352
13.7171	1.342	0.29357	4.57119	4.84963e-06	0.0001	P2RY1	ENSG00000169860	5028
10.9929	1.159	0.257508	4.50219	6.72579e-06	0.0001	PHOSPHO2	ENSG00000144362	493911
7.36151	1.664	0.370025	4.49695	6.89341e-06	0.0001	RTCA-AS1	NA	100506007
9.85576	1.595	0.361521	4.41326	1.01828e-05	0.0001	EAF2	ENSG00000145088	55840
542.929	1.159	0.263565	4.39816	1.09171e-05	0.0001	OR2W3	ENSG00000238243	343171
48.8417	1.097	0.250407	4.3797	1.18842e-05	0.0001	ZRANB2-AS1	NA	100132618
15.3325	1.112	0.254574	4.36786	1.25469e-05	0.0001	ZNF891	ENSG00000214029	101060200
29.1243	1.235	0.284236	4.34522	1.39134e-05	0.0001	MFSD2B	ENSG00000205639	388931
6.96077	2.006	0.462034	4.34115	1.41738e-05	0.0001	GYPB	ENSG00000250361	2994
32.8979	1.186	0.276532	4.28796	1.80319e-05	0.0002	CLIC2	ENSG00000155962	1193
12.7074	1.543	0.360536	4.28051	1.86463e-05	0.0002	C5orf58	ENSG00000234511	133874
71.0741	1.181	0.275852	4.27963	1.87205e-05	0.0002	TRIM10	c("ENSG00000204613"	"ENSG00000229381"
18.7004	1.193	0.279297	4.27036	1.95162e-05	0.0002	USP6	ENSG00000129204	9098
462.69	1	0.234604	4.26392	2.00871e-05	0.0002	GPR146	ENSG00000164849	115330
324.345	1.009	0.236816	4.26147	2.03087e-05	0.0002	RPL23	ENSG00000125691	9349
27.2547	1.031	0.242366	4.25387	2.10111e-05	0.0002	ZNF670	ENSG00000277462	93474
16.4566	1.325	0.311487	4.25378	2.1019e-05	0.0002	SNORA25	ENSG00000207112	684959
18.0051	1.165	0.275092	4.23331	2.30278e-05	0.0002	RPL21P28	ENSG00000220749	100131205
3.92846	3.079	0.728712	4.22582	2.38074e-05	0.0002	RNF152	ENSG00000176641	220441
620.465	1.289	0.306165	4.21111	2.54115e-05	0.0002	HBG1	ENSG00000213934	3047
17.0438	1.259	0.301825	4.1703	3.04203e-05	0.0003	PKHD1L1	ENSG00000205038	93035
12.0056	1.036	0.250487	4.13658	3.52515e-05	0.0003	CDC42BPA	ENSG00000143776	8476
6.34194	1.323	0.321302	4.11753	3.82961e-05	0.0003	NA	NA	105375109
19.716	1.202	0.294927	4.07417	4.61792e-05	0.0004	PROS1	ENSG00000184500	5627
6.11736	1.795	0.443192	4.04972	5.12797e-05	0.0004	RBM12B-AS1	ENSG00000279331	55472
2.62501	2.538	0.628086	4.04017	5.34124e-05	0.0004	BCYRN1	ENSG00000236824	618
17.9584	1.266	0.313667	4.0373	5.40705e-05	0.0005	NUDT12	ENSG00000112874	83594
24.6395	1.308	0.324757	4.02899	5.60173e-05	0.0005	MICU3	ENSG00000155970	286097
22.3603	1.289	0.321647	4.0078	6.12873e-05	0.0005	GYS2	ENSG00000111713	2998
11.4849	1.22	0.305159	3.99798	6.38851e-05	0.0005	ARHGEF37	ENSG00000183111	389337
3.46966	2.467	0.621141	3.97177	7.13394e-05	0.0006	BEST3	ENSG00000127325	144453
20.8476	1.055	0.269685	3.91185	9.15934e-05	0.0007	FGF7P3	NA	654466
10.1662	1.506	0.385501	3.90575	9.39332e-05	0.0007	ZNF883	ENSG00000285447	169834
10.0307	1.252	0.323948	3.86629	0.000110502	0.0008	TRIM36	ENSG00000152503	55521
9.35151	1.251	0.324426	3.85636	0.000115087	0.0008	ASPM	ENSG00000066279	259266
6.11651	1.652	0.428742	3.85367	0.00011636	0.0009	FAM218A	ENSG00000250486	152756
8.32996	1.565	0.407979	3.83514	0.000125494	0.0009	SLC28A3	ENSG00000197506	64078
12.4296	1.384	0.363665	3.80654	0.000140925	0.001	CTSE	ENSG00000196188	1510
18.3135	1.181	0.313218	3.77024	0.00016309	0.0011	MAD2L1	ENSG00000164109	4085
3.52884	2.437	0.661168	3.68596	0.000227844	0.0015	LOC101409256	NA	101409256
23.3713	1.435	0.390972	3.67137	0.000241256	0.0016	ACHE	ENSG00000087085	43
7.13132	1.507	0.413997	3.64097	0.000271614	0.0017	LANCL3	ENSG00000147036	347404
16.853	1.167	0.321348	3.63241	0.000280791	0.0018	HECW2-AS1	NA	101927482
11.2575	1.281	0.352889	3.6308	0.000282541	0.0018	CXCL10	ENSG00000169245	3627
8.47521	1.512	0.417776	3.6199	0.000294715	0.0018	LOC101928419	NA	101928419
6.41591	1.482	0.411221	3.60381	0.000313587	0.0019	ARHGAP42	ENSG00000165895	143872
21.0057	1.013	0.281656	3.59747	0.000321325	0.002	ELOVL4	ENSG00000118402	6785
3492.75	1.201	0.336034	3.57487	0.0003504	0.0021	ALAS2	ENSG00000158578	212
2.95485	2.582	0.724311	3.56543	0.000363258	0.0022	SLC6A19	ENSG00000174358	340024
2.61924	2.898	0.818655	3.53937	0.000401085	0.0023	TRS-AGA5-1	NA	100189432
3.35678	1.779	0.503881	3.53038	0.000414961	0.0024	LHFPL6	ENSG00000183722	10186
5.01567	1.662	0.475232	3.49641	0.000471559	0.0027	DNAH14	ENSG00000185842	127602
5.36038	1.51	0.432455	3.49225	0.000478975	0.0027	LOC730101	ENSG00000216775	730101
2.10073	2.364	0.680762	3.47307	0.000514533	0.0029	SLC26A7	ENSG00000147606	115111
5.14	1.356	0.39356	3.44585	0.000569272	0.0031	CRPPA	ENSG00000214960	729920
8.36395	1.284	0.37372	3.43513	0.000592267	0.0032	H2BC7	ENSG00000277224	8343
6.62355	1.404	0.408937	3.4338	0.000595184	0.0032	CAV1	ENSG00000105974	857
17.2893	1.006	0.293819	3.42558	0.000613494	0.0033	CIP2A	ENSG00000163507	57650
14.576	1.014	0.296623	3.41978	0.000626725	0.0034	NDUFA4	ENSG00000189043	4697
5.43796	1.822	0.534713	3.40786	0.000654746	0.0035	LINC01093	ENSG00000249173	100506229
9.58033	1.206	0.356201	3.38686	0.000706985	0.0037	HMGN5	ENSG00000198157	79366
2.3532	2.126	0.632661	3.35993	0.00077962	0.004	ST7-AS1	ENSG00000227199	93653
3.23955	1.89	0.563407	3.35462	0.000794729	0.0041	LRRC2	ENSG00000163827	79442
3.04165	2.042	0.612134	3.33666	0.000847913	0.0044	MAPK10	ENSG00000109339	5602
2.60093	1.692	0.507908	3.33138	0.000864167	0.0044	SNORD42A	ENSG00000238649	26809
952.188	1.028	0.310546	3.30902	0.000936222	0.0047	SELENBP1	ENSG00000143416	8991
11.5592	1.053	0.323909	3.2517	0.00114718	0.0056	IGKJ5	NA	28946
8.87501	1.223	0.379194	3.22596	0.00125551	0.006	LOC101928323	NA	101928323
22.2697	1.05	0.325701	3.22482	0.00126051	0.006	CALD1	ENSG00000122786	800
20.02	1.331	0.414379	3.21183	0.00131892	0.0062	LINC02470	ENSG00000225231	100506159
2.47057	2.023	0.630924	3.20642	0.00134399	0.0063	SNORA71C	ENSG00000201512	677839
7.9697	1.268	0.396421	3.1992	0.00137811	0.0065	NEXMIF	ENSG00000050030	340533
4.2546	1.413	0.442669	3.19229	0.0014115	0.0066	ZNF157	ENSG00000147117	7712
7.65869	1.434	0.451947	3.17187	0.00151463	0.007	XRCC2	ENSG00000196584	7516
6.47651	1.032	0.325469	3.16994	0.00152471	0.007	DENND2C	ENSG00000175984	163259
12.9869	1.088	0.34363	3.16733	0.00153846	0.0071	DYRK3	ENSG00000143479	8444
10.0267	1.089	0.344456	3.16251	0.00156418	0.0072	CALB1	ENSG00000104327	793
1.63864	2.145	0.680799	3.15051	0.00162986	0.0074	LOC100131257	NA	100131257
5.85851	1.41	0.449835	3.13459	0.00172094	0.0078	OR2T8	ENSG00000177462	343172
13.1565	1.104	0.353681	3.12267	0.00179219	0.0081	LOC102723809	ENSG00000259116	102723809
21.8354	1.225	0.395013	3.102	0.00192218	0.0085	BCAM	ENSG00000187244	4059
14.9464	1.37	0.443685	3.08668	0.00202405	0.0089	KLRC4-KLRK1	ENSG00000213809	100528032
2.20473	2.41	0.782971	3.07785	0.002085	0.0092	C9orf153	ENSG00000187753	389766
3.79936	1.597	0.519465	3.07526	0.00210321	0.0092	FFAR4	ENSG00000186188	338557
19.5017	1.233	0.402511	3.06307	0.00219076	0.0095	TRL-CAG1-6	NA	100189018
4.41642	1.405	0.46026	3.05353	0.00226165	0.0098	WDFY3-AS2	ENSG00000180769	404201
10.0138	1.005	0.32923	3.05144	0.00227744	0.0099	AK4	ENSG00000162433	205
125.918	-1.337	0.124334	-10.7527	5.75396e-27	0	NA	NA	100996273
265.164	-1.615	0.1819	-8.876	6.9307e-19	0	PI3	ENSG00000124102	5266
76.052	-1.351	0.153476	-8.80441	1.31541e-18	0	LOC644285	NA	644285
490.7	-1.048	0.152265	-6.88118	5.93583e-12	0	GSN	ENSG00000148180	2934
7088.02	-1.07	0.158807	-6.7394	1.59043e-11	0	IFITM2	ENSG00000185201	10581
3401.48	-1.056	0.165763	-6.36764	1.91958e-10	0	LSP1	c("ENSG00000130592"	"ENSG00000288199")
399.952	-1.011	0.160383	-6.30207	2.93695e-10	0	ANXA6	ENSG00000197043	309
2260.97	-1.008	0.164186	-6.13737	8.38974e-10	0	PFN1	ENSG00000108518	5216
75.2408	-1.527	0.265266	-5.7556	8.63363e-09	0	TMEM238	ENSG00000233493	388564
759.188	-1.075	0.189323	-5.67767	1.3654e-08	0	IFITM3	ENSG00000142089	10410
171.661	-1.135	0.207599	-5.46812	4.54836e-08	0	SNRPB	ENSG00000125835	6628
12.4789	-1.587	0.299812	-5.29362	1.1992e-07	0	PPIAL4C	ENSG00000263464	653598
37.5048	-1.375	0.268223	-5.12688	2.94578e-07	0	LENG1	c("ENSG00000105617"	"ENSG00000276959"
180.153	-1.028	0.201863	-5.0921	3.54112e-07	0	CCDC12	ENSG00000160799	151903
939.546	-1.102	0.220137	-5.00533	5.57656e-07	0	RPLP2	ENSG00000177600	6181
22.2524	-1.545	0.320551	-4.81966	1.43806e-06	0	ANKRD44-IT1	ENSG00000236977	101927547
29.1632	-1.432	0.301199	-4.75581	1.9765e-06	0	LOC606724	NA	606724
112.853	-1.113	0.238117	-4.67461	2.94507e-06	0	CLIC3	ENSG00000169583	9022
16.241	-1.144	0.249237	-4.58831	4.46839e-06	0.0001	ZMAT5	ENSG00000100319	55954
24.4111	-1.166	0.254875	-4.57456	4.77228e-06	0.0001	KIR2DL3	c("ENSG00000243772"	"ENSG00000274402"
277.187	-2.012	0.440864	-4.56389	5.02134e-06	0.0001	RN7SL2	ENSG00000274012	378706
13.797	-1.13	0.24913	-4.537	5.70603e-06	0.0001	INSYN2B	ENSG00000204767	100131897
84.6073	-1.056	0.233873	-4.51407	6.35964e-06	0.0001	COX8A	ENSG00000176340	1351
22.656	-1.03	0.238761	-4.313	1.61051e-05	0.0002	NDUFA3	c("ENSG00000170906"	"ENSG00000276061"
112.271	-1.894	0.450601	-4.20337	2.62964e-05	0.0002	RN7SL1	ENSG00000276168	6029
10.5025	-1.411	0.335806	-4.2004	2.66445e-05	0.0003	CYP4F35P	ENSG00000265787	284233
14.7077	-1.066	0.264961	-4.02236	5.76185e-05	0.0005	CDT1	ENSG00000167513	81620
21.6709	-2.286	0.573535	-3.98537	6.73745e-05	0.0005	RN7SK	ENSG00000202198	125050
7.30438	-1.54	0.395116	-3.89842	9.68215e-05	0.0007	PPIAL4H	ENSG00000270339	105371242
41.0716	-1.037	0.268241	-3.86456	0.00011129	0.0008	MAP1LC3A	ENSG00000101460	84557
9.58768	-1.298	0.33909	-3.82655	0.00012995	0.0009	SLC47A1	ENSG00000142494	55244
66.3367	-1.223	0.323053	-3.78467	0.000153912	0.0011	RPL18A	ENSG00000105640	6142
5.00379	-1.669	0.454624	-3.67184	0.000240809	0.0016	CHCHD6	ENSG00000159685	84303
3.29581	-2.215	0.605053	-3.66111	0.000251124	0.0016	HSP90AB4P	NA	664618
19.292	-1.233	0.342842	-3.59523	0.000324108	0.002	BAD	ENSG00000002330	572
13.7125	-1.11	0.314258	-3.53351	0.000410074	0.0024	RDH16	ENSG00000139547	8608
20.9493	-1.061	0.302019	-3.51441	0.000440737	0.0025	LOC100287036	ENSG00000261253	100287036
8.93268	-2.032	0.584129	-3.47807	0.000505029	0.0028	SCARNA2	ENSG00000278249	677766
4.76461	-1.349	0.392116	-3.43968	0.000582409	0.0032	SNX32	ENSG00000172803	254122
20.6229	-1.014	0.296353	-3.42093	0.000624076	0.0034	HLA-DQB2	c("ENSG00000232629"	"ENSG00000224305"
3.03571	-2.49	0.741432	-3.35811	0.000784773	0.0041	MRTFA-AS1	ENSG00000232564	101927257
4.48705	-1.585	0.479187	-3.30757	0.000941081	0.0047	H2BW3P	NA	100101478
14.5769	-1.102	0.335073	-3.29001	0.00100183	0.005	DDX11L1	ENSG00000223972	100287102
2.93049	-1.818	0.552506	-3.28981	0.00100255	0.005	FAM183BP	ENSG00000164556	340286
2.54179	-1.94	0.591601	-3.2792	0.00104103	0.0052	GGTLC2	ENSG00000100121	91227
5.88429	-1.415	0.433791	-3.26112	0.00110971	0.0054	LEP	ENSG00000174697	3952
6.84667	-1.413	0.436146	-3.24015	0.00119465	0.0058	AKR7A3	ENSG00000162482	22977
9.13644	-1.034	0.32323	-3.20005	0.00137404	0.0065	AAMDC	ENSG00000087884	28971
9.09526	-1.015	0.319229	-3.18061	0.00146963	0.0068	POTEI	ENSG00000196834	653269
11.247	-1.066	0.338041	-3.15204	0.00162131	0.0074	HPD	ENSG00000158104	3242
2.53	-1.933	0.614011	-3.1487	0.00163999	0.0075	LSP1P4	NA	654342
