# Supplementary material for: Evaluating Transcriptomic Biomarkers for rHuEPO Detection: Assessing the Impact of Exercise and Altitude Exposure
Source: Drug Test Anal. 2026 Mar 5;18(4):581–602. doi: 10.1002/dta.70040 (PMC13040416; doi:10.1002/dta.70040)
Supplement: Supplementary file 6 — Table S6: Manella dataset output and summary. The table is presented in five sections: RI vs. SL, PU vs. SL and RI vs. PU (each reporting Gene, log2FoldChange, lfcSE and stat); SL, PU and RI (reporting Gene, baseMean, pvalue and padj); and a summary/filter section reporting Gene, log2FC, Pass and the altitude interval label (200–3800M, 200–5100M or 3800–5100M) with PASS/FAIL text shown in the table. [file DTA-18-581-s007.xlsx]

## Sheet: Explanatory footnote
Manella genes

## Sheet: RI vs SL
	* RI vs. SL
Gene	log2FoldChange	lfcSE	stat
AAGAB	0.732205	0.111585	62.3688
AAMDC	0.821936	0.133472	47.6402
AATK	-0.684694	0.0654938	118.32
ABCB9	2.1782	0.199687	127.927
ABCC3	-0.240952	0.102745	71.2916
ABCE1	0.899348	0.149778	43.0674
ABCG1	-0.558682	0.0786562	66.0289
ABHD13	0.718494	0.163953	22.6242
ABHD18	0.323296	0.0825651	40.619
ABHD3	0.605666	0.117048	39.135
ABHD4	-0.642068	0.079067	91.207
ABHD8	-0.628709	0.069925	93.3826
ABI3	-0.530791	0.0558098	112.115
ABLIM3	-0.462448	0.163673	87.1574
ABRACL	1.03825	0.061502	290.705
ABTB1	-0.685642	0.0591082	175.356
ACADM	1.05256	0.143321	57.8482
ACAT1	1.33021	0.137425	112.19
ACAT2	0.987143	0.0779384	172.381
ACD	-0.701178	0.0596154	165.032
ACHE	-1.1045	0.222141	128.296
ACKR1	-1.09731	0.165368	197.339
ACOT13	0.839175	0.12931	49.8695
ACP1	0.606704	0.0476287	235.389
ACRBP	-0.842479	0.0855223	431.336
ACSM3	1.08702	0.29218	23.5916
ACTL6A	0.888023	0.126781	53.8352
ACTN1	-0.661298	0.04951	205.703
ACTR10	0.70838	0.105737	47.129
ACTR3	1.05523	0.248344	22.9992
ACTR3-AS1	0.257034	0.206647	17.3382
ACTR6	1.3328	0.22289	49.0971
ACYP1	1.11404	0.0957279	167.112
ACYP2	0.581662	0.0765382	63.9966
ADAL	0.628524	0.185831	15.4781
ADAMTSL4-AS1	-0.115576	0.182041	36.8967
ADAP1	-0.575785	0.0484866	153.972
ADCY10P1	0.470457	0.1617	33.1091
ADCY4	0.134301	0.161395	32.79
ADD1	-0.402505	0.0465955	154.384
ADD3	0.973068	0.13145	58.3191
ADGRE1	-0.511087	0.0799928	42.6298
ADGRE3	-0.526528	0.0788227	49.0833
ADH5	0.973358	0.196299	26.3045
ADIPOR1	-1.10653	0.0933161	587.308
ADK	0.819128	0.0961881	74.7765
ADNP2	-0.56036	0.132056	25.1395
ADORA3	-0.930727	0.180224	30.2928
ADPRM	1.37271	0.192358	63.7053
ADSL	0.84658	0.0556715	258.429
ADTRP	1.33077	0.230363	44.4609
AFAP1	-0.432212	0.105486	28.2478
AFDN	0.69341	0.165605	22.2333
AFTPH	0.536743	0.0814306	56.0806
AGAP7P	-0.861266	0.17159	27.5338
AGER	0.269323	0.0803334	118.517
AGGF1	0.50186	0.140247	15.0944
AGL	1.16366	0.171614	51.885
AGO3	0.619329	0.158929	20.8005
AGPAT1	-0.528358	0.0462882	218.57
AGPAT2	-0.615054	0.0584578	116.161
AGPAT4-IT1	-0.0460458	0.1169	38.3871
AGTPBP1	0.906328	0.127709	55.1423
AHNAK	0.58319	0.0480003	158.049
AHSA2P	0.657541	0.0757607	169.62
AHSP	0.349877	0.110975	231.731
AIF1	1.69899	0.0887787	389.992
AIM2	1.82907	0.217605	90.8162
AIMP1	0.849468	0.138457	44.3057
AK6	2.28742	0.18646	196.851
AK9	1.26328	0.290865	24.9618
AKIRIN2	-0.52625	0.0614226	115.103
AKR1C3	1.24024	0.146831	84.1096
AKT1	-0.668272	0.0620602	132.814
AKT1S1	-0.778234	0.0743621	285.507
AKT3	0.536354	0.092761	36.996
ALAS2	-0.38424	0.126653	326.727
ALCAM	0.662753	0.184203	14.8787
ALDH3B1	-0.595705	0.0553579	138.227
ALDH5A1	0.0945174	0.110324	41.2662
ALG5	1.51443	0.089588	318.152
ALG8	0.556223	0.129284	20.0341
ALKBH2	0.515433	0.107359	26.7453
ALKBH3	0.695545	0.0947996	58.0518
ALKBH8	1.45072	0.234517	42.8512
ALOX12	-0.877267	0.122831	229.636
ALOX15	-1.2076	0.125388	96.509
ALPL	-0.658284	0.0915203	54.9857
ALS2	0.610952	0.162447	26.9873
AMN1	0.703999	0.142252	30.6614
AMT	-0.189959	0.113952	30.8595
AMY2B	0.384212	0.157233	31.8799
ANAPC10	1.91616	0.244688	84.0235
ANAPC13	0.853114	0.099823	82.8736
ANAPC15	0.749206	0.0769059	106.043
ANAPC4	1.09861	0.127527	92.2677
ANK1	0.0727573	0.123986	92.4167
ANKMY2	0.953308	0.131313	63.8828
ANKRD20A11P	0.119623	0.194896	17.3599
ANKRD28	1.04642	0.206481	32.3035
ANKRD34A	-0.787783	0.196623	23.2022
ANKRD36BP2	1.98439	0.297356	48.6574
ANKRD37	0.997753	0.161639	47.6895
ANKRD44-AS1	2.16373	0.151774	256.675
ANKRD44-IT1	-0.469358	0.225494	29.3708
ANKRD49	1.26642	0.148469	79.8795
ANKS3	0.339583	0.0968106	35.1543
ANP32A-IT1	-0.231756	0.0908586	48.0135
ANP32E	1.00407	0.116486	80.1115
ANTXRLP1	1.48751	0.171379	101.817
ANXA1	2.08869	0.139493	234.099
ANXA11	-0.692472	0.0361587	443.138
ANXA2	0.754969	0.07258	120.712
ANXA2R	0.379561	0.0565894	93.603
ANXA3	1.38495	0.202585	53.6088
AP1M1	0.555183	0.227556	16.7394
AP1M2	-1.1467	0.215392	51.689
AP2A1	-0.789955	0.0766376	290.979
AP2M1	-0.482653	0.0546553	266.811
AP2S1	-0.322791	0.0485768	135.995
AP3S1	0.624219	0.0936407	45.5458
APIP	1.73321	0.129713	205.377
APOBEC2	-0.953122	0.333416	33.4436
APOBEC3A	0.123573	0.089339	42.4364
APOBEC3G	0.536287	0.0540924	110.914
APOL1	0.184043	0.121404	21.6438
APOL2	0.101973	0.100354	33.824
APOL6	0.52192	0.147308	19.6243
APOO	0.754752	0.160985	22.8242
APP	0.628835	0.0658326	104.023
APPL1	0.504657	0.0712923	52.0379
APTR	0.790216	0.12917	44.7076
AQP1	-0.951473	0.17868	131.058
AQP10	-0.837776	0.161798	99.6868
AQP9	-0.720165	0.0923523	75.2262
ARAF	-0.517154	0.0591566	88.3252
ARF1	-0.528626	0.0322181	467.992
ARF3	-0.563646	0.0472474	182.999
ARFGEF2	0.555041	0.0928784	36.7492
ARG1	1.6576	0.234355	54.1994
ARG2	0.245778	0.289309	19.5482
ARHGAP1	-0.506742	0.0413329	182.013
ARHGAP11A	1.09377	0.209523	39.5299
ARHGAP15	0.666269	0.0995785	51.2979
ARHGAP27P1	0.116493	0.0750924	63.1358
ARHGAP27P1-BPTFP1-KPNA2P3	0.41612	0.0881729	86.1902
ARHGAP6	-0.169678	0.245757	18.8239
ARHGEF12	0.333363	0.161588	23.1367
ARHGEF37	-0.0764886	0.305917	35.2302
ARHGEF40	-0.588708	0.0571891	106.523
ARID3B	-0.523326	0.0581622	93.644
ARID4A	0.981702	0.170642	37.0681
ARID4B	0.626985	0.101654	40.8611
ARID5B	0.630168	0.140019	21.5225
ARL1	0.558736	0.0936198	37.4555
ARL14EP	0.882748	0.0835326	122.108
ARL16	0.629798	0.0810893	80.0854
ARL17A	-0.618376	0.192195	16.0506
ARL17B	-0.193185	0.122301	35.5361
ARL6IP1	0.898815	0.104559	77.8665
ARMC10	0.578025	0.085297	47.3038
ARMC12	0.386114	0.332121	19.2964
ARMCX3	0.833904	0.166053	27.7536
ARMT1	0.758677	0.088222	78.0094
ARPC2	0.780212	0.0557186	227.276
ARPC3	1.29568	0.0714386	340.43
ARPC4	-0.512893	0.0485792	136.879
ARPC4-TTLL3	0.221035	0.180053	21.8802
ARRB1	-0.516025	0.0500377	137.692
ARRB2	-0.565982	0.0488581	149.832
ARRDC5	-0.377828	0.0952978	45.0021
ARV1	1.00695	0.114833	85.7197
ASAP1-IT1	0.231158	0.281734	37.3878
ASAP1-IT2	-0.0606116	0.121272	47.1413
ASB3	0.869963	0.156917	33.0283
ASCC2	-0.857674	0.0967217	387.188
ASCC3	0.634253	0.0913147	49.4078
ASDURF	2.30117	0.233618	126.53
ASF1B	-0.812707	0.0929517	173.394
ASH1L-AS1	1.05234	0.239449	26.2856
ASIC3	-0.800658	0.225516	18.01
ASMTL-AS1	0.347477	0.178389	34.9299
ASNSD1	0.959173	0.120878	72.3485
ASPM	1.49961	0.37735	21.1412
ASPRV1	-0.717935	0.120952	40.4044
ATAD2	0.924946	0.154406	38.5022
ATF4	0.729541	0.0388562	365.137
ATG16L2	0.00903009	0.0646028	92.3109
ATG3	1.13663	0.0950382	156.79
ATG4A	1.03296	0.158233	55.1522
ATG4C	0.799105	0.165772	24.6504
ATG5	1.52528	0.277121	35.5776
ATG9A	-0.427465	0.0611954	86.089
ATM	0.550501	0.0915932	40.7547
ATP11B	0.610198	0.0744242	68.4289
ATP11C	1.16441	0.257061	21.7367
ATP13A3	0.595472	0.133771	22.9856
ATP5F1C	1.45591	0.0846881	317.682
ATP5F1E	0.479752	0.236993	15.4661
ATP5IF1	1.26099	0.0550857	529.172
ATP5MC1	0.515633	0.0595137	77.0374
ATP5MD	1.4248	0.113466	169.767
ATP5ME	2.58901	0.0946481	727.919
ATP5MF	1.18409	0.0581213	433.471
ATP5MG	1.9093	0.0787999	571.837
ATP5MPL	1.75251	0.115564	242.74
ATP5PB	0.641518	0.152357	31.5043
ATP5PD	1.02745	0.0603084	300.295
ATP5PF	1.60788	0.0821746	400.174
ATP5PO	2.18598	0.0805498	735.228
ATP6V0C	-1.10734	0.0785945	522.221
ATP6V0D1	-0.57058	0.0485813	154.78
ATP6V1A	-0.453566	0.0745917	71.1988
ATP6V1D	1.72848	0.10545	314.428
ATP6V1E1	0.919328	0.0774911	156.45
ATP6V1G1	1.24268	0.079546	263.273
ATP8A1	0.93599	0.177113	33.3948
ATP9A	-0.0649399	0.133246	23.3641
ATPAF1	0.611678	0.0937663	45.1753
ATPSCKMT	1.0011	0.190092	43.4721
ATR	0.58978	0.102728	49.7081
ATRN	0.574828	0.0884843	46.9813
ATRX	0.894797	0.119832	66.1219
AURKA	1.38808	0.205646	52.9582
AURKB	1.38382	0.16643	74.111
AVIL	0.330043	0.137846	30.64
AZU1	0.235328	0.143989	19.7925
B2M	1.72918	0.155013	128.389
B3GAT1	-0.504685	0.163968	24.8314
B3GNT8	-1.17231	0.100677	166.066
B4GALT3	-0.331111	0.051825	175.884
B4GALT4	0.758605	0.0888392	93.1002
B9D1	1.62604	0.262908	46.5153
B9D2	-0.585033	0.0590565	125.48
BABAM1	-0.356127	0.0567744	210.311
BACH2	0.628924	0.138178	25.0963
BAD	-0.496049	0.0593366	114.365
BAG1	-0.435674	0.139942	29.3343
BAG6	-0.581448	0.0633445	208.805
BAIAP2	-0.761296	0.159392	24.8496
BANP	-0.538268	0.0518986	108.948
BASP1	-0.687364	0.0710098	105.215
BATF	0.787644	0.0613219	205.602
BATF3	0.36333	0.130058	26.6901
BAZ1A	0.886537	0.150516	47.5165
BAZ2B	0.619465	0.123571	36.7879
BBC3	-0.749889	0.0557018	253.827
BBOF1	0.182732	0.182629	39.8025
BBS4	0.657572	0.13537	31.8853
BCAM	-0.471452	0.23605	108.273
BCAS2	0.905297	0.0888982	111.87
BCCIP	1.14467	0.0893832	184.836
BCKDK	-0.59845	0.0524582	159.725
BCL2	0.793994	0.103778	67.5647
BCL2A1	2.20881	0.202603	137.88
BCL2L1	-1.09008	0.111424	514.059
BCL3	-0.971393	0.0767278	178.186
BCLAF1	1.09324	0.230216	27.6389
BCLAF3	0.435145	0.156652	16.9056
BDH2	1.09519	0.217753	27.5514
BDP1	1.26409	0.186286	48.8596
BEGAIN	-0.65973	0.186788	15.3681
BEND2	-0.247776	0.193284	60.3046
BEND5	0.852226	0.151041	40.8169
BET1	1.09171	0.0969095	134.44
BEX1	1.79054	0.299807	49.4745
BEX2	1.81025	0.106446	323.102
BEX4	0.502986	0.0676876	65.8181
BEX5	1.31429	0.176546	67.2905
BFSP2	1.23457	0.345616	19.2525
BFSP2-AS1	1.20405	0.28513	23.0442
BHLHE40	-0.563033	0.0812423	61.7525
BICDL2	0.272727	0.251803	26.6182
BIK	0.832836	0.131382	50.8169
BIN3-IT1	0.0507318	0.144223	60.6191
BIRC2	1.139	0.144531	71.5143
BIRC5	1.96233	0.212945	91.7294
BLM	0.840055	0.135686	40.7652
BLOC1S1	0.656337	0.0632727	120.219
BLOC1S6	0.663091	0.111724	36.3506
BLVRA	0.609335	0.087568	69.2412
BLVRB	-0.509761	0.0861246	337.349
BLZF1	1.00501	0.199559	34.3422
BMP2K	-0.56883	0.089287	111.085
BMP6	-0.342961	0.129904	93.0769
BMP8A	1.11271	0.383598	15.8595
BMP8B	1.22868	0.237563	28.6334
BMS1P20	1.58428	0.385261	20.1367
BNIP1	0.790076	0.120005	46.8442
BNIP2	0.616656	0.108262	32.7517
BNIP3	0.728982	0.111084	47.4654
BNIP3L	0.153634	0.0997894	49.413
BOD1	0.557524	0.0872898	52.3128
BOLA3	1.61904	0.110958	236.004
BORA	1.07255	0.170542	45.488
BORCS7	0.618688	0.0892502	57.9459
BPGM	0.154419	0.10546	177.951
BPI	0.364596	0.100869	56.8621
BPNT1	0.640322	0.109678	47.4526
BRCA1	0.559648	0.135847	20.6507
BRD4	-0.363786	0.0609729	123.855
BRD8	0.428456	0.058932	91.1443
BRI3	-0.575361	0.0576526	124.899
BRIX1	1.63929	0.101806	302.543
BRPF3	-0.584396	0.0793293	79.0484
BSG	-0.52883	0.092644	151.554
BTAF1	0.83801	0.206894	22.1125
BTBD1	0.644527	0.133134	24.71
BTBD10	0.589109	0.141219	21.7554
BTBD2	-0.76591	0.0680815	146.307
BTF3	1.05823	0.0510307	429.222
BTG2	-0.520712	0.0389965	210.204
BTK	0.611003	0.0607375	125.149
BTLA	1.38417	0.246652	39.426
BTN2A1	0.325529	0.0567662	131.05
BTN2A2	0.381876	0.0952668	39.5294
BUB1	2.08278	0.331364	43.323
BUB1B	1.59354	0.401168	22.3302
BUD31	0.596763	0.0511476	137.958
C10orf105	-0.564092	0.121654	24.2995
C10orf143	0.529461	0.149208	15.1927
C10orf88	0.55223	0.144996	17.3321
C11orf1	1.66592	0.183242	98.1679
C11orf68	-0.56905	0.0433182	187.43
C11orf80	0.595914	0.0976093	39.0885
C12orf10	-0.480637	0.0573696	111.258
C12orf4	1.49142	0.182905	78.2596
C12orf57	0.568884	0.0544307	127.268
C12orf73	0.930916	0.231154	19.5647
C12orf75	0.784415	0.0771316	111.471
C15orf39	-0.906855	0.0617286	228.809
C15orf40	0.774695	0.0946696	71.5414
C16orf54	-0.531212	0.0420288	199.284
C16orf91	0.587648	0.0808308	55.4499
C17orf67	0.566536	0.268031	15.1352
C17orf99	-0.885069	0.206675	74.7663
C18orf21	0.948414	0.0865992	138.183
C19orf33	0.156689	0.124044	61.0598
C19orf53	0.555754	0.0432674	183.46
C1GALT1C1	0.832462	0.126445	45.1951
C1orf131	1.01265	0.0995008	115.075
C1orf198	-0.204951	0.114422	67.8907
C1orf216	0.520342	0.0993134	31.6526
C1orf54	1.46945	0.226829	52.2088
C1orf61	1.11245	0.275967	19.5703
C21orf58	-0.877958	0.164535	55.6913
C2CD5	0.740085	0.135914	31.0653
C2orf49	0.536557	0.136527	26.5715
C2orf74	2.96289	0.161108	485.541
C2orf76	1.46038	0.275509	34.6061
C2orf88	-0.115139	0.280456	46.1635
C3orf35	-0.719873	0.288356	16.1346
C3orf38	0.593519	0.111777	39.4335
C3orf86	-1.10331	0.117309	95.1166
C4orf3	0.756796	0.0640009	156.697
C5AR1	-0.642028	0.0609599	140.475
C5AR2	-0.668838	0.0876325	61.6647
C6orf120	0.827031	0.188726	21.1414
C6orf62	0.523052	0.0920647	34.9636
C8orf44	0.0549864	0.149148	22.5612
C8orf76	0.632754	0.0925586	50.9969
C9orf139	-0.458947	0.132693	24.3182
C9orf16	-0.547595	0.0670587	87.5794
C9orf40	-0.0602335	0.149226	26.5553
C9orf72	1.25274	0.165723	65.8153
C9orf78	0.467451	0.0724213	174.914
C9orf85	1.319	0.120133	134.729
CA1	0.427532	0.204354	94.9505
CA2	-0.600949	0.0932758	223.597
CA3-AS1	-0.309954	0.166881	87.7623
CABIN1	-0.853786	0.0574993	227.194
CABP5	0.0566339	0.211143	46.7332
CACFD1	-0.592732	0.105995	32.7779
CACNG6	-0.633956	0.150289	26.629
CACUL1	0.389255	0.198318	18.7187
CAHM	0.457252	0.139973	39.0296
CALD1	-0.652538	0.434202	15.9516
CALHM6	1.25216	0.151555	82.3766
CALM2	1.01862	0.0878912	146.957
CALM3	-0.610617	0.0458505	272.179
CAMK1	-0.646531	0.0671366	104.112
CAMK4	0.548268	0.137872	16.9619
CAMLG	0.502889	0.0564463	87.205
CAMP	1.64438	0.112053	208.079
CAMTA1-DT	0.778511	0.188023	21.704
CANT1	-0.758206	0.0510729	241.488
CAPN5	-0.754555	0.150163	56.87
CAPN7	0.717475	0.144721	29.2569
CAPZA1	0.888215	0.0921742	97.5587
CARD16	3.73273	0.174021	416.172
CARD8	0.510051	0.0699078	70.3069
CARM1	-0.950275	0.081596	373.141
CASC3	-0.377375	0.0521483	103.96
CASP1	1.25262	0.110665	155.107
CASP17P	1.2979	0.199651	48.2771
CASP3	1.31779	0.0697769	379.621
CASP4	1.0411	0.0994197	132.232
CASP5	0.617228	0.296315	24.2033
CASP6	0.614837	0.0757906	69.1418
CASP8AP2	0.788163	0.154081	36.2341
CASS4	-0.801337	0.0742568	187.654
CASTOR1	-0.550072	0.0938085	42.1779
CATIP-AS1	0.458794	0.177274	51.0199
CAV1	1.76261	0.317225	39.3033
CAVIN2	0.246509	0.0992384	182.853
CBFA2T3	-0.517161	0.0590266	84.0145
CBR3	0.802735	0.113689	58.5553
CBR4	0.68185	0.162333	20.3552
CBWD1	1.60041	0.159983	115.157
CBWD5	1.04193	0.203014	36.3592
CBX3	1.43954	0.081981	337.847
CCAR1	0.828385	0.0841265	122.928
CCDC112	1.32172	0.19762	49.3564
CCDC12	0.551401	0.0513217	142.727
CCDC124	-0.279417	0.0595683	78.2694
CCDC14	0.77297	0.186528	31.3623
CCDC154	-0.0777684	0.206072	31.5419
CCDC167	1.5035	0.0805546	369.842
CCDC17	0.7148	0.173844	40.5364
CCDC18	1.50578	0.283384	36.5498
CCDC191	0.405819	0.147028	17.7971
CCDC25	0.615641	0.0990314	45.1941
CCDC32	0.589812	0.0690974	75.0305
CCDC34	2.1092	0.209861	126.048
CCDC47	0.693834	0.111082	43.0327
CCDC59	1.14022	0.105891	130.554
CCDC6	0.784379	0.147619	33.3548
CCDC65	1.39697	0.254013	37.89
CCDC66	0.49423	0.119069	26.8724
CCDC7	1.20362	0.292068	21.2942
CCDC77	1.38766	0.209142	55.8556
CCDC82	1.73023	0.179374	109.238
CCDC88A	1.14592	0.19223	38.2711
CCDC91	1.24748	0.153617	81.7354
CCL23	-0.857584	0.26329	15.6697
CCN3	-0.7022	0.106247	91.0694
CCNA2	2.11199	0.250007	85.325
CCNB1	1.41286	0.193631	56.6349
CCNB1IP1	0.806136	0.11395	58.7083
CCNB2	2.38519	0.241181	111.423
CCNC	0.847392	0.109994	60.9823
CCNE1	0.732814	0.205117	15.2546
CCNF	0.784978	0.158449	30.032
CCNH	0.922762	0.0795407	171.057
CCNI	-0.471131	0.0463042	286.99
CCNL1	0.769273	0.0666133	164.028
CCR10	0.749695	0.124769	37.6443
CCR2	0.643752	0.0881588	55.7115
CCR3	-0.998327	0.063335	268.71
CCR5	0.674955	0.067066	105.342
CCR9	1.17281	0.203519	36.0776
CCSER2	0.581649	0.129082	20.9066
CCT2	1.8554	0.0857123	493.167
CCT4	0.697045	0.0641448	129.829
CCT8	0.624601	0.0832755	57.3831
CCZ1	0.906714	0.116877	71.2232
CCZ1B	1.03337	0.151317	51.6986
CD151	-0.410431	0.0573125	93.3995
CD160	1.32271	0.155048	88.4252
CD163	0.670945	0.0724243	87.2983
CD177	1.22207	0.227515	28.7179
CD274	0.45315	0.266423	15.9083
CD2AP	0.963827	0.174906	32.2268
CD300LB	-0.711363	0.0650336	136.511
CD36	0.831825	0.0832398	113.393
CD37	-0.648239	0.0508783	178.835
CD38	0.863554	0.0969498	89.1726
CD3D	1.78779	0.0697414	681.525
CD3E	-0.524657	0.0797341	47.1527
CD3G	1.45136	0.0998431	237.241
CD48	0.8922	0.0638588	214.606
CD52	1.61061	0.0809167	401.548
CD58	0.559114	0.0793919	79.4201
CD69	1.82352	0.250095	63.4971
CD9	-0.501252	0.071923	211.109
CDA	-0.970975	0.07688	227.815
CDADC1	1.04199	0.213483	29.7536
CDC14A	0.51768	0.116143	24.1994
CDC14B	-0.376213	0.157146	22.5892
CDC20	2.19859	0.226135	97.7896
CDC34	-0.805459	0.0835425	491.061
CDC40	0.663479	0.0797104	85.2088
CDC42	0.911185	0.209003	26.8166
CDC42EP1	-0.644255	0.123282	37.0337
CDC42EP2	-1.26355	0.0849949	233.346
CDC42EP4	-0.855726	0.104382	78.7939
CDC45	2.41528	0.301712	76.0973
CDC7	1.24746	0.345056	16.3381
CDCA2	1.58347	0.396253	27.1472
CDCA3	1.96106	0.278565	60.2455
CDCA5	2.05356	0.233815	95.0026
CDCA7L	0.502364	0.0842241	37.0186
CDCA8	0.88286	0.184393	34.7791
CDIP1	-0.579003	0.0719383	95.6814
CDIPT	-0.521862	0.0390271	275.447
CDK1	2.86495	0.31436	103.204
CDK18	-0.645297	0.171962	17.464
CDK2AP1	-0.467373	0.061207	157.6
CDK5RAP3	0.320242	0.0483279	184.001
CDK6	0.732453	0.126056	36.4014
CDKN1A	-0.448699	0.0730128	153.92
CDKN2A	0.541583	0.137106	18.0533
CDKN2AIPNL	0.777323	0.0984471	66.5902
CDKN2C	0.976889	0.122251	68.9444
CDKN2D	-0.352377	0.0457087	160.666
CDKN3	3.08999	0.306314	130.728
CDT1	1.10458	0.145716	63.1307
CDV3	0.672539	0.0599892	126.285
CEACAM19	-1.10616	0.23992	25.1308
CEACAM6	1.00631	0.180798	45.856
CEACAM8	0.530009	0.148132	31.7704
CEBPA	-0.500086	0.0480806	144.861
CEBPB	-0.508148	0.0646668	68.7596
CEBPD	-0.604278	0.0699124	85.4261
CEBPE	-0.88842	0.0827549	163.713
CEBPZ	1.7261	0.144752	164.966
CEBPZOS	0.602834	0.131483	29.1522
CELA1	1.70958	0.287099	53.4566
CENPA	2.46447	0.358682	58.8835
CENPB	-0.511125	0.0521382	104.866
CENPE	2.41249	0.336681	59.399
CENPF	2.02626	0.220589	99.4975
CENPH	1.05798	0.142332	59.6831
CENPJ	0.638596	0.209546	36.0946
CENPK	1.27083	0.17284	59.3343
CENPL	0.801076	0.16786	26.8015
CENPM	1.37808	0.124434	128.349
CENPN	0.924146	0.168417	35.0381
CENPQ	1.239	0.368479	19.5693
CENPS	1.42337	0.231029	42.2457
CENPT	0.135558	0.109978	32.7615
CENPU	1.8025	0.291632	45.6562
CENPW	2.39378	0.235078	122.743
CEP120	0.816879	0.150628	31.4202
CEP135	0.716148	0.103591	59.0367
CEP162	1.49982	0.285084	32.535
CEP290	1.2527	0.302376	20.7615
CEP295	0.815397	0.193427	20.556
CEP350	1.07845	0.170551	42.5747
CEP55	2.35056	0.380742	47.4421
CEP57	0.96117	0.114666	85.4743
CEP78	0.705141	0.195918	18.7586
CEP85L	1.10587	0.152852	56.9706
CEP95	0.72217	0.130889	54.2768
CEP97	0.50493	0.129342	22.0768
CERS6	0.602604	0.078672	74.321
CETN2	1.09694	0.16491	48.707
CETN3	2.32348	0.297941	75.8121
CETP	-0.588491	0.232451	22.4191
CFAP161	0.0307518	0.292007	29.0604
CFAP298	0.527401	0.0573116	115.808
CFAP36	1.38032	0.0987969	215.751
CFAP58-DT	0.615113	0.203103	27.4271
CFAP97	0.614638	0.0916379	46.1158
CFD	-0.686584	0.0490992	226.463
CFDP1	1.6111	0.0752347	528.577
CFH	1.56687	0.352611	30.6272
CGAS	0.520312	0.12217	25.6447
CGRRF1	0.786414	0.155897	28.8327
CHAC2	1.64698	0.175278	102.121
CHAD	1.47069	0.223898	49.3062
CHCHD1	1.0989	0.0638504	308.912
CHCHD2	0.697906	0.0640091	119.208
CHCHD7	0.560525	0.0915503	49.526
CHD1	1.38366	0.28668	31.4404
CHD9	0.842404	0.154524	33.2908
CHEK1	1.3784	0.289275	33.2023
CHI3L1	-0.730218	0.0893772	67.3945
CHID1	-0.31934	0.126593	18.2342
CHM	0.557948	0.151517	15.0983
CHML	1.42547	0.228108	46.2707
CHMP1A	-0.648553	0.050217	207.053
CHMP4A	0.702279	0.0496966	281.976
CHMP4B	-0.573544	0.0468068	337.31
CHMP5	1.69062	0.134279	184.844
CHORDC1	0.872798	0.215184	19.917
CHP1	-0.52669	0.0439608	273.339
CHPF	0.654543	0.109793	37.8017
CHPT1	-0.535644	0.0874856	224.048
CHRNB1	0.789577	0.109747	57.4326
CHRNE	-0.806767	0.133213	40.0436
CHST11	-0.588981	0.0602857	123.677
CHST13	-1.04524	0.0926224	144.408
CHST7	-0.75903	0.0687163	138.949
CHST8	-1.31511	0.36068	34.9359
CHURC1	0.672152	0.0728495	92.2928
CIAO2A	1.07156	0.0709042	234.275
CIDECP1	-0.56745	0.0753426	71.9113
CINP	0.564252	0.0744124	58.5227
CIR1	1.2263	0.0765652	308.953
CITED4	-0.691309	0.0701736	103.889
CIZ1	-0.484852	0.0555259	116.904
CKAP2	0.892985	0.188503	26.01
CKB	-1.23522	0.127752	112.416
CKLF	1.02606	0.0845272	174.054
CKMT2-AS1	0.865131	0.182697	23.6236
CKS1B	1.902	0.177866	132.841
CKS2	2.83493	0.271246	131.161
CLC	1.0345	0.146266	52.2457
CLDN5	-0.865233	0.102962	300.008
CLDN9	-0.43428	0.124041	33.9573
CLDND1	0.877622	0.120719	57.6191
CLEC12A	1.17931	0.132568	91.5322
CLEC12B	0.813276	0.224459	20.7152
CLEC18B	0.0417847	0.203069	25.1883
CLEC1B	1.25921	0.260599	51.0143
CLEC2B	2.64274	0.20326	170.536
CLEC2D	0.570196	0.0863931	51.1622
CLEC2L	-1.30629	0.21984	131.023
CLEC4A	0.570418	0.124403	34.9912
CLEC4D	1.82798	0.259992	51.7494
CLEC4O	1.23931	0.213695	61.8262
CLECL1	1.68336	0.378079	28.7455
CLIC1	0.791391	0.0742669	129.674
CLIC3	-0.571159	0.0928113	55.425
CLIP2	-0.451114	0.0998424	35.6835
CLK1	1.03607	0.111945	104.29
CLK4	1.20183	0.107775	136.128
CLPP	-0.797615	0.23872	15.9549
CMAHP	0.853251	0.1129	73.3758
CMAS	0.530344	0.0876814	41.7067
CMSS1	0.904596	0.106286	75.166
CMTM2	0.772371	0.107436	57.3987
CMTM5	-0.811963	0.102239	352.619
CMTR2	0.830445	0.167521	26.3342
CNN2	-0.851592	0.0436687	450.277
CNOT2-DT	0.829499	0.108081	63.2177
CNOT6	0.504124	0.0928013	30.6042
CNPPD1	-0.883116	0.0624368	424.059
CNPY2	1.29295	0.0565574	573.219
COA1	0.75529	0.0762343	112.883
COA4	0.543306	0.051908	117.835
COA5	0.519825	0.0976167	34.9577
COA6	1.38974	0.0865923	280.961
COA6-AS1	1.3826	0.166716	91.8728
COA8	0.605268	0.061181	103.966
COCH	1.03786	0.281135	17.7202
COG6	0.842068	0.194395	23.1789
COG8	-0.533285	0.121781	22.9787
COMMD1	0.965107	0.0759245	179.585
COMMD10	1.05156	0.149102	56.9914
COMMD3	1.65822	0.0994299	292.98
COMMD6	1.45377	0.260597	43.0989
COMMD8	1.53138	0.0957515	264.076
COPB1	0.79201	0.114977	51.9159
COPS4	1.26394	0.100077	174.221
COPS5	1.1811	0.0748566	286.235
COPS8	0.648206	0.0916175	51.5622
COPS9	1.22811	0.0607973	425.849
COPZ2	-0.764987	0.192537	23.5219
COQ2	0.566648	0.110076	30.369
COQ3	1.06515	0.262489	20.7285
COQ5	0.908873	0.152899	44.2143
COTL1	-0.533323	0.0429179	224.066
COX14	1.64963	0.0778134	469.886
COX17	2.28541	0.113053	424.57
COX20	0.672581	0.0777902	87.7502
COX4I1	0.915512	0.0468058	410.401
COX5B	0.508173	0.049387	114.1
COX6A1	1.36346	0.0712147	369.617
COX6B1	0.504357	0.060648	75.6101
COX6C	2.72443	0.145333	353.224
COX7A2	2.0351	0.13488	229.501
COX7C	2.55978	0.103763	562.749
CPA3	1.33795	0.18412	57.3831
CPEB2	0.743968	0.152152	26.2664
CPPED1	-0.725936	0.0970969	70.4816
CPSF3	0.523977	0.0770845	47.4944
CPSF6	0.923485	0.165941	34.502
CPT1B	-0.31333	0.251449	24.7251
CPTP	-0.510266	0.0527748	124.748
CPVL	0.534635	0.0701506	58.1815
CRABP2	0.431063	0.279751	15.744
CRAT	-0.880434	0.0786108	252.022
CRBN	1.14039	0.120205	112.291
CREB5	0.515172	0.132882	22.5611
CREBRF	0.686573	0.157657	22.8285
CREBZF	1.33532	0.298881	21.904
CREG1	0.591071	0.094141	45.6709
CRELD2	0.59888	0.0599858	108.336
CREM	0.552251	0.117113	23.5614
CRISP3	1.72759	0.352324	29.1962
CRTAM	0.857718	0.0881676	112.402
CRTC1	-0.57845	0.0900938	43.1103
CRYGS	0.303696	0.144734	30.5742
CRYZ	1.03285	0.271964	19.8447
CSE1L	0.764545	0.0883814	79.2642
CSF3R	-0.629942	0.0657772	110.108
CSK	-0.544842	0.0406434	216.74
CSNK1G2	-0.509072	0.0338852	241.481
CSNK2B	-0.505677	0.041351	195.115
CSPP1	0.492431	0.141491	18.6068
CSTA	2.68132	0.185344	213.502
CSTF3	0.802114	0.0820923	111.906
CTDNEP1	-0.617777	0.0492973	232.611
CTDSP1	-0.546737	0.038567	239.022
CTDSPL	-0.619107	0.141841	119.66
CTLA4	0.88572	0.183719	29.4059
CTNNAL1	0.914804	0.226441	37.0067
CTNNBIP1	-0.451757	0.0810964	50.8001
CTR9	0.609229	0.0569437	129.695
CTRL	0.0621997	0.116018	41.5823
CTSE	-0.334529	0.214171	79.9264
CTSG	0.757046	0.144977	52.0196
CTSK	0.209161	0.137545	18.3674
CTSL	0.750337	0.1405	45.4231
CTTN	-0.417523	0.118373	215.22
CUEDC1	-0.675132	0.0938192	57.1485
CUL1	0.595119	0.06353	115.951
CUL4A	-1.1074	0.107307	391.911
CUL5	1.07787	0.165765	45.8675
CUTC	1.08681	0.101066	133.767
CUX1	-0.50263	0.0480885	128.907
CWC15	2.26609	0.0999239	543.592
CWC22	1.40262	0.113912	183.738
CWC27	1.55275	0.146622	139.372
CWF19L2	1.45455	0.264748	39.1478
CX3CR1	-0.489603	0.0624276	107.423
CXCL16	-0.52302	0.08186	42.83
CXCL5	-0.716504	0.135886	168.761
CXCR1	-1.03475	0.070685	216.906
CXCR2	-0.867781	0.0654053	200.649
CXCR2P1	-0.297391	0.125556	41.4712
CXorf21	1.0756	0.142167	79.5616
CXorf56	0.672145	0.11528	40.0707
CXorf65	0.581572	0.104124	79.6186
CYB5R4	0.488511	0.146627	20.5614
CYBB	0.538302	0.0858798	42.2173
CYBRD1	-0.377583	0.102868	37.3399
CYP1B1	0.653252	0.181645	15.1616
CYP2T1P	-0.525253	0.161572	15.2386
CYP4F12	0.25047	0.154889	19.5844
CYP4F35P	-0.58408	0.333682	16.1062
CYP51A1	0.502487	0.0899172	46.6444
CYSLTR1	1.0485	0.206108	27.9699
CYTH2	-0.130507	0.193245	20.9726
CYTH4	-0.560799	0.0575115	97.0515
CYTOR	0.971305	0.0849946	133.23
DAAM1	0.667232	0.18501	15.8829
DAB2	-0.257099	0.147131	36.1022
DAD1	0.527958	0.0577224	84.9576
DAP	-0.507866	0.0445522	290.93
DAP3	0.58212	0.0586902	109.361
DARS1	0.659473	0.0923734	53.4983
DAZAP2	-0.44972	0.0448273	171.923
DBI	2.8817	0.113006	613.779
DBN1	-0.536182	0.0958775	41.3301
DBNDD1	-0.702958	0.121105	41.9717
DBP	-0.586997	0.0691019	89.1848
DBT	0.619214	0.161289	19.4911
DCAF12	-0.778168	0.105799	403.752
DCAF13	1.53886	0.126987	168.685
DCAF6	0.0365131	0.0833478	98.8382
DCP2	-0.112855	0.116585	39.1604
DCTN6	1.77443	0.189502	97.4431
DDHD1	0.568418	0.161999	24.2944
DDIT3	1.11518	0.0834245	239.078
DDX1	1.18862	0.139549	81.9287
DDX10	0.794424	0.148191	32.0305
DDX3Y	0.593664	0.108255	37.605
DDX47	0.529996	0.0740215	54.075
DDX50	1.36997	0.0899523	254.255
DDX55	0.553145	0.0847724	85.534
DDX60	0.494907	0.138641	23.6929
DDX60L	0.662382	0.145171	35.5224
DEDD2	-0.764093	0.0434497	352.891
DEFA4	0.656589	0.134296	63.3625
DEFA8P	1.28553	0.340496	25.6053
DEK	0.753071	0.0950358	67.7067
DENND1B	1.01595	0.218178	26.0098
DENND5A	-0.578826	0.0590347	101.265
DENND5B	1.31476	0.250507	30.1305
DENR	0.601024	0.0696711	79.0495
DEPDC1B	2.10645	0.375308	36.4734
DERL3	1.1578	0.129522	81.8751
DESI1	-0.59869	0.071232	84.1765
DGAT2	-0.967514	0.0698391	200.492
DGKG	-0.558273	0.182466	19.6733
DGUOK-AS1	1.56406	0.351449	26.9689
DHFR	1.06399	0.18384	38.3263
DHFR2	0.731219	0.123713	58.4874
DHRS1	-0.530528	0.0770146	53.1424
DHRS12	0.195528	0.0901118	42.6966
DHX15	0.722251	0.101551	53.8922
DHX29	0.575537	0.143064	21.6206
DHX32	0.597616	0.130228	24.7052
DHX34	-0.397321	0.0629415	76.0503
DHX36	0.699104	0.130356	36.2709
DIAPH2	0.658824	0.117908	38.5922
DICER1-AS1	0.175203	0.163609	20.8983
DIPK1A	1.11697	0.177036	45.1777
DIPK1B	-0.364336	0.131668	16.9302
DIS3L	0.570189	0.0685231	91.9106
DISC1	-0.207874	0.270571	51.1768
DKFZP586I1420	0.362125	0.0714404	95.8056
DLAT	0.449656	0.176439	20.2134
DLEU2	0.477237	0.115734	30.6482
DLGAP5	1.99938	0.422376	27.6625
DMTF1	0.946432	0.145585	52.9249
DMTN	-1.1061	0.121516	455.963
DMXL2	0.523473	0.145315	20.1485
DNAAF2	0.811231	0.157854	33.2326
DNAJA1	1.54465	0.110563	211.01
DNAJA4	-0.214656	0.0817277	70.6634
DNAJB11	1.36298	0.0878807	246.969
DNAJB14	0.98526	0.183257	36.1252
DNAJB2	-0.698755	0.0774837	253.479
DNAJB9	0.68995	0.0873713	66.0043
DNAJC1	1.34164	0.0902559	271.093
DNAJC19	1.43118	0.0810188	339.073
DNAJC2	1.50771	0.114911	203.281
DNAJC24	0.605628	0.128304	29.3432
DNAJC25	0.844507	0.209131	19.6379
DNAJC4	-0.560757	0.0486309	164.437
DNAJC7	0.798209	0.065193	188.178
DNAJC8	1.32082	0.0670192	428.043
DNAJC9	0.988396	0.0916297	124.794
DNASE1L3	1.0348	0.212697	36.9638
DNM1L	0.597753	0.0838004	57.637
DNPH1	0.604873	0.0592853	112.272
DOCK10	0.630724	0.0595871	114.178
DOCK11	0.839289	0.129479	48.8611
DOCK8-AS1	-0.104634	0.160602	20.5901
DOK3	-0.803253	0.0730743	128.444
DOK4	-0.557379	0.153737	18.1161
DOP1A	0.685576	0.152738	21.421
DPCD	0.74393	0.12603	84.7287
DPEP2	-0.565742	0.0618428	83.5355
DPH5	1.90263	0.11059	356.636
DPM1	1.80191	0.117766	255.245
DPM2	-0.805632	0.0914343	381.197
DPY19L1	0.618886	0.082111	63.0438
DPY30	1.55355	0.0829335	380.133
DRAM2	0.911387	0.0813967	133.982
DRG1	1.07002	0.0773483	219.906
DSC1	1.18967	0.297766	24.2688
DSN1	0.70245	0.11178	40.9877
DTX2	-0.711307	0.0567234	164.148
DTX4	-0.648178	0.103371	49.8972
DTYMK	0.565323	0.0750065	59.7062
DUSP1	-0.693232	0.0901661	63.3902
DUSP12	0.680702	0.0973383	50.6928
DUT	0.935079	0.0721157	179.437
DYNC2LI1	1.32382	0.282768	26.6034
DYNLT1	1.26956	0.120575	133.199
DYNLT3	1.03274	0.145201	56.5793
DYRK1B	-0.753269	0.0715101	163.181
DYRK2	0.83086	0.198954	19.9974
DYRK4	1.01832	0.100939	111.188
DZIP3	0.646336	0.12653	35.9487
E2F1	-0.0129835	0.160691	17.5278
E2F2	-0.626924	0.100034	355.567
E2F8	2.22818	0.369357	41.6235
EAF2	3.20414	0.187621	366.856
EAPP	0.86016	0.0701192	157.645
EBAG9	0.613285	0.150372	20.3377
EBLN2	0.0556377	0.104417	38.6014
EBNA1BP2	1.35319	0.0643085	484.091
EBPL	0.628573	0.0721033	86.0722
ECHDC1	1.20923	0.160534	64.4275
ECHDC2	0.192655	0.0814197	46.8784
ECSIT	-0.689995	0.0756081	209.363
ECT2	1.51455	0.272202	34.5157
EDDM13	1.32419	0.371218	17.5752
EDEM3	1.09352	0.151904	57.6266
EED	0.868605	0.12323	51.395
EEF1AKMT1	0.894656	0.21491	19.7632
EEF1B2	3.15885	0.115659	661.494
EEF1D	0.935188	0.051376	391.18
EEF1E1	2.11077	0.140555	275.865
EEF1G	0.674512	0.057707	162.589
EEF2K	-0.587047	0.167148	15.0208
EEPD1	-0.608884	0.120208	30.3631
EFCAB2	0.70672	0.262533	29.8307
EFEMP2	0.0977674	0.170569	50.3723
EFHD2	-0.780397	0.0524579	243.768
EFL1	0.598062	0.0997782	38.9619
EFR3A	0.707834	0.117511	39.7469
EGFL7	-0.741116	0.139096	81.2211
EGLN1	-0.519413	0.0749014	75.088
EHD3	0.0801605	0.128332	34.0732
EID1	0.965677	0.0717285	189.306
EID3	0.634821	0.196274	16.5786
EIF1AY	2.41278	0.120264	415.846
EIF1B	-0.644424	0.0547051	320.256
EIF2AK1	-0.173452	0.11543	25.5126
EIF2B3	0.904967	0.107023	91.7717
EIF2S2	0.533592	0.15177	17.3152
EIF3D	0.54525	0.0455181	170.245
EIF3E	2.41869	0.171423	208.074
EIF3F	1.08838	0.227247	26.6793
EIF3I	0.728292	0.0434549	302.283
EIF3J	0.60323	0.100337	37.1799
EIF4A2	1.0321	0.111699	88.6209
EIF4B	0.655827	0.107187	40.9077
EIF4G3	0.557331	0.099494	48.8614
EIF5	0.778589	0.135735	53.1369
ELAC1	1.12963	0.145173	68.7883
ELANE	0.61517	0.130923	73.3364
ELF2	0.928275	0.137042	57.0977
ELF4	-0.558901	0.0585813	93.0347
ELFN1-AS1	1.5012	0.466653	15.9655
ELK3	0.537815	0.101861	28.3359
ELL3	0.610339	0.284239	15.0046
ELMO2	-0.520162	0.052677	129.083
ELMO3	0.32466	0.123422	37.0751
ELMOD2	1.2544	0.212231	43.1698
ELOB	0.584527	0.0557657	133.536
ELOF1	-0.370478	0.0621993	148.776
ELOVL7	-0.291157	0.172136	50.07
ELP2	0.552056	0.180704	16.5798
EMC1	0.586706	0.150336	17.2381
EMC10	-0.265576	0.157077	16.9137
EMC3	0.0809747	0.0773756	65.2543
EMC6	0.666202	0.0535057	164.718
EMC9	0.529141	0.0921897	40.4316
EMD	-0.510306	0.0468247	150.105
EMID1	-0.53542	0.233291	40.2321
EML6	1.33414	0.31311	19.9754
ENDOD1	0.351923	0.0712162	82.2568
ENSA	0.682143	0.0512015	189.38
ENTPD1	0.407291	0.138602	31.4967
ENTPD2	-1.03266	0.220389	25.3572
EOGT	0.626263	0.18721	18.4639
EPB41	-0.220364	0.061254	137.839
EPB41L4A-AS1	0.996439	0.0604162	285.427
EPB42	-0.866789	0.116095	436.57
EPC1	0.540724	0.0905838	44.0476
EPC2	0.645212	0.101086	45.8131
EPHX1	-0.518895	0.144635	17.531
EPN1	-0.785684	0.0477825	381.565
EPN2	-0.821279	0.125506	49.688
EPOR	-0.6037	0.0715698	138.415
EPRS1	0.615581	0.0921798	47.504
EPS15L1	-0.619981	0.0556218	126.883
EPSTI1	0.410671	0.188424	16.3841
ERAP2	0.686701	0.124167	38.7803
ERBIN	0.889446	0.109272	70.3718
ERF	-0.930519	0.0545317	338.716
ERGIC1	-0.648115	0.0471644	216.072
ERH	1.75903	0.0746978	580.306
ERICH6-AS1	0.90585	0.178912	31.9976
ERLEC1	1.15417	0.114493	106.216
ERMAP	-0.25712	0.141015	17.6375
ERMARD	0.718147	0.078808	121.19
ERMN	1.40856	0.350445	18.2157
ERP27	0.256928	0.130556	24.5119
ERP29	0.638336	0.0397273	291.945
ERP44	0.459048	0.194324	15.4551
ESAM	-0.524806	0.0996162	211.672
ESCO1	1.02916	0.196987	32.5581
ESD	0.694103	0.0792406	84.5091
ESF1	1.5917	0.342041	25.231
ESPL1	1.16334	0.292606	24.0324
ESPN	-0.938527	0.120883	405.48
ESRG	-0.649421	0.216473	83.7526
ESS2	-0.967744	0.204803	23.5651
ETF1	0.782924	0.102131	59.8478
ETFA	0.830739	0.0805268	114.86
ETFRF1	0.565274	0.0970976	35.7812
ETNK1	0.6357	0.153487	18.3137
ETS1	0.632588	0.0787408	68.4082
EVA1B	-0.578722	0.0639234	105.783
EVI2A	1.12952	0.350848	20.8082
EVI2B	0.631525	0.123523	30.319
EXOC1	0.786165	0.143405	38.5454
EXOC3L1	-0.61019	0.285808	20.301
EXOC4	0.503019	0.0651872	60.1641
EXOSC1	0.912798	0.0634994	228.178
EXOSC2	0.807676	0.101316	80.3085
EXOSC3	0.547623	0.0831378	46.4785
EXOSC7	0.872133	0.0761411	153.448
EXOSC8	0.810673	0.103294	76.3373
EXOSC9	0.627225	0.0908005	57.8128
EZH2	0.759304	0.132065	36.2114
F11R	-0.544912	0.0903449	38.1819
F13A1	-0.233899	0.0835451	256.788
F2RL1	-0.518581	0.115744	31.0832
F2RL3	-0.335644	0.225209	40.442
FA2H	1.59962	0.285753	36.7253
FAAH2	0.89375	0.198056	28.5554
FAAP20	-0.552011	0.0557009	111.602
FAH	-0.342204	0.0802182	75.0488
FAIM	1.25404	0.177311	58.9236
FAM104A	-0.28515	0.0719268	261.255
FAM104B	0.925085	0.127875	62.594
FAM110A	-0.720843	0.0504598	273.393
FAM111A	0.437549	0.0996076	41.4732
FAM111B	1.80344	0.28898	53.2149
FAM117A	-0.453302	0.059481	229.998
FAM122B	0.618533	0.126106	28.4848
FAM126A	1.1683	0.338525	29.5828
FAM131A	-0.57701	0.0808611	58.5739
FAM136A	0.693836	0.097158	65.3307
FAM13A-AS1	0.734809	0.101118	87.3206
FAM13B	0.643339	0.144163	25.3623
FAM160B1	0.610604	0.10241	42.5087
FAM193B	-0.507901	0.0823206	41.2908
FAM199X	0.825224	0.204243	18.6286
FAM200A	0.63372	0.147755	19.3167
FAM210A	0.634133	0.154073	19.6243
FAM210B	-0.348406	0.0815984	398.442
FAM214A	0.933375	0.143212	44.0876
FAM216A	0.853032	0.143306	38.4602
FAM238A	-0.00190028	0.187146	26.3709
FAM24B	0.478293	0.122537	29.5612
FAM30A	1.13989	0.199002	36.22
FAM32A	0.595744	0.0480852	176.645
FAM3C	0.662185	0.142757	24.678
FAM53B	-0.615409	0.0477011	204.114
FAM76B	0.549324	0.156916	15.1871
FAM89B	-0.805044	0.0524732	303.655
FAM91A1	0.615893	0.147057	23.6084
FAM95C	0.0781095	0.21817	17.4883
FAM98A	0.550785	0.10966	27.6333
FANCI	0.868508	0.158895	34.4981
FANCM	1.06457	0.277435	23.6893
FAR1	0.760395	0.142262	28.4356
FASTKD3	0.675055	0.16501	21.2557
FAU	0.936276	0.0582869	272.135
FAXDC2	-1.10625	0.11036	508.579
FBL	0.599968	0.0429917	208.661
FBN2	1.31348	0.197025	47.7445
FBRS	-0.593242	0.0437618	204.787
FBXL13	-0.223583	0.142495	18.9764
FBXL14	-0.638513	0.233479	15.1724
FBXO11	0.711641	0.124681	42.9493
FBXO2	-0.555986	0.126661	24.2683
FBXO22	0.627663	0.180051	34.1265
FBXO25	0.535845	0.0681445	63.1268
FBXO3	0.607625	0.126266	32.222
FBXO4	0.726292	0.143246	33.1081
FBXO48	0.61577	0.178691	19.5237
FBXO5	1.01399	0.207584	27.0171
FBXO7	-0.762845	0.0865261	504.232
FBXW4	-0.397379	0.0646361	80.9257
FBXW4P1	-0.325605	0.141196	20.7893
FBXW7	0.509973	0.104098	26.17
FCER1A	1.35746	0.0894232	233.189
FCER1G	0.815994	0.103019	89.9286
FCGR1A	0.989444	0.230835	21.5007
FCGR1B	1.12976	0.225153	33.085
FCGR1CP	1.43638	0.38182	21.6414
FCGR2A	-0.533836	0.0832214	48.4025
FCGRT	-0.724574	0.0517386	207.89
FCRL2	0.708613	0.108076	69.7239
FEM1B	0.697102	0.116907	36.9608
FEN1	1.05279	0.100865	112.1
FERMT3	-0.493615	0.0454188	186.691
FES	-0.535389	0.064101	70.0907
FEZ2	0.521742	0.124514	20.7839
FFAR2	-0.261032	0.0974736	31.8832
FGFR1OP	0.651797	0.125267	37.7175
FGFR1OP2	1.55784	0.0998346	304.547
FGL2	0.658302	0.121578	35.6019
FHL1	-0.335857	0.0961126	72.2434
FHL2	-0.861724	0.16294	80.3237
FHL3	-1.14068	0.0663773	395.728
FIS1	-0.248885	0.0687061	159.398
FITM1	-0.51268	0.142748	19.6449
FKBP11	0.850257	0.0800556	112.416
FKBP15	0.0513176	0.137805	32.1188
FKBP1A	-0.608171	0.0589979	142.973
FKBP1B	-0.718066	0.112351	239.342
FKBP3	1.21396	0.079655	263.087
FKBP8	-1.3203	0.10559	461.59
FLI1	-0.466336	0.0501057	140.404
FLOT2	-0.788101	0.0543438	214.503
FLVCR1-DT	0.585858	0.158291	22.8175
FMC1	0.507989	0.0782006	51.5319
FMNL1	-0.589191	0.0670538	77.0696
FN3K	-1.25694	0.273817	43.3836
FNDC10	-0.661913	0.0855649	68.9077
FOPNL	0.523419	0.0955869	32.7499
FOS	-0.761547	0.0725618	127.649
FOXM1	1.60993	0.255028	48.3774
FOXO3	0.267182	0.079734	76.1465
FOXO4	-0.711895	0.0749294	302.269
FPR2	-0.708993	0.0873777	69.1248
FRAT1	-0.51616	0.0616313	70.673
FRAT2	-0.782133	0.0585604	210.353
FRG1	1.86522	0.0934373	451.432
FRG1BP	1.00075	0.176695	40.2784
FRG1CP	1.44786	0.12913	143.698
FRG1HP	0.537909	0.106226	34.466
FRY	0.629572	0.116054	37.8568
FRY-AS1	-0.12414	0.29757	16.6142
FRYL	0.820524	0.111103	69.1096
FSCN1	-0.501443	0.0970233	40.1903
FTH1	-0.695437	0.0812539	135.885
FTH1P3	-0.814479	0.135397	64.6875
FTL	-0.880303	0.0562404	481.011
FURIN	-0.830164	0.0611673	374.643
FXYD1	-0.714184	0.168936	18.8136
FXYD5	-0.534305	0.044336	171.173
FXYD7	-0.551657	0.132829	19.989
FZR1	-0.468756	0.0615114	110.58
G0S2	0.671255	0.201541	17.2902
G2E3	0.61796	0.192081	17.1937
G6PD	-0.759061	0.054878	228.907
GAB2	-0.504439	0.0706146	51.0338
GABARAP	-0.639987	0.0545303	187.236
GABBR1	0.276758	0.0886619	65.7607
GABRR2	0.825569	0.25089	15.554
GADD45A	0.0385701	0.0773007	66.1344
GALK1	-0.678629	0.0603927	133.66
GALNT14	0.611597	0.196809	15.5267
GAPT	0.627857	0.0735604	81.5421
GAS2L1	-0.857389	0.0877836	252.974
GAS5	2.62632	0.120307	490.967
GAS6	0.38729	0.136013	26.7095
GATA1	-1.36869	0.102309	587.418
GATB	0.610003	0.099327	46.0964
GBGT1	-0.842186	0.0926305	156.658
GBP2	0.60425	0.194079	20.1835
GBP3	0.76443	0.136104	56.7748
GBP5	0.496141	0.189245	20.6694
GCA	1.04787	0.227203	31.4537
GCAT	-0.662403	0.124124	132.339
GCFC2	0.945572	0.197515	27.781
GCNA	1.33285	0.232012	43.1497
GCNT1	0.701028	0.150869	36.6225
GCNT4	0.513055	0.130976	21.5196
GDPD3	0.0864131	0.105094	43.289
GEMIN2	1.50604	0.20899	62.4599
GFI1B	-1.11792	0.0841906	456.777
GFM2	0.959236	0.160516	40.4119
GFOD2	-0.0973572	0.0693161	60.4132
GGCT	0.995227	0.0979382	114.296
GGCX	0.941572	0.0922915	111.688
GGH	1.96916	0.198606	105.994
GGNBP2	0.682831	0.0780867	102.259
GGTA1P	0.765638	0.138965	44.5621
GHRL	-0.558667	0.098031	37.9686
GHRLOS	0.373218	0.187406	31.286
GID4	-0.198711	0.0845033	102.683
GIHCG	1.81828	0.174338	126.674
GIMAP2	0.850524	0.095345	91.7841
GIMAP7	2.18718	0.0704658	959.209
GIN1	0.976821	0.186933	30.2796
GINS1	1.14342	0.287436	19.9002
GINS4	0.666596	0.20526	17.0845
GIT1	-0.502292	0.0537545	102.82
GK	0.231873	0.182816	21.4686
GKAP1	1.42604	0.253865	37.4153
GLB1L	0.206113	0.152628	18.7316
GLCCI1	0.358067	0.126931	21.2494
GLDC	2.28078	0.375141	58.714
GLG1	0.585794	0.0689877	89.127
GLIPR1	0.741174	0.184075	20.9565
GLIS2	-1.44276	0.319352	25.1776
GLMN	1.25874	0.182748	56.604
GLO1	0.604625	0.0757698	67.5951
GLRX	1.34455	0.0994337	199.755
GLRX2	0.715893	0.0933133	66.2398
GLRX3	1.24383	0.0748628	322.949
GLRX5	-0.266679	0.0804779	341.502
GMFB	0.614524	0.160561	18.2553
GMFG	1.64004	0.0731992	516.352
GMIP	-0.511312	0.0455646	133.531
GMNN	1.50418	0.175668	85.3564
GMPPB	0.615269	0.0880249	50.3392
GMPR	-0.819186	0.130028	334.903
GNA12	-0.34356	0.0716574	147.991
GNAI2	-0.56516	0.0394762	242.816
GNAS	-0.226793	0.0400034	172.157
GNAZ	-0.590604	0.104707	247.321
GNB1	-0.563812	0.0413166	279.732
GNB2	-0.745378	0.0554682	221.403
GNGT2	0.70449	0.0972852	62.2794
GNL2	1.52673	0.0799386	409.139
GNL3	1.43794	0.250021	38.8128
GNPAT	0.650614	0.114074	47.727
GNPDA1	-0.516318	0.0646816	92.5582
GNPDA2	0.872295	0.230439	18.7837
GNPTAB	0.6644	0.0664463	103.285
GOLGA4	0.998273	0.175757	36.2754
GOLGA8A	0.643142	0.0954979	71.2413
GOLGA8B	0.451737	0.0985399	35.7429
GOLGB1	0.519671	0.060359	114.763
GON4L	0.45467	0.103377	31.9598
GON7	1.45296	0.108828	209.507
GOPC	0.820499	0.179602	22.2012
GORAB	1.0645	0.222427	26.2936
GP1BA	-0.0321867	0.142035	83.6352
GP6	-0.462753	0.157232	71.2985
GP9	-0.857013	0.0935511	438.177
GPATCH11	0.856224	0.0787389	136.859
GPATCH2L	0.670222	0.102953	74.9209
GPATCH4	1.17291	0.0827172	233.558
GPHN	0.553012	0.181432	20.7905
GPN1	0.956396	0.101999	95.0231
GPN3	0.839086	0.101274	75.0114
GPR137	-0.574763	0.063992	93.2268
GPR137B	-0.602159	0.115202	34.0205
GPR146	-0.863064	0.105988	344.573
GPR162	-1.17439	0.0780142	257.606
GPR171	1.06841	0.15069	63.7139
GPR174	0.9048	0.180903	30.0124
GPR18	1.35598	0.120956	140.896
GPR183	1.4648	0.195152	62.086
GPR27	-0.598273	0.08828	50.2812
GPR34	1.05446	0.319348	15.2819
GPR37L1	-0.560731	0.27698	16.4354
GPR89A	0.899636	0.140311	44.6178
GPR89B	0.860023	0.154581	45.0256
GPRC5D	3.40824	0.350777	102.597
GPRIN3	0.726125	0.16767	23.944
GPSM3	-0.793417	0.0552613	250.523
GPX1	-0.386786	0.0692675	262.673
GPX3	-1.22259	0.172628	64.4078
GPX7	0.533479	0.0815466	44.7659
GRAMD1A	-0.541264	0.0463632	139.483
GRIK1-AS2	1.52524	0.318954	28.1805
GRINA	-0.965629	0.0815955	329.414
GRK2	-0.56714	0.0482098	140.381
GS1-124K5.4	1.12766	0.195168	36.4012
GSAP	0.567349	0.098629	43.9483
GSDMB	-0.108826	0.0918049	79.8008
GSK3A	-0.876878	0.0583227	408.692
GSN	-0.66085	0.0579939	162.077
GSTM4	-0.647545	0.0802657	88.7459
GSTO1	0.863744	0.0713393	168.498
GTF2A2	0.702968	0.0633839	131.889
GTF2B	1.61975	0.16093	110.469
GTF2E2	0.59086	0.0917709	47.1948
GTF2F2	1.48187	0.113781	200.378
GTF2H1	0.585727	0.0713353	74.6259
GTF2I	0.566976	0.21863	15.3391
GTF2IP20	0.185835	0.135823	24.3956
GTF2IRD2B	0.734929	0.170572	25.8752
GTF3C6	0.749422	0.0666564	130.469
GTPBP1	-0.534875	0.0613274	95.1423
GTPBP8	0.796547	0.0980232	84.3399
GTSCR1	1.76921	0.346262	41.4063
GTSE1	1.53063	0.270065	38.1748
GTSF1	1.4867	0.182901	77.7698
GUCA1B	0.266138	0.148906	21.4211
GUCD1	-0.865805	0.0781574	532.089
GUCY1B1	-0.696591	0.278177	41.3923
GUK1	-0.752809	0.0811031	536.265
GUSBP11	-0.169938	0.0785609	52.0027
GUSBP16	1.14331	0.320006	20.008
GYPB	-0.166433	0.234072	51.2265
GYPC	-0.605459	0.0949366	370.371
GZMA	1.56426	0.117448	181.113
GZMH	0.672854	0.0920402	59.1727
GZMK	1.17833	0.100514	139.592
H1-0	-0.307066	0.104495	30.8705
H1-10	-0.584394	0.0667503	84.0714
H1-2	-0.456874	0.0612716	114.78
H1-5	1.76007	0.333222	30.7077
H2AC14	1.6313	0.37409	22.707
H2AC17	0.831779	0.245798	21.4614
H2AC20	0.608678	0.117011	33.7991
H2AC8	0.0350639	0.147125	111.191
H2AZ1	0.996427	0.0613819	268.166
H2BC12	-0.688494	0.0707897	171.394
H2BC21	-0.743184	0.106177	71.6411
H2BC8	0.281489	0.230867	31.4963
H2BC9	1.00442	0.250777	29.9081
H3C10	-0.583411	0.260141	29.7496
H4C11	1.10522	0.165176	51.1871
H4C3	1.1905	0.10201	134.99
HAGH	-0.607396	0.0897862	360.525
HAT1	1.99941	0.172709	159.109
HAUS1	2.0043	0.158378	199.606
HAUS6	1.35226	0.334351	19.635
HAX1	0.604633	0.0567585	124.965
HBA1	-0.750323	0.123901	154.387
HBA2	-0.582809	0.122029	102.611
HBB	-0.401094	0.108912	120.321
HBD	0.858926	0.124561	277.692
HBG1	0.54291	0.143814	71.7971
HBG2	0.447242	0.148436	58.2469
HBM	-0.593958	0.109892	368.855
HBQ1	-0.828544	0.115021	332.856
HBS1L	0.397304	0.123498	22.196
HBZ	-1.54156	0.18252	194.158
HCAR2	-0.25121	0.12018	26.8535
HCAR3	-0.0704553	0.13925	19.5568
HCG18	0.865697	0.240483	40.7202
HCG27	-0.370107	0.0948961	42.151
HCK	-0.522847	0.0560925	86.3204
HDAC4-AS1	0.781358	0.166979	36.4683
HDAC5	-0.673695	0.219279	16.1182
HDAC8	0.587302	0.122138	50.4705
HDDC2	1.32649	0.0760657	347.976
HDDC3	0.514946	0.0719812	58.764
HDGF	-0.330986	0.068403	203.954
HEAT2	-0.479063	0.395793	18.6584
HEATR3	0.579332	0.125028	26.8248
HEATR9	0.0194876	0.321379	17.4966
HEBP1	-0.316751	0.0657381	88.2475
HEBP2	0.660941	0.0622921	127.088
HECW2-AS1	1.59505	0.312895	31.2341
HEMGN	1.18392	0.241264	50.3911
HENMT1	0.795667	0.0962155	76.804
HERC2P11	1.66872	0.504121	18.7755
HERC4	0.617461	0.127509	32.0967
HERC5	0.294545	0.21897	24.9046
HERC6	0.51363	0.116361	31.2943
HEXA	0.482323	0.111262	35.1049
HGD	-0.435616	0.200006	23.9153
HIBCH	1.01768	0.178968	34.4563
HIC1	-0.942905	0.135273	53.3142
HIKESHI	0.921916	0.0664878	202.888
HINT1	2.08472	0.0841002	602.404
HINT2	0.570016	0.0595144	96.744
HINT3	1.18379	0.187233	72.5379
HIP1	-0.898069	0.0910587	111.178
HJURP	2.39549	0.272654	88.6076
HLA-DQA2	0.858289	0.241645	15.8846
HLA-DRA	0.53614	0.0913411	49.4726
HLTF	0.860744	0.205436	20.5787
HLX	-0.650126	0.0917436	50.2114
HMBS	-0.174036	0.0809901	182.709
HMGB2	2.14196	0.10369	410.451
HMGN1	0.705693	0.0472963	229.889
HMGN3	1.66569	0.0833761	440.339
HNMT	2.15029	0.222451	116.13
HNRNPA1	0.810017	0.0770605	142.389
HNRNPA2B1	0.484659	0.0603994	93.7181
HNRNPA3	0.331742	0.0682899	62.3092
HNRNPLL	0.761564	0.119907	51.0568
HNRNPU	0.540324	0.132746	18.4145
HOTAIRM1	0.481056	0.0687706	86.4905
HP	1.23494	0.340482	16.6207
HPCAL1	-0.627412	0.045359	285.843
HPDL	1.56558	0.299613	30.234
HPF1	1.25521	0.126447	110.262
HPGD	0.899774	0.188244	23.8134
HPRT1	0.575868	0.0788763	56.1944
HPS1	-0.729926	0.0685372	338.024
HRAT92	0.510073	0.141998	111.099
HRH2	-0.558521	0.0601476	89.354
HS1BP3	-0.567475	0.0521088	148.918
HS2ST1	0.945041	0.17614	31.4176
HSCB	1.13718	0.104117	135.067
HSD11B1-AS1	1.70222	0.358864	28.1955
HSD17B11	0.738122	0.107042	60.5135
HSD17B4	0.540575	0.0946488	35.4204
HSDL1	0.701279	0.0967261	57.0814
HSF2	0.750095	0.136885	34.1191
HSP90AA1	2.28844	0.118987	387.979
HSP90B1	1.64093	0.0895253	319.64
HSPA13	1.37211	0.232345	36.8517
HSPA14	0.954669	0.105196	90.0935
HSPA4	0.50323	0.116658	19.1579
HSPA5	0.536938	0.102878	30.9488
HSPA7	0.338174	0.0763848	59.8941
HSPA8	0.982807	0.106089	92.1653
HSPB1	-0.721962	0.0675942	180.414
HSPB11	1.09754	0.0908329	163.725
HSPD1	1.23045	0.0769927	271.877
HSPE1	1.54586	0.107395	217.6
HTATSF1	0.828668	0.0761051	136.83
HTATSF1P2	0.356188	0.0930781	33.2856
HVCN1	-0.547283	0.0388801	214.995
HYAL3	-0.891534	0.123491	129.157
HYLS1	0.706424	0.155556	24.9041
IBTK	1.21839	0.145668	74.6937
ICAM4	-0.838312	0.112592	110.771
ICOS	0.588442	0.0897732	46.2673
IDE	0.682798	0.174637	16.0194
IDI1	1.24014	0.0966509	179.332
IDO1	0.4563	0.286888	16.9381
IFI27	0.405144	0.131804	84.4918
IFI27L1	1.43272	0.116404	163.528
IFI27L2	1.21453	0.0716605	301.884
IFI44	1.24741	0.241203	52.11
IFI44L	1.23571	0.326072	24.2756
IFI6	-0.00603108	0.144823	17.1676
IFIH1	0.429113	0.128151	23.819
IFIT1B	0.193372	0.201226	80.5022
IFIT3	0.268748	0.18662	20.335
IFIT5	0.37792	0.201024	23.4639
IFITM2	-0.936178	0.0753089	168.65
IFITM3	-0.560662	0.172678	15.8983
IFNAR2	0.317951	0.0669206	69.2458
IFNG-AS1	2.16739	0.235872	104.464
IFNGR1	0.813418	0.0878586	91.3406
IFT20	1.47692	0.089973	304.445
IFT46	0.733088	0.140797	31.177
IFT88	0.888746	0.154382	38.989
IFTAP	1.72438	0.401126	29.0293
IGBP1	1.25981	0.0657218	408.255
IGF1	2.49437	0.389619	49.4653
IGF2BP2	-0.392415	0.111054	276.07
IGLL5	1.83145	0.13788	156.89
IKZF2	0.705727	0.14795	23.7926
IL13RA1	-0.541462	0.075145	62.5988
IL15	0.587266	0.138545	18.8267
IL18	0.712279	0.112249	47.7621
IL18BP	-0.765993	0.0958462	67.681
IL18R1	0.807258	0.123042	59.6041
IL18RAP	0.593044	0.0927235	69.3901
IL1B	-0.582957	0.098484	35.609
IL1R1	0.609339	0.170847	20.558
IL1RN	-1.07077	0.086875	167.37
IL23A	1.01171	0.116	92.4093
IL4	1.40124	0.245775	36.8951
IL5RA	-0.772624	0.128856	38.1106
ILF2	0.894162	0.059789	235.268
IMMP1L	2.05105	0.172634	178.86
IMMP2L	0.645141	0.162557	19.4539
IMPA2	-0.998601	0.0491154	516.744
IMPDH1	-0.852586	0.0487436	329.181
INAFM1	-0.765661	0.075447	106.085
INAFM2	-0.434344	0.0760667	110.786
INF2	-0.0100366	0.13681	23.327
ING3	1.09941	0.212678	32.3023
ING4	0.581112	0.064458	125.942
INKA1	-0.217063	0.120428	22.9725
INKA2	-0.808693	0.0694974	137.855
INKA2-AS1	-1.32895	0.317164	30.7773
INPP5K	-0.490216	0.0602721	106.767
INSIG2	0.7314	0.111008	44.9981
INTS13	1.00883	0.122507	72.8844
INTS5	-0.547948	0.102054	39.8521
INTS6-AS1	0.782976	0.195919	24.5711
INTS6L	0.561868	0.105987	32.2765
INTS7	0.53486	0.138529	16.0898
INTS8	0.57886	0.078823	58.4791
IP6K1	-0.618886	0.0644263	106.462
IPO7	0.740821	0.170006	22.1564
IQCG	1.51939	0.337673	27.0526
IQCH-AS1	0.84207	0.166959	28.6582
IQCN	-0.257254	0.131156	44.676
IRF4	1.38165	0.0902383	236.013
IRF7	0.0712675	0.100562	42.8639
IRX3	-0.101183	0.221302	26.3315
ISCA1	0.454483	0.0787319	62.7085
ITGA2B	0.438845	0.116186	170.3
ITGA4	0.847595	0.10723	67.8067
ITGA6-AS1	0.483311	0.15049	20.3677
ITGAE	1.19968	0.089119	202.576
ITGAV	1.44785	0.263765	34.0795
ITGB1	0.871342	0.177896	25.139
ITGB1BP1	0.51716	0.0609575	79.7943
ITGB2-AS1	0.299909	0.0532187	125.243
ITGB3	-0.0821552	0.168759	63.6434
ITIH4	-0.0138195	0.103025	66.0497
ITLN1	0.785428	0.171424	82.4018
ITM2A	0.666117	0.0662805	111.046
ITM2C	1.01045	0.0975391	109.49
ITPK1	-0.792933	0.0470127	333.419
ITPKC	-0.651018	0.085987	63.2458
ITPR2	0.766626	0.129677	37.009
IVNS1ABP	0.525	0.117381	22.1953
IZUMO4	0.252043	0.140693	19.6513
JADE3	0.0864813	0.305865	15.8214
JAK2	0.881025	0.202722	26.5104
JARID2-AS1	-0.69128	0.21719	23.0923
JCHAIN	3.58946	0.213731	235.942
JHY	0.908579	0.239071	16.8111
JKAMP	0.778179	0.145399	34.2974
JMJD1C	0.731368	0.163125	24.8103
JMY	1.00412	0.257681	18.2187
JPT1	-0.614331	0.0491228	219.491
JSRP1	0.816882	0.236349	15.7728
JUND	-0.76708	0.0571965	273.746
KANK2	-0.381318	0.174425	80.3698
KARS1	0.575184	0.0535103	128.692
KCNAB2	-0.55113	0.0468124	148.771
KCNAB3	-0.203646	0.175456	20.5076
KCNC4	-0.629863	0.167336	17.3028
KCNH2	-0.642572	0.118293	52.8913
KCNJ2-AS1	0.38641	0.360933	17.428
KCNK7	-0.751615	0.14912	27.8328
KCNQ1	-0.543618	0.0504368	135.539
KCTD12	0.608216	0.122206	25.5937
KCTD2	-0.534671	0.0595831	89.8064
KCTD9	0.907053	0.202378	25.5946
KDM4B	-0.624748	0.0541336	133.942
KDM6B	-0.872388	0.0594703	218.535
KDM7A-DT	-0.152541	0.106556	105.696
KDSR	0.635544	0.0850178	61.5363
KEL	-0.879189	0.162819	195.239
KIAA0754	-0.0801364	0.208283	24.8699
KIAA0930	-0.357608	0.108666	27.9384
KIAA1109	0.989677	0.161658	48.0713
KIAA1211L	-0.954674	0.148561	51.1329
KIAA1841	0.470429	0.187972	18.3037
KIF11	1.56668	0.247665	47.6327
KIF18B	2.35093	0.368105	45.0773
KIF20B	1.61273	0.345225	26.6631
KIF23	1.82923	0.292549	46.6258
KIF2A	0.514871	0.0725449	55.0044
KIF2C	1.69106	0.238944	56.0359
KIF3A	0.571564	0.166415	20.8719
KIF4A	1.33651	0.358784	19.0182
KIFC1	1.29852	0.238712	34.4801
KIFC3	-0.471212	0.129408	33.5402
KIN	0.497937	0.234459	21.23
KIZ	0.496213	0.0960983	66.818
KLC3	-0.903891	0.12095	412.835
KLF1	-1.15406	0.13384	391.343
KLF12	0.782319	0.168984	24.4319
KLF16	-0.538601	0.0810959	45.427
KLF9	0.738007	0.156741	23.1374
KLHDC1	1.48096	0.352913	21.1809
KLHDC7B	-0.610956	0.0743826	79.0834
KLHDC8A	-0.474912	0.181746	133.96
KLHDC8B	-0.495725	0.0998978	34.4755
KLHL14	1.23283	0.20346	41.6106
KLHL2	0.629182	0.120622	32.1707
KLHL21	-0.904456	0.0494613	370.085
KLHL5	0.85644	0.173504	26.6704
KLHL7	0.573312	0.163161	21.3534
KLRB1	2.05321	0.174828	137.591
KLRF1	1.11812	0.19669	37.7424
KLRG1	0.834606	0.0748426	131.846
KNL1	1.46984	0.362722	19.9939
KNSTRN	0.7711	0.137963	38.0018
KPNA2	0.781712	0.133299	41.5228
KRBOX4	0.811432	0.148657	46.9263
KRCC1	1.76131	0.107452	305.335
KRT1	-1.15886	0.123637	459.289
KRT23	-0.631925	0.0742531	90.8757
KRT72	0.0805295	0.143299	31.5166
KRT79	-1.41231	0.369348	23.3376
KTN1	1.83242	0.15514	152.956
L3HYPDH	0.677529	0.155315	20.1481
LACTB	0.446808	0.106391	33.8751
LACTB2	0.550384	0.111748	25.3888
LAIR2	0.665244	0.141187	27.0571
LAMTOR1	-0.452437	0.0494188	141.873
LAMTOR3	0.621102	0.177674	19.5532
LAMTOR5	0.648958	0.0703787	88.4957
LANCL1	0.561422	0.12526	21.1824
LAPTM5	-0.558227	0.0373075	257.285
LARP1B	1.21514	0.157663	65.1947
LARP4	0.758117	0.174938	21.3088
LARP7	1.60021	0.183295	90.8162
LASP1	-0.661026	0.0411671	311.586
LAX1	0.545488	0.0700343	69.3179
LBX2-AS1	-0.926907	0.216281	19.9855
LCN2	0.251833	0.108541	71.4185
LCORL	0.921565	0.172692	36.0673
LDB1	-0.583969	0.203651	28.2208
LDHA	0.755225	0.0857826	79.4938
LDHB	2.36135	0.103637	497.13
LEF1-AS1	1.24896	0.147597	83.6372
LEFTY1	-0.841772	0.292327	20.7532
LEMD3	0.646538	0.104874	40.0931
LENG1	-0.574765	0.0671316	81.6076
LGALS12	-0.602016	0.0788312	102.26
LGALS2	1.04229	0.0845807	157.789
LGALS3	0.206434	0.065938	180.644
LGALS9	-0.576153	0.053041	119.427
LGALSL	-0.0850024	0.152922	25.442
LHPP	-0.496608	0.0592831	137.423
LIAS	0.90986	0.231692	17.0345
LIG4	0.976443	0.305227	15.1771
LIMD2	-0.570909	0.0575261	111.609
LIMK2	-0.42785	0.104585	33.1361
LIMS1	0.591369	0.0629797	95.2832
LIN52	0.752907	0.144855	30.8144
LIN9	1.50267	0.353127	21.0619
LINC00173	-0.181987	0.0744486	115.348
LINC00174	-0.494524	0.14977	28.4296
LINC00239	1.63826	0.30383	37.5815
LINC00243	-0.517007	0.147695	22.3208
LINC00260	0.0519485	0.139017	48.4972
LINC00324	0.730509	0.087508	79.8643
LINC00467	1.96909	0.311766	45.2395
LINC00476	0.759664	0.10057	81.3098
LINC00537	0.0153865	0.0839126	58.9562
LINC00539	1.16862	0.272101	22.2938
LINC00570	0.837393	0.141738	163.494
LINC00597	-0.0438218	0.230563	15.2498
LINC00649	0.471634	0.112723	25.873
LINC00653	0.531776	0.323682	15.5992
LINC00667	0.668161	0.169561	18.2613
LINC00671	0.924564	0.230034	29.586
LINC00685	-0.23914	0.0964039	37.8366
LINC00853	-0.0750506	0.14457	130.735
LINC00877	0.334706	0.243893	22.2958
LINC00885	-1.42204	0.317126	56.1972
LINC00892	1.90343	0.186282	132.898
LINC00909	1.05826	0.291286	16.2044
LINC00937	0.390319	0.142442	20.0279
LINC00954	-0.339661	0.363413	20.9463
LINC00963	-0.989859	0.205291	25.623
LINC01032	1.26851	0.371165	15.0943
LINC01063	1.6447	0.328592	29.0685
LINC01176	0.488363	0.168671	15.0548
LINC01270	-0.177624	0.155136	27.1914
LINC01353	1.11496	0.32758	25.0916
LINC01410	0.754389	0.155477	35.3117
LINC01480	1.60961	0.237179	51.4768
LINC01503	-0.568288	0.115686	31.7625
LINC01504	0.762327	0.19942	17.4471
LINC01506	1.33291	0.174919	71.0994
LINC01550	0.280396	0.0789809	57.8334
LINC01637	0.974297	0.204661	24.9127
LINC01781	2.7999	0.259128	149.89
LINC01800	0.852136	0.350748	15.2934
LINC01857	0.553531	0.138446	19.9832
LINC01881	1.78813	0.317008	36.4111
LINC01934	0.689329	0.175651	19.9022
LINC02217	0.940951	0.438527	18.7039
LINC02256	0.348846	0.124816	23.0913
LINC02328	1.18178	0.210934	40.8985
LINC02352	-0.311115	0.221317	15.5084
LINC02384	1.04358	0.297082	15.6171
LINC02397	1.85799	0.273315	63.1566
LINC02446	1.47724	0.124025	155.593
LINC02482	2.58466	0.310316	91.6676
LINC02611	1.01542	0.264731	18.3809
LINC-PINT	0.367669	0.0871005	61.7473
LINGO3	-0.706681	0.20082	15.4153
LIPT1	0.8364	0.138559	44.2901
LITAF	-0.684367	0.059633	144.039
LMAN1	0.714102	0.134825	29.7512
LMNB1	0.58397	0.110456	31.1776
LMNTD2-AS1	0.34496	0.270968	20.5346
LMOD1	-0.502287	0.43345	19.5694
LNPEP	0.578158	0.0963452	37.2293
LOC100128108	0.729477	0.141075	30.714
LOC100128276	0.357593	0.296797	25.874
LOC100129203	1.54137	0.377584	20.6685
LOC100129697	-0.737349	0.235046	16.1798
LOC100130298	1.42307	0.272111	38.4751
LOC100131289	0.208981	0.166597	15.2793
LOC100287036	-1.18011	0.186398	104.979
LOC100287896	1.26189	0.316693	21.2676
LOC100288203	0.663899	0.166192	23.4309
LOC100289361	1.82824	0.337786	35.633
LOC100289473	0.195404	0.41765	33.284
LOC100289561	1.14013	0.1678	55.7702
LOC100506100	1.73303	0.199013	90.8033
LOC100506302	1.39284	0.146392	101.48
LOC100506585	-0.651842	0.158329	22.9845
LOC100507006	0.55747	0.160111	64.4118
LOC100507547	1.09319	0.308429	19.3159
LOC100996419	1.35524	0.350666	18.9168
LOC100996447	1.17998	0.25663	22.7109
LOC100996583	0.653318	0.149903	37.4813
LOC101927178	0.60881	0.0938932	48.1477
LOC101927752	-0.415095	0.0756303	229.832
LOC101927759	0.429555	0.171153	27.9654
LOC101927811	1.60705	0.304671	35.1929
LOC101927854	2.04495	0.353333	41.2979
LOC101927974	0.647121	0.146854	28.1422
LOC101928000	1.8092	0.145575	187.754
LOC101928143	0.928146	0.144359	54.71
LOC101928429	0.775917	0.239425	23.793
LOC101928595	-0.548767	0.125299	26.7418
LOC101928617	1.24776	0.215506	43.7936
LOC101928659	1.78938	0.330283	35.4187
LOC101928673	0.484653	0.133812	56.1731
LOC101929165	-1.00254	0.250535	21.4139
LOC101929243	1.67622	0.151812	144.373
LOC101930071	1.30094	0.121206	136.509
LOC101930085	0.63076	0.119884	42.6549
LOC102606465	0.981983	0.125431	80.3151
LOC102723345	1.12795	0.296174	24.0438
LOC102723373	0.504013	0.275711	31.5198
LOC102723692	1.31643	0.268976	32.7966
LOC105369595	-0.645136	0.140335	167.825
LOC105371795	0.31032	0.26208	17.1024
LOC105372480	0.87518	0.14648	41.2764
LOC105373383	0.975632	0.178349	35.7674
LOC105373759	-1.39718	0.270621	76.0045
LOC105375713	1.86962	0.328993	37.9884
LOC105376805	1.63754	0.136723	158.822
LOC105377590	3.01928	0.333357	94.5738
LOC105747689	0.29711	0.198096	28.5781
LOC107984036	0.355849	0.168681	25.7046
LOC107984703	1.15936	0.326574	14.8725
LOC107985770	-0.07032	0.112346	146.434
LOC112543491	0.42599	0.310532	15.3508
LOC145474	0.454851	0.289197	30.7655
LOC254896	0.294927	0.118817	37.004
LOC284454	-0.507183	0.0686738	102.251
LOC339803	0.620713	0.201386	15.8457
LOC374443	0.737032	0.169694	20.9575
LOC389834	0.771051	0.212742	16.719
LOC400499	-0.22801	0.0974482	72.8217
LOC401261	-0.159325	0.0858741	62.4262
LOC441242	1.1852	0.34123	20.2989
LOC643072	-0.747534	0.106157	56.2672
LOC643802	1.59936	0.120588	190.181
LOC644285	0.40258	0.17841	26.0167
LOC644656	0.928367	0.187148	27.5983
LOC645177	1.98859	0.356361	37.5974
LOC646626	0.0387877	0.204471	19.4715
LOC728554	0.949888	0.143508	49.2957
LOC728975	-0.313245	0.0814905	271.091
LOC729609	-0.694956	0.196489	17.2201
LOC729737	-0.125863	0.115383	58.0443
LOC729870	-0.00763835	0.173586	113.251
LOC730098	1.06758	0.273657	16.7249
LOXHD1	0.38231	0.410229	16.0064
LPAR2	-0.156871	0.068297	90.0622
LPAR6	1.88409	0.227606	77.8738
LRFN1	-1.06764	0.0835915	170.922
LRFN4	-0.597596	0.144541	18.6358
LRG1	-0.867202	0.0963348	81.6684
LRMP	0.832519	0.0972068	80.2509
LRP1	1.13438	0.0759822	222.84
LRR1	1.37701	0.136751	112.441
LRRC25	-0.821544	0.0572996	223.288
LRRC26	-0.624107	0.178409	19.0532
LRRC29	-0.605538	0.127888	37.4812
LRRC4	-0.559389	0.11901	25.5294
LRRC40	0.701245	0.160022	20.8548
LRRC41	-0.523087	0.0593256	96.8329
LRRC6	0.253579	0.181051	19.9627
LRRC61	-0.584835	0.0869869	47.0818
LRRC75A	0.738167	0.0943414	63.7626
LRRC8C	0.963536	0.17435	34.6262
LRRCC1	0.888776	0.322326	14.925
LRRK2	0.614053	0.104836	43.6412
LRRN3	0.768798	0.14707	32.4543
LSM1	1.54353	0.0945214	275.516
LSM7	1.1919	0.0639982	369.814
LSMEM1	0.561173	0.136952	61.4589
LSP1	-0.760401	0.0678861	146.309
LTBP1	0.215927	0.193634	63.6147
LTC4S	-0.625853	0.101151	41.8082
LTF	0.782742	0.12165	56.9346
LTN1	0.849401	0.219997	16.0137
LTV1	1.42087	0.124616	157.137
LUC7L	0.385905	0.0649681	116.629
LUC7L3	1.35026	0.0767312	358.593
LUCAT1	-0.020726	0.134637	39.0243
LXN	0.944384	0.116912	68.414
LY6G5C	-0.434953	0.125546	25.8369
LY6G6F	-0.501082	0.115054	162.765
LY96	2.01776	0.199749	118.129
LYAR	0.7083	0.0664189	124.401
LYL1	-1.11942	0.0859635	516.75
LYN	-0.690824	0.141197	24.13
LYPD3	-0.529153	0.149052	20.107
LYRM4	0.750882	0.0634409	156.573
LZTFL1	0.879666	0.242541	17.7593
MACF1	0.485535	0.0511775	175.691
MADCAM1	-1.42764	0.217773	53.1367
MAF1	-0.690261	0.0722753	334.686
MAFA	-0.294369	0.284465	20.8713
MAFF	-0.676121	0.144262	23.7146
MAFK	-0.612541	0.067328	98.1198
MAGEH1	0.940133	0.0885276	118.041
MAGOH	1.27181	0.0964164	193.573
MALAT1	0.348479	0.171391	19.4764
MAN1B1-DT	-0.682536	0.171783	16.8143
MAN2A1	0.738666	0.114784	46.7282
MANEA	1.14904	0.285629	19.2993
MANF	1.65789	0.0889342	346.096
MAP11	-0.581597	0.0799249	55.6645
MAP1LC3A	-1.37889	0.111523	185.856
MAP1LC3B	-0.561389	0.0523224	223.812
MAP2K2	-0.499317	0.0471539	178.973
MAP2K3	-0.678942	0.0871697	320.043
MAP2K7	-0.615367	0.0563423	151.212
MAP3K11	-0.729468	0.0549767	178.362
MAP3K13	0.616985	0.118671	36.5022
MAP3K2	1.00268	0.164697	41.0784
MAP3K7CL	0.12465	0.107315	57.9421
MAP3K9	-0.870487	0.348731	18.6586
MAP4K5	0.875597	0.1896	26.2942
MAP7D1	-0.500193	0.0375914	221.681
MAP9	1.114	0.426406	15.616
MAPK3	-0.889984	0.0481824	419.413
MAPK8IP1P2	0.205758	0.165171	54.158
MAPKAPK3	-0.707687	0.0429026	309.789
MAPKAPK5-AS1	1.09493	0.0818857	211.215
MARCHF2	-1.28686	0.0813357	643.86
MARCHF8	-0.411021	0.0866153	323.256
MARCKSL1	-0.755006	0.0578776	229.739
MARK2	-0.645674	0.0619631	110.699
MAT2A	0.658597	0.100198	48.0322
MATR3	0.779308	0.127358	41.3283
MBIP	1.08688	0.150842	57.5441
MBNL3	0.834891	0.233647	24.5809
MBOAT7	-0.903934	0.0676093	177.716
MBP	-0.614756	0.0418053	267.386
MBTD1	0.531571	0.140576	15.1305
MCEE	1.02098	0.131584	64.2009
MCEMP1	0.664771	0.125257	37.8319
MCM10	1.3403	0.346225	24.9727
MCM2	0.32363	0.112672	27.8343
MCM4	0.986522	0.108225	92.0733
MCM8	0.645937	0.167611	18.5979
MCOLN1	-0.631755	0.0814771	219.082
MCPH1	0.507474	0.124429	19.4531
MCTS1	-0.252734	0.161209	37.4783
MDH1	1.46291	0.078215	365.787
MED10	0.672152	0.0494685	203.14
MED13	0.993482	0.189996	32.5667
MED14OS	1.81686	0.322958	39.5542
MED21	0.83396	0.150911	39.0027
MED25	-1.04945	0.0714393	345.074
MED31	0.759122	0.214147	17.2545
MED7	1.38562	0.186363	64.444
MEF2C	0.626705	0.157307	18.135
MEF2C-AS1	-0.431401	0.164501	19.1127
MEFV	-0.573201	0.0711895	65.4253
MEGF6	0.29542	0.0915547	45.7277
MELK	2.05015	0.350854	42.2566
MELTF-AS1	0.969649	0.263828	22.5094
METAP2	1.15447	0.167588	64.4851
METRNL	-0.62664	0.0602116	118.109
METTL15	0.742912	0.122335	42.2539
METTL18	1.75976	0.165056	140.408
METTL23	0.562697	0.0531419	117.367
METTL2B	0.555514	0.172966	15.1164
METTL3	0.453018	0.062697	94.1376
METTL4	0.553363	0.131539	26.9965
METTL5	1.97904	0.0880835	574.92
MEX3C	0.951487	0.175378	33.1799
MFAP3L	0.239036	0.256039	26.7225
MFSD12	-0.4001	0.0572075	94.6689
MFSD13A	-0.575835	0.117647	30.3516
MFSD2B	-0.898328	0.112764	349.267
MGC16275	-0.319747	0.117104	42.0876
MGC70870	0.44432	0.140447	17.345
MGLL	-0.996164	0.157965	84.2645
MGRN1	-0.789081	0.0572429	231.295
MGST2	0.735198	0.123676	39.7652
MHENCR	0.24928	0.0650509	67.1265
MIA	-0.147631	0.256429	20.6028
MIAT	-0.223997	0.090716	46.6665
MIB1	0.709594	0.177531	20.4723
MICAL2	-0.383491	0.0931338	122.298
MICALCL	-0.0812335	0.0900547	76.4225
MICOS10P1	0.681266	0.226211	49.0371
MICOS13	0.526433	0.0523146	119.557
MICU2	0.592402	0.0778508	69.1611
MID1IP1	-0.595654	0.049427	205.884
MIDN	-0.690353	0.0477404	234.022
MIGA1	0.626522	0.161175	18.7829
MILR1	0.466344	0.0931888	48.5588
MINDY1	-0.70554	0.0726024	110.041
MINDY3	0.687884	0.114391	41.7548
MIR10393	1.85476	0.220446	72.5139
MIR142	1.19615	0.1521	96.3351
MIR155HG	1.40324	0.306734	24.4556
MIR17HG	1.05336	0.298287	15.8855
MIR223	1.11135	0.213227	33.8979
MIR29B2CHG	0.596213	0.0852935	162.768
MIR3142HG	0.87981	0.260838	17.9903
MIR320D1	0.299349	0.250127	24.7042
MIR320E	0.141989	0.228222	18.0054
MIR342	1.89678	0.341079	39.1403
MIR3614	-0.3207	0.166747	24.5796
MIR3652	1.34455	0.385268	14.9881
MIR3658	0.964314	0.222636	22.3592
MIR3671	2.39666	0.228847	158.825
MIR4426	1.99687	0.335642	41.2257
MIR4435-2HG	0.503662	0.0815029	45.3949
MIR4697HG	0.595602	0.235166	18.6518
MIR570HG	0.165102	0.164348	17.774
MIR762HG	0.602893	0.155071	18.2016
MIS12	0.754847	0.123867	46.8123
MIS18A	0.915166	0.111812	78.0942
MIS18BP1	0.818318	0.141069	38.4934
MISP3	-0.701756	0.222459	18.9424
MITD1	1.33967	0.078781	336.036
MIXL1	2.13493	0.317482	54.5811
MKI67	1.63419	0.291982	38.1991
MKKS	0.587766	0.105219	36.0612
MKNK2	-0.647832	0.0365345	414.26
MKRN1	-0.417872	0.077499	318.035
MLF2	-0.742454	0.0483436	283.525
MLH1	0.702976	0.102834	52.7894
MLKL	0.0651657	0.10356	41.038
MMD	-0.750304	0.117124	168.576
MMP24OS	-1.0182	0.0662834	465.43
MMP8	1.26985	0.19411	59.7981
MMUT	0.708618	0.162551	32.0013
MND1	2.18019	0.374744	40.62
MOB2	-0.431561	0.052664	148.472
MOB3A	-0.724646	0.0456964	274.401
MORC3	0.912572	0.159778	35.9477
MORF4L2	0.643916	0.0740632	81.8314
MORN2	1.56152	0.228422	63.6231
MOSMO	1.17487	0.293328	18.9609
MOSPD3	-0.537276	0.0655312	79.541
MPHOSPH10	1.10809	0.0881363	169.444
MPHOSPH6	0.65633	0.119918	34.5418
MPIG6B	-0.829243	0.100503	416.303
MPL	-0.282659	0.26341	28.4625
MPO	0.648559	0.118024	58.9505
MPP1	-0.902586	0.072437	522.732
MPST	-0.677061	0.0830464	112.177
MPZL3	-0.824498	0.10081	79.3255
MRC2	-1.0679	0.125359	286.553
MRFAP1L1	1.17373	0.0595814	419.881
MRPL1	1.83241	0.196172	103.1
MRPL11	0.781948	0.0632374	164.316
MRPL13	1.9903	0.159226	188.73
MRPL14	1.10398	0.0607522	342.883
MRPL15	1.21041	0.0967007	165.503
MRPL18	0.60605	0.0579545	116.741
MRPL20	0.529695	0.0497676	126.352
MRPL21	1.22232	0.0698677	330.488
MRPL23	1.92095	0.404027	31.2127
MRPL24	0.800831	0.0627119	173.395
MRPL27	1.32462	0.0707563	380.222
MRPL3	1.55685	0.103895	244.995
MRPL32	1.71057	0.116723	232.123
MRPL33	1.71095	0.134173	173.527
MRPL35	0.710649	0.110942	48.0959
MRPL36	1.37429	0.085269	284.339
MRPL39	1.96627	0.131915	253.169
MRPL40	1.80374	0.0863609	467.927
MRPL45	0.574715	0.082524	50.5346
MRPL46	1.12907	0.0757892	251.129
MRPL47	2.49539	0.201532	186.32
MRPL48	1.91174	0.0965289	460.266
MRPL49	-0.503474	0.0550156	138.175
MRPL50	1.05765	0.175857	47.0426
MRPL51	2.63054	0.0901987	892.054
MRPL52	0.990444	0.0583676	302.605
MRPL53	0.658263	0.0484052	186.279
MRPL54	0.922513	0.0566648	277.594
MRPL57	0.565795	0.123353	22.4963
MRPL58	1.08412	0.0725642	255.525
MRPL9	0.833404	0.0699548	150.713
MRPS10	0.502235	0.0664132	63.461
MRPS15	0.815274	0.0617028	183.103
MRPS18C	2.57559	0.129911	460.336
MRPS21	1.94892	0.0714178	764.379
MRPS22	1.42975	0.0847883	331.355
MRPS28	1.98686	0.113922	369.661
MRPS31	1.36226	0.0865464	280.44
MRPS36	0.742977	0.0831629	83.4333
MRPS7	0.746931	0.0643521	143.448
MRPS9	1.10321	0.0749812	236.783
MRTO4	0.554883	0.0852262	50.9798
MRVI1	-0.769962	0.0861499	83.5747
MS4A1	0.765754	0.092709	70.2285
MS4A14	0.614257	0.189675	22.974
MS4A2	1.56718	0.28047	38.8108
MS4A3	1.58048	0.159971	103.099
MS4A4A	1.51239	0.205553	63.0278
MS4A6A	1.3522	0.115284	153.072
MSH2	1.17186	0.157085	65.345
MSH3	0.633772	0.0930925	53.4176
MSL3	0.488544	0.0697545	84.0024
MSMO1	0.673177	0.0861291	64.246
MSN	-0.517706	0.0441825	192.988
MSRB1	-0.831686	0.0838853	104.829
MT1E	0.666313	0.118628	35.542
MT1L	-0.796973	0.174966	98.0087
MTERF2	1.35147	0.16813	74.8478
MTERF3	0.956212	0.14402	51.8221
MTERF4	0.452067	0.0613904	85.7749
MTHFD2	1.00785	0.118266	78.3678
MTIF2	1.38897	0.148394	102.039
MTIF3	1.47792	0.0617076	644.839
MTLN	0.637446	0.0575541	133.829
MTMR12	-0.52733	0.0687481	98.0562
MTRES1	1.09335	0.138066	77.1664
MTREX	1.02021	0.126677	69.1019
MTRF1	0.9513	0.13052	74.1458
MTRNR2L1	0.783653	0.178445	54.5652
MTURN	-0.230814	0.110032	59.395
MTVR2	0.00536155	0.106173	81.4573
MTX2	1.35951	0.128902	126.927
MUC1	0.583239	0.226802	17.1503
MUC12-AS1	1.51067	0.230558	48.2636
MUL1	-0.508054	0.0640919	80.8023
MX1	-0.0524755	0.128603	32.5883
MXD3	0.296971	0.0716345	64.9454
MXD4	-0.638263	0.0564741	143.784
MXI1	-0.257944	0.0802406	302.688
MYADM	-0.619016	0.0603808	114.662
MYBL1	0.860726	0.170343	29.48
MYBL2	1.91141	0.156462	148.965
MYBPC3	0.0138721	0.138057	30.627
MYBPH	-0.0571058	0.182187	22.7244
MYDGF	0.676728	0.0622666	117.981
MYL12A	0.768928	0.0561641	197.253
MYL12B	1.30125	0.0718425	345.36
MYL4	0.0156128	0.109304	269.075
MYL6	1.67712	0.081894	405.873
MYL6B	0.877899	0.109512	67.3693
MYLIP	-0.354948	0.081836	44.219
MYLPF	0.50555	0.210288	16.442
MYO1D	0.90013	0.127697	64.7214
MYOF	0.365589	0.166274	20.1844
MYSM1	0.608272	0.101066	55.3819
MYZAP	0.579912	0.239428	23.5593
MZB1	2.49334	0.134856	294.661
N4BP2	1.05695	0.230369	27.6006
N4BP2L2	0.43441	0.131723	44.8315
N6AMT1	0.622447	0.158302	22.6598
NAA20	0.933393	0.0807845	139.67
NAA35	0.788872	0.131567	44.737
NAA38	0.748176	0.0593738	171.441
NAA60	-0.538091	0.0430284	179.369
NABP1	0.592002	0.189694	17.5023
NACA	1.05028	0.0602524	308.324
[truncated: 1,777 more rows]

## Sheet: PU vs SL
	† PU vs. SL
Gene	log2FoldChange	lfcSE	stat
AAGAB	0.711089	0.110526	62.3688
AAMDC	0.662411	0.134228	47.6402
AATK	-0.479322	0.0644974	118.32
ABCB9	1.22425	0.205619	127.927
ABCC3	-0.887965	0.109138	71.2916
ABCE1	0.75616	0.149866	43.0674
ABCG1	-0.536638	0.0779604	66.0289
ABHD13	0.634447	0.163309	22.6242
ABHD18	0.501783	0.0804729	40.619
ABHD3	0.67362	0.116356	39.135
ABHD4	-0.616293	0.0783716	91.207
ABHD8	-0.495483	0.0679371	93.3826
ABI3	-0.402219	0.0552424	112.115
ABLIM3	-1.66928	0.195731	87.1574
ABRACL	0.743873	0.0618475	290.705
ABTB1	-0.631755	0.0590647	175.356
ACADM	0.730093	0.145246	57.8482
ACAT1	1.11701	0.137819	112.19
ACAT2	0.741423	0.0784882	172.381
ACD	-0.589846	0.0584413	165.032
ACHE	-3.07196	0.292326	128.296
ACKR1	-2.52462	0.179814	197.339
ACOT13	0.589397	0.130432	49.8695
ACP1	0.00889423	0.0487924	235.389
ACRBP	-1.83593	0.0880434	431.336
ACSM3	1.185	0.287219	23.5916
ACTL6A	0.613689	0.128265	53.8352
ACTN1	-0.512138	0.0492854	205.703
ACTR10	0.519167	0.106103	47.129
ACTR3	0.810425	0.251019	22.9992
ACTR3-AS1	0.755785	0.19541	17.3382
ACTR6	1.18609	0.223857	49.0971
ACYP1	1.00203	0.0954281	167.112
ACYP2	0.457052	0.0764873	63.9966
ADAL	0.581679	0.184518	15.4781
ADAMTSL4-AS1	0.763015	0.170036	36.8967
ADAP1	-0.418947	0.0476351	153.972
ADCY10P1	0.785858	0.15409	33.1091
ADCY4	0.622727	0.150829	32.79
ADD1	-0.556148	0.0466316	154.384
ADD3	0.775699	0.131706	58.3191
ADGRE1	-0.16961	0.076868	42.6298
ADGRE3	-0.39459	0.0778025	49.0833
ADH5	0.681147	0.198689	26.3045
ADIPOR1	-2.32881	0.0936699	587.308
ADK	0.511893	0.0973533	74.7765
ADNP2	-0.573177	0.12916	25.1395
ADORA3	-0.677181	0.170278	30.2928
ADPRM	1.25547	0.192199	63.7053
ADSL	0.711287	0.0556962	258.429
ADTRP	1.11492	0.232252	44.4609
AFAP1	-0.525071	0.105089	28.2478
AFDN	0.526627	0.166459	22.2333
AFTPH	0.542196	0.0811699	56.0806
AGAP7P	-0.285742	0.155405	27.5338
AGER	0.800236	0.0778946	118.517
AGGF1	0.215433	0.1418	15.0944
AGL	0.964332	0.172263	51.885
AGO3	0.631522	0.156959	20.8005
AGPAT1	-0.624166	0.0462157	218.57
AGPAT2	-0.399632	0.0572066	116.161
AGPAT4-IT1	0.528315	0.110584	38.3871
AGTPBP1	0.744138	0.127963	55.1423
AHNAK	0.453977	0.0479952	158.049
AHSA2P	0.942271	0.0739965	169.62
AHSP	-1.35551	0.112755	231.731
AIF1	1.58534	0.0887789	389.992
AIM2	1.94009	0.216125	90.8162
AIMP1	0.733004	0.138286	44.3057
AK6	2.0046	0.187678	196.851
AK9	0.87783	0.296353	24.9618
AKIRIN2	-0.58023	0.0611891	115.103
AKR1C3	0.859277	0.148329	84.1096
AKT1	-0.524247	0.0616229	132.814
AKT1S1	-1.23538	0.0753912	285.507
AKT3	0.410889	0.0927804	36.996
ALAS2	-2.36721	0.126952	326.727
ALCAM	0.499801	0.18477	14.8787
ALDH3B1	-0.463977	0.0544035	138.227
ALDH5A1	-0.552134	0.11758	41.2662
ALG5	1.237	0.0902304	318.152
ALG8	0.421491	0.1294	20.0341
ALKBH2	0.414412	0.106881	26.7453
ALKBH3	0.513797	0.0951105	58.0518
ALKBH8	0.898785	0.241325	42.8512
ALOX12	-2.09814	0.145744	229.636
ALOX15	-0.591225	0.11704	96.509
ALPL	-0.285024	0.0910194	54.9857
ALS2	0.758285	0.158947	26.9873
AMN1	0.588777	0.142202	30.6614
AMT	0.356654	0.106123	30.8595
AMY2B	0.756106	0.15137	31.8799
ANAPC10	1.85163	0.243712	84.0235
ANAPC13	0.696951	0.100015	82.8736
ANAPC15	0.62708	0.0768342	106.043
ANAPC4	1.00199	0.127316	92.2677
ANK1	-1.01025	0.133463	92.4167
ANKMY2	0.678409	0.132609	63.8828
ANKRD20A11P	0.584488	0.185516	17.3599
ANKRD28	0.984116	0.205365	32.3035
ANKRD34A	-0.760875	0.191269	23.2022
ANKRD36BP2	1.35063	0.305192	48.6574
ANKRD37	0.818363	0.162299	47.6895
ANKRD44-AS1	1.8803	0.152849	256.675
ANKRD44-IT1	0.535866	0.207622	29.3708
ANKRD49	1.04098	0.149174	79.8795
ANKS3	0.527762	0.0941165	35.1543
ANP32A-IT1	0.342874	0.0869881	48.0135
ANP32E	0.772836	0.117188	80.1115
ANTXRLP1	1.47193	0.170243	101.817
ANXA1	1.96835	0.139501	234.099
ANXA11	-0.579007	0.0359267	443.138
ANXA2	0.648398	0.0725552	120.712
ANXA2R	0.523435	0.0555032	93.603
ANXA3	1.43038	0.202269	53.6088
AP1M1	0.5924	0.223531	16.7394
AP1M2	-1.34575	0.219393	51.689
AP2A1	-1.29266	0.0770988	290.979
AP2M1	-0.889017	0.0548112	266.811
AP2S1	-0.556476	0.0486839	135.995
AP3S1	0.366222	0.0945205	45.5458
APIP	1.25116	0.132614	205.377
APOBEC2	-1.93145	0.363339	33.4436
APOBEC3A	0.54115	0.0890292	42.4364
APOBEC3G	0.456902	0.0539955	110.914
APOL1	0.565154	0.120681	21.6438
APOL2	0.540366	0.0995633	33.824
APOL6	0.631875	0.146202	19.6243
APOO	0.425082	0.164282	22.8242
APP	0.183206	0.0672713	104.023
APPL1	0.327325	0.0715848	52.0379
APTR	0.698862	0.12914	44.7076
AQP1	-2.39615	0.223186	131.058
AQP10	-1.73879	0.181611	99.6868
AQP9	-0.621819	0.0921874	75.2262
ARAF	-0.414732	0.0586331	88.3252
ARF1	-0.638873	0.0322106	467.992
ARF3	-0.518093	0.0468509	182.999
ARFGEF2	0.321509	0.0935101	36.7492
ARG1	0.975033	0.242117	54.1994
ARG2	-0.849928	0.330079	19.5482
ARHGAP1	-0.440233	0.0409284	182.013
ARHGAP11A	0.278912	0.22329	39.5299
ARHGAP15	0.48193	0.0998178	51.2979
ARHGAP27P1	0.528516	0.0734672	63.1358
ARHGAP27P1-BPTFP1-KPNA2P3	0.761461	0.0858126	86.1902
ARHGAP6	-1.1165	0.281559	18.8239
ARHGEF12	-0.40302	0.173525	23.1367
ARHGEF37	-1.78287	0.360107	35.2302
ARHGEF40	-0.317366	0.0561659	106.523
ARID3B	-0.408654	0.0565829	93.644
ARID4A	0.829773	0.170822	37.0681
ARID4B	0.478478	0.10181	40.8611
ARID5B	0.459752	0.140526	21.5225
ARL1	0.309334	0.0947195	37.4555
ARL14EP	0.705903	0.0838627	122.108
ARL16	0.631514	0.080276	80.0854
ARL17A	0.0647846	0.176476	16.0506
ARL17B	0.389055	0.115114	35.5361
ARL6IP1	0.707312	0.104699	77.8665
ARMC10	0.335081	0.0860823	47.3038
ARMC12	1.14043	0.304606	19.2964
ARMCX3	0.371975	0.171248	27.7536
ARMT1	0.516501	0.0888692	78.0094
ARPC2	0.713416	0.0557087	227.276
ARPC3	1.08123	0.0714685	340.43
ARPC4	-0.441045	0.0484574	136.879
ARPC4-TTLL3	0.723075	0.171009	21.8802
ARRB1	-0.47061	0.0492674	137.692
ARRB2	-0.43099	0.0487853	149.832
ARRDC5	0.217899	0.0896764	45.0021
ARV1	0.709185	0.116476	85.7197
ASAP1-IT1	1.27157	0.253407	37.3878
ASAP1-IT2	0.596317	0.113285	47.1413
ASB3	0.645126	0.15815	33.0283
ASCC2	-1.96364	0.097315	387.188
ASCC3	0.404123	0.0921356	49.4078
ASDURF	1.743	0.238972	126.53
ASF1B	-1.17802	0.0945527	173.394
ASH1L-AS1	1.05671	0.236816	26.2856
ASIC3	-0.468044	0.209795	18.01
ASMTL-AS1	0.865829	0.169508	34.9299
ASNSD1	0.813836	0.120964	72.3485
ASPM	0.453522	0.408957	21.1412
ASPRV1	-0.104242	0.115074	40.4044
ATAD2	0.610353	0.156644	38.5022
ATF4	0.525143	0.0389668	365.137
ATG16L2	0.507046	0.0642339	92.3109
ATG3	0.999924	0.0950833	156.79
ATG4A	0.975172	0.157267	55.1522
ATG4C	0.516261	0.167523	24.6504
ATG5	1.0638	0.2846	35.5776
ATG9A	-0.529941	0.0611568	86.089
ATM	0.460043	0.091497	40.7547
ATP11B	0.376985	0.0749009	68.4289
ATP11C	0.705998	0.263387	21.7367
ATP13A3	0.352157	0.135077	22.9856
ATP5F1C	1.23462	0.084899	317.682
ATP5F1E	-0.0224045	0.248791	15.4661
ATP5IF1	0.917448	0.0553837	529.172
ATP5MC1	0.348307	0.0596108	77.0374
ATP5MD	1.15952	0.114025	169.767
ATP5ME	2.09887	0.095043	727.919
ATP5MF	0.948266	0.0582555	433.471
ATP5MG	1.52497	0.0789241	571.837
ATP5MPL	1.42133	0.116251	242.74
ATP5PB	0.785826	0.148423	31.5043
ATP5PD	0.746755	0.0605625	300.295
ATP5PF	1.22032	0.0829188	400.174
ATP5PO	1.86601	0.0807039	735.228
ATP6V0C	-1.76853	0.0786778	522.221
ATP6V0D1	-0.433097	0.0482307	154.78
ATP6V1A	-0.596235	0.074735	71.1988
ATP6V1D	1.51258	0.105888	314.428
ATP6V1E1	0.801691	0.0775074	156.45
ATP6V1G1	1.09879	0.0795658	263.273
ATP8A1	0.778979	0.17714	33.3948
ATP9A	-0.570961	0.140341	23.3641
ATPAF1	0.30736	0.095114	45.1753
ATPSCKMT	1.08638	0.186961	43.4721
ATR	0.634514	0.10131	49.7081
ATRN	0.393708	0.0890205	46.9813
ATRX	0.813429	0.119447	66.1219
AURKA	0.669967	0.214634	52.9582
AURKB	0.684313	0.171425	74.111
AVIL	0.692194	0.132653	30.64
AZU1	-0.405978	0.146776	19.7925
B2M	1.59429	0.155014	128.389
B3GAT1	-0.433459	0.160184	24.8314
B3GNT8	-0.972899	0.0995559	166.066
B4GALT3	-0.697276	0.0523869	175.884
B4GALT4	0.692991	0.0883852	93.1002
B9D1	1.11704	0.268635	46.5153
B9D2	-0.53008	0.0580143	125.48
BABAM1	-0.826946	0.0573845	210.311
BACH2	0.542657	0.137753	25.0963
BAD	-0.581547	0.0591055	114.365
BAG1	-0.702556	0.143739	29.3343
BAG6	-0.895871	0.0635657	208.805
BAIAP2	-0.480234	0.149851	24.8496
BANP	-0.231498	0.0500944	108.948
BASP1	-0.493243	0.0708573	105.215
BATF	0.743057	0.0610422	205.602
BATF3	0.564254	0.12607	26.6901
BAZ1A	0.959716	0.149448	47.5165
BAZ2B	0.690449	0.12224	36.7879
BBC3	-0.747778	0.0552647	253.827
BBOF1	-1.01456	0.212172	39.8025
BBS4	0.617735	0.134301	31.8853
BCAM	-3.05157	0.315404	108.273
BCAS2	0.695902	0.0894135	111.87
BCCIP	0.957632	0.0897224	184.836
BCKDK	-0.501517	0.051722	159.725
BCL2	0.684397	0.103522	67.5647
BCL2A1	2.19795	0.202253	137.88
BCL2L1	-2.68026	0.112173	514.059
BCL3	-0.715457	0.0763424	178.186
BCLAF1	0.675823	0.236267	27.6389
BCLAF3	0.591381	0.152718	16.9056
BDH2	0.76288	0.221667	27.5514
BDP1	0.841089	0.189311	48.8596
BEGAIN	-0.195747	0.176146	15.3681
BEND2	-1.60105	0.241416	60.3046
BEND5	0.591079	0.152253	40.8169
BET1	0.704176	0.0985512	134.44
BEX1	0.741741	0.325535	49.4745
BEX2	1.47151	0.107357	323.102
BEX4	0.453743	0.0671841	65.8181
BEX5	1.14995	0.177003	67.2905
BFSP2	1.17055	0.345146	19.2525
BFSP2-AS1	0.471007	0.302903	23.0442
BHLHE40	-0.52861	0.0799643	61.7525
BICDL2	1.07145	0.232801	26.6182
BIK	0.15332	0.137126	50.8169
BIN3-IT1	0.821285	0.135417	60.6191
BIRC2	1.00493	0.144721	71.5143
BIRC5	1.17149	0.219218	91.7294
BLM	0.482378	0.138494	40.7652
BLOC1S1	0.545827	0.0632746	120.219
BLOC1S6	0.352973	0.11279	36.3506
BLVRA	0.673259	0.087046	69.2412
BLVRB	-1.61471	0.0863807	337.349
BLZF1	0.913861	0.19947	34.3422
BMP2K	-0.939352	0.0924904	111.085
BMP6	-1.32337	0.146027	93.0769
BMP8A	-0.0831845	0.419824	15.8595
BMP8B	0.662625	0.24579	28.6334
BMS1P20	0.593051	0.410885	20.1367
BNIP1	0.588763	0.120843	46.8442
BNIP2	0.375784	0.10896	32.7517
BNIP3	0.581285	0.111211	47.4654
BNIP3L	-0.526949	0.102292	49.413
BOD1	0.543601	0.0863239	52.3128
BOLA3	1.19964	0.112765	236.004
BORA	0.666333	0.174698	45.488
BORCS7	0.554398	0.0886768	57.9459
BPGM	-1.23881	0.112464	177.951
BPI	-0.371606	0.105413	56.8621
BPNT1	0.669849	0.108075	47.4526
BRCA1	0.4612	0.135691	20.6507
BRD4	-0.67824	0.0614651	123.855
BRD8	0.502627	0.0578598	91.1443
BRI3	-0.51247	0.0575583	124.899
BRIX1	1.32879	0.102904	302.543
BRPF3	-0.602299	0.0778617	79.0484
BSG	-1.15739	0.0931549	151.554
BTAF1	0.845587	0.204208	22.1125
BTBD1	0.336571	0.134855	24.71
BTBD10	0.514334	0.140736	21.7554
BTBD2	-0.600201	0.0670417	146.307
BTF3	0.551983	0.0511922	429.222
BTG2	-0.433643	0.0386126	210.204
BTK	0.576674	0.0604542	125.149
BTLA	1.14611	0.248289	39.426
BTN2A1	0.628573	0.0557974	131.05
BTN2A2	0.570679	0.0929129	39.5294
BUB1	1.45016	0.341062	43.323
BUB1B	0.499449	0.430743	22.3302
BUD31	0.36897	0.0514466	137.958
C10orf105	-0.137063	0.114454	24.2995
C10orf143	0.274895	0.151012	15.1927
C10orf88	0.180927	0.148225	17.3321
C11orf1	1.42899	0.184287	98.1679
C11orf68	-0.396739	0.0424278	187.43
C11orf80	0.434927	0.0977704	39.0885
C12orf10	-0.538471	0.0571458	111.258
C12orf4	1.25259	0.184331	78.2596
C12orf57	0.492782	0.0544138	127.268
C12orf73	0.697933	0.232863	19.5647
C12orf75	0.304627	0.0783278	111.471
C15orf39	-0.598302	0.0613556	228.809
C15orf40	0.561791	0.0954494	71.5414
C16orf54	-0.475372	0.0418051	199.284
C16orf91	0.365095	0.0814306	55.4499
C17orf67	0.955563	0.255923	15.1352
C17orf99	-1.93521	0.235492	74.7663
C18orf21	0.815851	0.0865177	138.183
C19orf33	-0.806134	0.133135	61.0598
C19orf53	0.468128	0.0432082	183.46
C1GALT1C1	0.558166	0.127887	45.1951
C1orf131	0.77386	0.100422	115.075
C1orf198	-0.965417	0.124056	67.8907
C1orf216	0.452595	0.0988767	31.6526
C1orf54	1.28857	0.227448	52.2088
C1orf61	0.552279	0.285619	19.5703
C21orf58	-1.19282	0.170754	55.6913
C2CD5	0.422571	0.137848	31.0653
C2orf49	0.554095	0.134834	26.5715
C2orf74	2.40638	0.16338	485.541
C2orf76	1.1249	0.278595	34.6061
C2orf88	-2.00331	0.340844	46.1635
C3orf35	0.283656	0.246426	16.1346
C3orf38	0.609543	0.110583	39.4335
C3orf86	-0.742912	0.113666	95.1166
C4orf3	0.655319	0.0639466	156.697
C5AR1	-0.572348	0.0608319	140.475
C5AR2	-0.332551	0.0828458	61.6647
C6orf120	0.539025	0.191252	21.1414
C6orf62	0.37394	0.0921306	34.9636
C8orf44	0.564511	0.138979	22.5612
C8orf76	0.499986	0.0926898	50.9969
C9orf139	0.144447	0.123065	24.3182
C9orf16	-0.513898	0.0669504	87.5794
C9orf40	-0.71348	0.161254	26.5553
C9orf72	1.14166	0.165747	65.8153
C9orf78	-0.472719	0.0729329	174.914
C9orf85	0.929613	0.122622	134.729
CA1	-1.59108	0.218532	94.9505
CA2	-1.4732	0.0998872	223.597
CA3-AS1	-1.67622	0.189208	87.7623
CABIN1	-0.51309	0.0566447	227.194
CABP5	-1.43006	0.252034	46.7332
CACFD1	-0.363302	0.100837	32.7779
CACNG6	-0.688882	0.149018	26.629
CACUL1	0.530733	0.19294	18.7187
CAHM	0.79714	0.134314	39.0296
CALD1	-1.61484	0.452746	15.9516
CALHM6	1.31582	0.151354	82.3766
CALM2	0.868357	0.0879377	146.957
CALM3	-0.67064	0.0457899	272.179
CAMK1	-0.436628	0.0659046	104.112
CAMK4	0.247314	0.139327	16.9619
CAMLG	0.407495	0.0563249	87.205
CAMP	0.863121	0.113112	208.079
CAMTA1-DT	0.645659	0.18817	21.704
CANT1	-0.550011	0.0502096	241.488
CAPN5	-1.12949	0.15492	56.87
CAPN7	0.26832	0.149181	29.2569
CAPZA1	0.70479	0.0922516	97.5587
CARD16	3.30666	0.174289	416.172
CARD8	0.501026	0.0691792	70.3069
CARM1	-1.56415	0.0823052	373.141
CASC3	-0.508033	0.0521848	103.96
CASP1	1.28928	0.110491	155.107
CASP17P	1.08914	0.200442	48.2771
CASP3	1.04651	0.0701921	379.621
CASP4	1.05151	0.0993413	132.232
CASP5	1.38579	0.284206	24.2033
CASP6	0.360568	0.0765453	69.1418
CASP8AP2	0.813545	0.15226	36.2341
CASS4	-0.924737	0.0744511	187.654
CASTOR1	-0.415378	0.0908858	42.1779
CATIP-AS1	1.0673	0.166292	51.0199
CAV1	0.656159	0.34445	39.3033
CAVIN2	-1.0981	0.104519	182.853
CBFA2T3	-0.380187	0.0576781	84.0145
CBR3	0.679569	0.113663	58.5553
CBR4	0.371981	0.164693	20.3552
CBWD1	1.31698	0.161465	115.157
CBWD5	1.03123	0.201477	36.3592
CBX3	1.25625	0.0820896	337.847
CCAR1	0.795455	0.0835714	122.928
CCDC112	0.948869	0.201087	49.3564
CCDC12	0.515155	0.0510064	142.727
CCDC124	-0.525478	0.0599709	78.2694
CCDC14	0.96221	0.18257	31.3623
CCDC154	0.793933	0.186707	31.5419
CCDC167	1.20972	0.0810699	369.842
CCDC17	0.994535	0.168788	40.5364
CCDC18	1.40242	0.283572	36.5498
CCDC191	0.573323	0.14196	17.7971
CCDC25	0.499547	0.0987454	45.1941
CCDC32	0.349251	0.0697049	75.0305
CCDC34	1.52572	0.215633	126.048
CCDC47	0.43003	0.112227	43.0327
CCDC59	0.808902	0.107609	130.554
CCDC6	0.590406	0.148465	33.3548
CCDC65	1.25933	0.254117	37.89
CCDC66	0.548774	0.116761	26.8724
CCDC7	0.992481	0.295364	21.2942
CCDC77	1.27483	0.208946	55.8556
CCDC82	1.50496	0.180087	109.238
CCDC88A	0.851386	0.193785	38.2711
CCDC91	1.11309	0.153886	81.7354
CCL23	-0.334901	0.242503	15.6697
CCN3	-0.967612	0.108334	91.0694
CCNA2	1.33846	0.259186	85.325
CCNB1	0.742761	0.199722	56.6349
CCNB1IP1	0.701012	0.113812	58.7083
CCNB2	1.51931	0.248884	111.423
CCNC	0.550185	0.110949	60.9823
CCNE1	0.209809	0.21317	15.2546
CCNF	0.222071	0.164626	30.032
CCNH	0.894607	0.0789694	171.057
CCNI	-0.767962	0.0463761	286.99
CCNL1	0.741405	0.0664641	164.028
CCR10	0.470474	0.126134	37.6443
CCR2	0.414794	0.088335	55.7115
CCR3	-0.671488	0.061334	268.71
CCR5	0.488762	0.0672981	105.342
CCR9	0.975805	0.20416	36.0776
CCSER2	0.350064	0.130102	20.9066
CCT2	1.51404	0.0862222	493.167
CCT4	0.58184	0.0641222	129.829
CCT8	0.38578	0.0836284	57.3831
CCZ1	0.79197	0.11684	71.2232
CCZ1B	0.84739	0.152385	51.6986
CD151	-0.505215	0.0571532	93.3995
CD160	1.1862	0.154687	88.4252
CD163	0.436733	0.0728093	87.2983
CD177	0.806898	0.230148	28.7179
CD274	1.0945	0.259308	15.9083
CD2AP	0.462924	0.180058	32.2268
CD300LB	-0.554512	0.062904	136.511
CD36	0.723074	0.0831068	113.393
CD37	-0.474919	0.0507976	178.835
CD38	0.725016	0.0969448	89.1726
CD3D	1.56329	0.0698228	681.525
CD3E	-0.372606	0.0796024	47.1527
CD3G	1.20855	0.100441	237.241
CD48	0.769522	0.0638645	214.606
CD52	1.37362	0.0809288	401.548
CD58	0.641073	0.078724	79.4201
CD69	1.64035	0.250455	63.4971
CD9	-1.06611	0.0738863	211.109
CDA	-0.988643	0.0768023	227.815
CDADC1	0.723893	0.218458	29.7536
CDC14A	0.445036	0.115755	24.1994
CDC14B	-0.766833	0.162378	22.5892
CDC20	1.10928	0.233982	97.7896
CDC34	-1.916	0.0842526	491.061
CDC40	0.610458	0.0792117	85.2088
CDC42	0.801555	0.209163	26.8166
CDC42EP1	-0.640038	0.12109	37.0337
CDC42EP2	-0.833667	0.0833765	233.346
CDC42EP4	-0.653957	0.100077	78.7939
CDC45	1.48088	0.315419	76.0973
CDC7	0.952383	0.350482	16.3381
CDCA2	0.350779	0.429356	27.1472
CDCA3	1.12738	0.291432	60.2455
CDCA5	1.21738	0.243517	95.0026
CDCA7L	0.339293	0.0844418	37.0186
CDCA8	0.112517	0.19711	34.7791
CDIP1	-0.620752	0.0715341	95.6814
CDIPT	-0.575022	0.0389336	275.447
CDK1	2.01123	0.326459	103.204
CDK18	-0.446534	0.163724	17.464
CDK2AP1	-0.765339	0.0622455	157.6
CDK5RAP3	0.620207	0.0475015	184.001
CDK6	0.494229	0.126835	36.4014
CDKN1A	-0.917747	0.0749105	153.92
CDKN2A	0.162	0.141061	18.0533
CDKN2AIPNL	0.375318	0.100629	66.5902
CDKN2C	0.427662	0.125801	68.9444
CDKN2D	-0.556842	0.0458199	160.666
CDKN3	2.13611	0.316135	130.728
CDT1	0.45585	0.150816	63.1307
CDV3	0.39785	0.0602126	126.285
CEACAM19	-0.266708	0.201282	25.1308
CEACAM6	0.0883178	0.195648	45.856
CEACAM8	-0.231639	0.156226	31.7704
CEBPA	-0.477795	0.0477144	144.861
CEBPB	-0.385175	0.0645622	68.7596
CEBPD	-0.467496	0.0698074	85.4261
CEBPE	-0.877942	0.0817048	163.713
CEBPZ	1.52841	0.145084	164.966
CEBPZOS	0.625329	0.129725	29.1522
CELA1	1.67137	0.284744	53.4566
CENPA	1.13148	0.391219	58.8835
CENPB	-0.362066	0.051472	104.866
CENPE	1.48552	0.356522	59.399
CENPF	1.10433	0.230733	99.4975
CENPH	0.643237	0.145682	59.6831
CENPJ	1.11532	0.198903	36.0946
CENPK	0.943066	0.17586	59.3343
CENPL	0.667668	0.168473	26.8015
CENPM	0.775058	0.127741	128.349
CENPN	0.551175	0.172893	35.0381
CENPQ	0.695895	0.383663	19.5693
CENPS	0.830821	0.239427	42.2457
CENPT	0.541345	0.106399	32.7615
CENPU	1.11265	0.303924	45.6562
CENPW	1.68982	0.240887	122.743
CEP120	0.549835	0.15211	31.4202
CEP135	0.668499	0.102847	59.0367
CEP162	1.17813	0.289237	32.535
CEP290	1.09031	0.303197	20.7615
CEP295	0.688641	0.193536	20.556
CEP350	0.855191	0.171361	42.5747
CEP55	0.86384	0.421641	47.4421
CEP57	0.889645	0.114184	85.4743
CEP78	0.690988	0.194629	18.7586
CEP85L	0.86284	0.153591	56.9706
CEP95	0.895119	0.127841	54.2768
CEP97	0.422763	0.128646	22.0768
CERS6	0.560431	0.0779181	74.321
CETN2	0.826529	0.166719	48.707
CETN3	1.87143	0.303581	75.8121
CETP	-1.07051	0.252433	22.4191
CFAP161	-1.50838	0.346267	29.0604
CFAP298	0.548056	0.0565598	115.808
CFAP36	1.10436	0.0996101	215.751
CFAP58-DT	0.924236	0.197267	27.4271
CFAP97	0.404202	0.092212	46.1158
CFD	-0.553566	0.0490001	226.463
CFDP1	1.31667	0.0759915	528.577
CFH	1.69623	0.345777	30.6272
CGAS	0.557276	0.120877	25.6447
CGRRF1	0.313381	0.161311	28.8327
CHAC2	1.0507	0.1808	102.121
CHAD	1.12025	0.227871	49.3062
CHCHD1	0.838173	0.0641253	308.912
CHCHD2	0.456992	0.0640801	119.208
CHCHD7	0.496255	0.0910749	49.526
CHD1	1.31667	0.285943	31.4404
CHD9	0.717201	0.154468	33.2908
CHEK1	0.323306	0.316413	33.2023
CHI3L1	-0.27096	0.0888305	67.3945
CHID1	-0.516605	0.127536	18.2342
CHM	0.335735	0.153322	15.0983
CHML	1.13244	0.23094	46.2707
CHMP1A	-0.56547	0.0497934	207.053
CHMP4A	0.749757	0.0491696	281.976
CHMP4B	-0.827972	0.0470372	337.31
CHMP5	1.60986	0.134109	184.844
CHORDC1	0.646912	0.217065	19.917
CHP1	-0.680658	0.0440346	273.339
CHPF	0.275743	0.111598	37.8017
CHPT1	-1.34338	0.0899705	224.048
CHRNB1	0.633776	0.109996	57.4326
CHRNE	-0.551505	0.125653	40.0436
CHST11	-0.547819	0.0595707	123.677
CHST13	-0.714642	0.0878336	144.408
CHST7	-0.570926	0.0657243	138.949
CHST8	-2.09797	0.38409	34.9359
CHURC1	0.53925	0.0728955	92.2928
CIAO2A	0.773483	0.0713142	234.275
CIDECP1	-0.514128	0.0734077	71.9113
CINP	0.346153	0.0748422	58.5227
CIR1	1.19076	0.0764529	308.953
CITED4	-0.382758	0.0671432	103.889
CIZ1	-0.537852	0.0553014	116.904
CKAP2	0.362505	0.195685	26.01
CKB	-0.862544	0.119697	112.416
CKLF	0.992641	0.0844464	174.054
CKMT2-AS1	0.563425	0.185469	23.6236
CKS1B	1.44111	0.181259	132.841
CKS2	2.17101	0.275911	131.161
CLC	0.821543	0.146345	52.2457
CLDN5	-1.87609	0.109673	300.008
CLDN9	0.207293	0.116886	33.9573
CLDND1	0.617436	0.121774	57.6191
CLEC12A	1.11771	0.132379	91.5322
CLEC12B	0.907944	0.220505	20.7152
CLEC18B	0.66888	0.187844	25.1883
CLEC1B	-0.227603	0.299394	51.0143
CLEC2B	2.39608	0.203554	170.536
CLEC2D	0.502262	0.0859174	51.1622
CLEC2L	-2.99426	0.296964	131.023
CLEC4A	0.690789	0.122762	34.9912
CLEC4D	1.41608	0.263041	51.7494
CLEC4O	1.40324	0.209546	61.8262
CLECL1	1.40953	0.384517	28.7455
CLIC1	0.717684	0.0742622	129.674
CLIC3	-0.459235	0.0921706	55.425
CLIP2	-0.563848	0.0998747	35.6835
CLK1	1.00899	0.111696	104.29
CLK4	0.908284	0.108976	136.128
CLPP	-0.0659308	0.211741	15.9549
CMAHP	0.803392	0.112152	73.3758
CMAS	0.224029	0.0892186	41.7067
CMSS1	0.541843	0.108269	75.166
CMTM2	0.677998	0.107462	57.3987
CMTM5	-2.07523	0.112809	352.619
CMTR2	0.55548	0.169623	26.3342
CNN2	-0.689022	0.0435748	450.277
CNOT2-DT	0.620986	0.108841	63.2177
CNOT6	0.251335	0.0938566	30.6042
CNPPD1	-1.22549	0.0627453	424.059
CNPY2	1.10524	0.056688	573.219
COA1	0.639458	0.0762092	112.883
COA4	0.416432	0.0518812	117.835
COA5	0.464724	0.0968111	34.9577
COA6	1.15041	0.0869861	280.961
COA6-AS1	1.32928	0.1662	91.8728
COA8	0.279063	0.0623218	103.966
COCH	0.636477	0.288971	17.7202
COG6	0.771959	0.193724	23.1789
COG8	-0.428435	0.117964	22.9787
COMMD1	0.708365	0.0764176	179.585
COMMD10	0.860358	0.149742	56.9914
COMMD3	1.35647	0.0998646	292.98
COMMD6	1.39238	0.258627	43.0989
COMMD8	1.10469	0.0968182	264.076
COPB1	0.65717	0.115036	51.9159
COPS4	1.02194	0.100612	174.221
COPS5	1.0556	0.0748277	286.235
COPS8	0.361276	0.0928206	51.5622
COPS9	0.963391	0.0610265	425.849
COPZ2	-0.589822	0.180375	23.5219
COQ2	0.488747	0.109581	30.369
COQ3	0.967381	0.262318	20.7285
COQ5	0.855678	0.152095	44.2143
COTL1	-0.543049	0.0428778	224.066
COX14	1.35653	0.0781335	469.886
COX17	1.84403	0.113843	424.57
COX20	0.595259	0.077464	87.7502
COX4I1	0.755068	0.0468198	410.401
COX5B	0.396952	0.0493822	114.1
COX6A1	1.06031	0.0713578	369.617
COX6B1	0.225961	0.0607591	75.6101
COX6C	2.19957	0.146258	353.224
COX7A2	1.73432	0.135134	229.501
COX7C	2.16459	0.103832	562.749
CPA3	0.934717	0.18697	57.3831
CPEB2	0.309098	0.15614	26.2664
CPPED1	-0.568966	0.0941761	70.4816
CPSF3	0.290201	0.0777878	47.4944
CPSF6	0.568193	0.168767	34.502
CPT1B	0.684803	0.219438	24.7251
CPTP	-0.494607	0.0521197	124.748
CPVL	0.312875	0.0702531	58.1815
CRABP2	0.911216	0.261428	15.744
CRAT	-1.19592	0.0801027	252.022
CRBN	1.1369	0.119606	112.291
CREB5	0.585371	0.132271	22.5611
CREBRF	0.584746	0.157455	22.8285
CREBZF	0.90975	0.306137	21.904
CREG1	0.159265	0.0948482	45.6709
CRELD2	0.458603	0.0599665	108.336
CREM	0.381255	0.117752	23.5614
CRISP3	0.692715	0.377432	29.1962
CRTAM	0.766005	0.0877889	112.402
CRTC1	-0.28202	0.0864572	43.1103
CRYGS	0.67491	0.137646	30.5742
CRYZ	0.977822	0.27041	19.8447
CSE1L	0.554217	0.0888808	79.2642
CSF3R	-0.0564619	0.0656791	110.108
CSK	-0.463531	0.0405086	216.74
CSNK1G2	-0.354844	0.0335358	241.481
CSNK2B	-0.471179	0.0411707	195.115
CSPP1	0.544138	0.138572	18.6068
CSTA	2.37701	0.185794	213.502
CSTF3	0.69189	0.0820401	111.906
CTDNEP1	-0.653871	0.0492135	232.611
CTDSP1	-0.453409	0.0383513	239.022
CTDSPL	-1.70433	0.163238	119.66
CTLA4	0.822005	0.182778	29.4059
CTNNAL1	-0.348058	0.256656	37.0067
CTNNBIP1	-0.515502	0.0802935	50.8001
CTR9	0.510877	0.0568334	129.695
CTRL	0.587718	0.111885	41.5823
CTSE	-2.22672	0.276552	79.9264
CTSG	-0.149906	0.153151	52.0196
CTSK	0.524543	0.131947	18.3674
CTSL	0.866404	0.138589	45.4231
CTTN	-1.88354	0.133266	215.22
CUEDC1	-0.431324	0.09077	57.1485
CUL1	0.607103	0.0630552	115.951
CUL4A	-2.24464	0.114015	391.911
CUL5	0.823777	0.1671	45.8675
CUTC	0.953938	0.101099	133.767
CUX1	-0.407644	0.0473077	128.907
CWC15	1.87842	0.100542	543.592
CWC22	1.24921	0.114109	183.738
CWC27	1.42292	0.146692	139.372
CWF19L2	1.34939	0.264387	39.1478
CX3CR1	-0.56396	0.0623277	107.423
CXCL16	-0.3398	0.0811853	42.83
CXCL5	-2.02902	0.164018	168.761
CXCR1	-0.597976	0.0704927	216.906
CXCR2	-0.667353	0.06527	200.649
CXCR2P1	-0.788801	0.128638	41.4712
CXorf21	1.09677	0.141156	79.5616
CXorf56	0.509512	0.115477	40.0707
CXorf65	0.871653	0.100989	79.6186
CYB5R4	0.608063	0.143352	20.5614
CYBB	0.40119	0.0858908	42.2173
CYBRD1	-0.637327	0.105343	37.3399
CYP1B1	0.313583	0.18419	15.1616
CYP2T1P	-0.537277	0.158918	15.2386
CYP4F12	0.618953	0.147496	19.5844
CYP4F35P	0.598619	0.289884	16.1062
CYP51A1	0.164786	0.091125	46.6444
CYSLTR1	0.81232	0.207551	27.9699
CYTH2	0.53356	0.177534	20.9726
CYTH4	-0.176301	0.0571972	97.0515
CYTOR	0.655153	0.0857829	133.23
DAAM1	0.59675	0.184502	15.8829
DAB2	-0.795899	0.156639	36.1022
DAD1	0.334684	0.0579242	84.9576
DAP	-0.736571	0.0448634	290.93
DAP3	0.486744	0.058605	109.361
DARS1	0.372581	0.0933164	53.4983
DAZAP2	-0.537898	0.0448081	171.923
DBI	2.42985	0.113284	613.779
DBN1	-0.45005	0.0928844	41.3301
DBNDD1	-0.62763	0.117842	41.9717
DBP	-0.517858	0.0685802	89.1848
DBT	0.525772	0.160202	19.4911
DCAF12	-2.23782	0.107786	403.752
DCAF13	1.29123	0.127726	168.685
DCAF6	-0.716506	0.0877204	98.8382
DCP2	0.495686	0.108942	39.1604
DCTN6	1.3228	0.192377	97.4431
DDHD1	0.737716	0.158278	24.2944
DDIT3	1.14521	0.082764	239.078
DDX1	1.04246	0.139652	81.9287
DDX10	0.637798	0.148485	32.0305
DDX3Y	0.568673	0.107599	37.605
DDX47	0.290978	0.0746423	54.075
DDX50	1.10346	0.0905223	254.255
DDX55	0.737879	0.0823457	85.534
DDX60	0.638002	0.136872	23.6929
DDX60L	0.844773	0.144326	35.5224
DEDD2	-0.594578	0.0429278	352.891
DEFA4	-0.401323	0.138845	63.3625
DEFA8P	0.256127	0.367689	25.6053
DEK	0.593347	0.0951557	67.7067
DENND1B	0.695695	0.220681	26.0098
DENND5A	-0.380344	0.0583946	101.265
DENND5B	0.783584	0.259033	30.1305
DENR	0.449397	0.0697862	79.0495
DEPDC1B	1.20332	0.40047	36.4734
DERL3	0.769837	0.131241	81.8751
DESI1	-0.476919	0.0690418	84.1765
DGAT2	-0.61488	0.0693429	200.492
DGKG	-0.646543	0.179703	19.6733
DGUOK-AS1	1.02314	0.36645	26.9689
DHFR	0.624165	0.188388	38.3263
DHFR2	0.874597	0.120977	58.4874
DHRS1	-0.277463	0.0737005	53.1424
DHRS12	0.561443	0.0887814	42.6966
DHX15	0.545194	0.101852	53.8922
DHX29	0.524257	0.142146	21.6206
DHX32	0.394207	0.13099	24.7052
DHX34	0.107786	0.0614918	76.0503
DHX36	0.665409	0.1295	36.2709
DIAPH2	0.599069	0.116985	38.5922
DICER1-AS1	0.51624	0.154141	20.8983
DIPK1A	0.710619	0.180663	45.1777
DIPK1B	-0.503524	0.132199	16.9302
DIS3L	0.571686	0.0678082	91.9106
DISC1	1.18345	0.236218	51.1768
DKFZP586I1420	0.673894	0.0698046	95.8056
DLAT	-0.178908	0.186132	20.2134
DLEU2	0.617812	0.114134	30.6482
DLGAP5	1.16157	0.442355	27.6625
DMTF1	0.930172	0.1448	52.9249
DMTN	-2.75378	0.121947	455.963
DMXL2	0.561031	0.144508	20.1485
DNAAF2	0.524045	0.160503	33.2326
DNAJA1	1.4055	0.110628	211.01
DNAJA4	-0.686309	0.0844311	70.6634
DNAJB11	0.982738	0.0886345	246.969
DNAJB14	0.864569	0.183382	36.1252
DNAJB2	-1.23129	0.0781647	253.479
DNAJB9	0.460737	0.0880987	66.0043
DNAJC1	1.30985	0.0899407	271.093
DNAJC19	1.1544	0.0815044	339.073
DNAJC2	1.32386	0.115274	203.281
DNAJC24	0.263976	0.131088	29.3432
DNAJC25	0.571946	0.21255	19.6379
DNAJC4	-0.482893	0.0481673	164.437
DNAJC7	0.777083	0.0647466	188.178
DNAJC8	1.16653	0.0670668	428.043
DNAJC9	0.739436	0.0924605	124.794
DNASE1L3	1.12081	0.208659	36.9638
DNM1L	0.492769	0.0834824	57.637
DNPH1	0.469737	0.0592673	112.272
DOCK10	0.410245	0.0598906	114.178
DOCK11	0.716821	0.129513	48.8611
DOCK8-AS1	0.493716	0.149508	20.5901
DOK3	-0.537402	0.0727562	128.444
DOK4	-0.546711	0.151114	18.1161
DOP1A	0.332902	0.156425	21.421
DPCD	-0.343675	0.134843	84.7287
DPEP2	-0.252719	0.0613435	83.5355
DPH5	1.64082	0.111312	356.636
DPM1	1.47171	0.11867	255.245
DPM2	-1.84173	0.0925226	381.197
DPY19L1	0.314711	0.0834781	63.0438
DPY30	1.18846	0.0838387	380.133
DRAM2	0.679093	0.0818607	133.982
DRG1	0.939212	0.0773438	219.906
DSC1	1.19656	0.296154	24.2688
DSN1	0.449062	0.113047	40.9877
DTX2	-0.459686	0.0554458	164.148
DTX4	-0.523779	0.100161	49.8972
DTYMK	0.36615	0.075408	59.7062
DUSP1	-0.485117	0.089958	63.3902
DUSP12	0.45775	0.0980666	50.6928
DUT	0.715532	0.0724321	179.437
DYNC2LI1	1.16441	0.283163	26.6034
DYNLT1	1.28566	0.120336	133.199
DYNLT3	0.836758	0.145858	56.5793
DYRK1B	-0.779125	0.0711014	163.181
DYRK2	0.411167	0.203221	19.9974
DYRK4	0.819381	0.101406	111.188
DZIP3	0.634657	0.125111	35.9487
E2F1	-0.596139	0.168657	17.5278
E2F2	-2.00375	0.104778	355.567
E2F8	1.39352	0.390825	41.6235
EAF2	2.5006	0.190361	366.856
EAPP	0.619608	0.0706227	157.645
EBAG9	0.333952	0.152481	20.3377
EBLN2	0.521143	0.099795	38.6014
EBNA1BP2	1.07886	0.0648146	484.091
EBPL	0.530295	0.0719688	86.0722
ECHDC1	0.999977	0.161183	64.4275
ECHDC2	0.50589	0.0790916	46.8784
ECSIT	-1.08003	0.0765524	209.363
ECT2	0.991117	0.280643	34.5157
EDDM13	1.23266	0.370077	17.5752
EDEM3	0.916287	0.152187	57.6266
EED	0.618599	0.124162	51.395
EEF1AKMT1	0.617907	0.217977	19.7632
EEF1B2	2.69032	0.11576	661.494
EEF1D	0.897503	0.0513629	391.18
EEF1E1	1.59093	0.143465	275.865
EEF1G	0.628735	0.0577001	162.589
EEF2K	-0.238916	0.157713	15.0208
EEPD1	-0.505525	0.116463	30.3631
EFCAB2	1.23279	0.252154	29.8307
EFEMP2	0.756147	0.155213	50.3723
EFHD2	-0.561301	0.0520775	243.768
EFL1	0.458049	0.0998013	38.9619
EFR3A	0.565295	0.117601	39.7469
EGFL7	-1.29349	0.148904	81.2211
EGLN1	-0.568137	0.0746918	75.088
EHD3	-0.608317	0.138856	34.0732
EID1	0.743094	0.0719274	189.306
EID3	0.639368	0.193111	16.5786
EIF1AY	1.77343	0.121831	415.846
EIF1B	-0.950439	0.0553479	320.256
EIF2AK1	-0.578445	0.119745	25.5126
EIF2B3	0.859453	0.106131	91.7717
EIF2S2	0.542195	0.149927	17.3152
EIF3D	0.501001	0.0454035	170.245
EIF3E	2.22264	0.171596	208.074
EIF3F	0.735571	0.231772	26.6793
EIF3I	0.571759	0.0434962	302.283
EIF3J	0.401223	0.100833	37.1799
EIF4A2	0.793261	0.111922	88.6209
EIF4B	0.456942	0.107481	40.9077
EIF4G3	0.647674	0.0983591	48.8614
EIF5	0.901039	0.133209	53.1369
ELAC1	0.882204	0.146423	68.7883
ELANE	-0.520301	0.135591	73.3364
ELF2	0.869435	0.136454	57.0977
ELF4	-0.329656	0.0578042	93.0347
ELFN1-AS1	0.389926	0.494704	15.9655
ELK3	0.307422	0.102426	28.3359
ELL3	0.916759	0.273041	15.0046
ELMO2	-0.484186	0.0517985	129.083
ELMO3	0.649	0.117298	37.0751
ELMOD2	1.1815	0.211713	43.1698
ELOB	0.103246	0.0559071	133.536
ELOF1	-0.754337	0.0626396	148.776
ELOVL7	-1.29401	0.199877	50.07
ELP2	0.630964	0.17602	16.5798
EMC1	0.256286	0.152862	17.2381
EMC10	0.269728	0.145127	16.9137
EMC3	-0.509198	0.0813447	65.2543
EMC6	0.511473	0.0535436	164.718
EMC9	0.388447	0.0922024	40.4316
EMD	-0.469306	0.0462304	150.105
EMID1	-1.68504	0.281088	40.2321
EML6	1.02945	0.317636	19.9754
ENDOD1	-0.261836	0.0747898	82.2568
ENSA	0.531689	0.051242	189.38
ENTPD1	0.733911	0.136173	31.4967
ENTPD2	-0.381731	0.197798	25.3572
EOGT	0.574057	0.185917	18.4639
EPB41	-0.710921	0.061474	137.839
EPB41L4A-AS1	0.762488	0.0606903	285.427
EPB42	-2.62239	0.119336	436.57
EPC1	0.4836	0.0902112	44.0476
EPC2	0.528083	0.101071	45.8131
EPHX1	-0.445762	0.141958	17.531
EPN1	-0.77938	0.0475369	381.565
EPN2	-0.302832	0.11513	49.688
EPOR	-0.805543	0.0722879	138.415
EPRS1	0.405875	0.0925101	47.504
EPS15L1	-0.354262	0.0532995	126.883
EPSTI1	0.746573	0.18404	16.3841
ERAP2	0.670822	0.123403	38.7803
ERBIN	0.701188	0.109521	70.3718
ERF	-0.736792	0.0534088	338.716
ERGIC1	-0.508807	0.0466354	216.072
ERH	1.45615	0.0750028	580.306
ERICH6-AS1	0.801636	0.178622	31.9976
ERLEC1	0.794961	0.11595	106.216
ERMAP	-0.596794	0.145014	17.6375
ERMARD	0.746079	0.0777354	121.19
ERMN	1.09867	0.354774	18.2157
ERP27	0.513684	0.125066	24.5119
ERP29	0.553824	0.0396811	291.945
ERP44	0.695013	0.18774	15.4551
ESAM	-1.53471	0.108471	211.672
ESCO1	0.871157	0.197816	32.5581
ESD	0.574832	0.0791104	84.5091
ESF1	1.31235	0.34656	25.231
ESPL1	0.311543	0.31429	24.0324
ESPN	-2.69759	0.131212	405.48
ESRG	-2.24957	0.261452	83.7526
ESS2	-0.547086	0.186854	23.5651
ETF1	0.48002	0.103243	59.8478
ETFA	0.588208	0.0811141	114.86
ETFRF1	0.407758	0.0974303	35.7812
ETNK1	0.473112	0.153733	18.3137
ETS1	0.459826	0.0788054	68.4082
EVA1B	-0.525332	0.063297	105.783
EVI2A	1.45251	0.339229	20.8082
EVI2B	0.571095	0.1235	30.319
EXOC1	0.77608	0.142532	38.5454
EXOC3L1	0.617818	0.263164	20.301
EXOC4	0.266769	0.0657305	60.1641
EXOSC1	0.74154	0.0636619	228.178
EXOSC2	0.736481	0.100954	80.3085
EXOSC3	0.387927	0.0833181	46.4785
EXOSC7	0.773771	0.0759516	153.448
EXOSC8	0.740406	0.102676	76.3373
EXOSC9	0.575904	0.0901536	57.8128
EZH2	0.377016	0.135508	36.2114
F11R	-0.287911	0.0866763	38.1819
F13A1	-1.32482	0.0863446	256.788
F2RL1	-0.56499	0.115027	31.0832
F2RL3	-1.63158	0.276946	40.442
FA2H	0.909334	0.299767	36.7253
FAAH2	0.904774	0.19535	28.5554
FAAP20	-0.41805	0.0551821	111.602
FAH	-0.706565	0.0828815	75.0488
FAIM	0.770642	0.181969	58.9236
FAM104A	-1.16877	0.0739551	261.255
FAM104B	0.279513	0.134173	62.594
FAM110A	-0.693194	0.0499421	273.393
FAM111A	0.620079	0.09795	41.4732
FAM111B	0.539926	0.320483	53.2149
FAM117A	-0.912011	0.0600488	229.998
FAM122B	0.488683	0.126088	28.4848
FAM126A	1.63987	0.323865	29.5828
FAM131A	-0.469814	0.0785799	58.5739
FAM136A	0.664249	0.0963207	65.3307
FAM13A-AS1	0.850829	0.0995214	87.3206
FAM13B	0.295902	0.146733	25.3623
FAM160B1	0.485503	0.10248	42.5087
FAM193B	-0.125647	0.0795591	41.2908
FAM199X	0.639144	0.204707	18.6286
FAM200A	0.315999	0.150267	19.3167
FAM210A	0.549685	0.153474	19.6243
FAM210B	-1.63345	0.0828067	398.442
FAM214A	0.687226	0.14399	44.0876
FAM216A	0.647779	0.144025	38.4602
FAM238A	0.711034	0.171922	26.3709
FAM24B	0.604755	0.118986	29.5612
FAM30A	0.775633	0.203529	36.22
FAM32A	0.525398	0.0479827	176.645
FAM3C	0.260328	0.146881	24.678
FAM53B	-0.533466	0.0472718	204.114
FAM76B	0.312432	0.158544	15.1871
FAM89B	-0.734724	0.0522272	303.655
FAM91A1	0.632597	0.146167	23.6084
FAM95C	0.665261	0.203675	17.4883
FAM98A	0.400436	0.109991	27.6333
FANCI	0.652099	0.160457	34.4981
FANCM	1.17385	0.272599	23.6893
FAR1	0.484591	0.142915	28.4356
FASTKD3	0.474493	0.166454	21.2557
FAU	0.752458	0.058292	272.135
FAXDC2	-2.70827	0.116856	508.579
FBL	0.474948	0.0429904	208.661
FBN2	0.819868	0.202418	47.7445
FBRS	-0.43621	0.0432409	204.787
FBXL13	0.31988	0.133946	18.9764
FBXL14	-0.864632	0.236451	15.1724
FBXO11	0.711343	0.124013	42.9493
FBXO2	-0.464866	0.122838	24.2683
FBXO22	0.974392	0.17315	34.1265
FBXO25	0.261383	0.0690036	63.1268
FBXO3	0.627589	0.12456	32.222
FBXO4	0.570922	0.142999	33.1081
FBXO48	0.0831758	0.186579	19.5237
FBXO5	0.558583	0.213745	27.0171
FBXO7	-2.01437	0.0870217	504.232
FBXW4	-0.559439	0.0647575	80.9257
FBXW4P1	0.211472	0.129918	20.7893
FBXW7	0.272295	0.10515	26.17
FCER1A	1.01097	0.0898654	233.189
FCER1G	0.934396	0.102835	89.9286
FCGR1A	1.13635	0.230527	21.5007
FCGR1B	1.36474	0.224321	33.085
FCGR1CP	1.9148	0.376437	21.6414
FCGR2A	-0.41072	0.0830739	48.4025
FCGRT	-0.486595	0.0515892	207.89
FCRL2	0.843698	0.106182	69.7239
FEM1B	0.379247	0.118352	36.9608
FEN1	0.664293	0.10245	112.1
FERMT3	-0.559523	0.0453509	186.691
FES	-0.221825	0.0633551	70.0907
FEZ2	0.439947	0.124033	20.7839
FFAR2	0.299504	0.0972872	31.8832
FGFR1OP	0.653945	0.12376	37.7175
FGFR1OP2	0.319895	0.103286	304.547
FGL2	0.628077	0.121421	35.6019
FHL1	-0.844205	0.10051	72.2434
FHL2	-1.53644	0.179153	80.3237
FHL3	-1.05688	0.0656301	395.728
FIS1	-0.851759	0.0691995	159.398
FITM1	-0.497078	0.140435	19.6449
FKBP11	0.509968	0.0803692	112.416
FKBP15	0.61025	0.128506	32.1188
FKBP1A	-0.590655	0.0589118	142.973
FKBP1B	-1.89697	0.125409	239.342
FKBP3	1.04398	0.0798191	263.087
FKBP8	-2.28118	0.105741	461.59
FLI1	-0.539868	0.0499303	140.404
FLOT2	-0.468988	0.0541268	214.503
FLVCR1-DT	0.636796	0.155847	22.8175
FMC1	0.40156	0.0778988	51.5319
FMNL1	-0.289697	0.0668815	77.0696
FN3K	-1.74728	0.292289	43.3836
FNDC10	-0.457488	0.0825146	68.9077
FOPNL	0.353521	0.0959451	32.7499
FOS	-0.603642	0.0718184	127.649
FOXM1	0.672218	0.270256	48.3774
FOXO3	-0.425875	0.0827106	76.1465
FOXO4	-1.30065	0.0762789	302.269
FPR2	-0.474412	0.0869218	69.1248
FRAT1	-0.255745	0.0608244	70.673
FRAT2	-0.631948	0.0583554	210.353
FRG1	1.44961	0.0947787	451.432
FRG1BP	0.9283	0.175812	40.2784
FRG1CP	1.13773	0.130708	143.698
FRG1HP	0.536806	0.105129	34.466
FRY	0.614327	0.115353	37.8568
FRY-AS1	0.81511	0.268205	16.6142
FRYL	0.809954	0.11046	69.1096
FSCN1	-0.484663	0.0953304	40.1903
FTH1	-0.863218	0.0812613	135.885
FTH1P3	-1.00807	0.136354	64.6875
FTL	-1.15183	0.0562461	481.011
FURIN	-1.11748	0.06136	374.643
FXYD1	-0.470221	0.159746	18.8136
FXYD5	-0.440427	0.0442568	171.173
FXYD7	-0.432573	0.129148	19.989
FZR1	-0.609099	0.0616201	110.58
G0S2	0.737128	0.199342	17.2902
G2E3	0.353373	0.195408	17.1937
G6PD	-0.616962	0.0546012	228.907
GAB2	-0.24372	0.0696191	51.0338
GABARAP	-0.621204	0.0545052	187.236
GABBR1	0.653503	0.0850547	65.7607
GABRR2	0.870457	0.24667	15.554
GADD45A	-0.534124	0.0818534	66.1344
GALK1	-0.448477	0.058782	133.66
GALNT14	0.00318578	0.20546	15.5267
GAPT	0.52758	0.0734791	81.5421
GAS2L1	-1.40479	0.0912979	252.974
GAS5	2.39983	0.120462	490.967
GAS6	0.655136	0.132119	26.7095
GATA1	-2.56462	0.105786	587.418
GATB	0.526862	0.0990331	46.0964
GBGT1	-1.0548	0.0938243	156.658
GBP2	0.882387	0.192006	20.1835
GBP3	0.997433	0.133966	56.7748
GBP5	0.932703	0.188865	20.6694
GCA	1.08094	0.225661	31.4537
GCAT	-1.54773	0.137395	132.339
GCFC2	0.504179	0.203642	27.781
GCNA	1.20452	0.231588	43.1497
GCNT1	0.67192	0.150122	36.6225
GCNT4	0.412923	0.130187	21.5196
GDPD3	0.564087	0.100259	43.289
GEMIN2	1.28959	0.21013	62.4599
GFI1B	-1.80572	0.0883108	456.777
GFM2	0.727176	0.161715	40.4119
GFOD2	-0.512283	0.070948	60.4132
GGCT	0.772072	0.0986237	114.296
GGCX	0.681695	0.0934706	111.688
GGH	1.21904	0.204226	105.994
GGNBP2	0.698915	0.0776009	102.259
GGTA1P	0.0801954	0.14601	44.5621
GHRL	-0.277188	0.0941302	37.9686
GHRLOS	0.929375	0.176681	31.286
GID4	-0.857815	0.09051	102.683
GIHCG	1.18597	0.179939	126.674
GIMAP2	0.786324	0.0952741	91.7841
GIMAP7	1.92825	0.0705212	959.209
GIN1	0.721285	0.189533	30.2796
GINS1	0.433959	0.303927	19.9002
GINS4	0.222939	0.212061	17.0845
GIT1	-0.413568	0.0529552	102.82
GK	0.780928	0.176248	21.4686
GKAP1	1.07081	0.258219	37.4153
GLB1L	0.585059	0.144408	18.7316
GLCCI1	-0.193776	0.133343	21.2494
GLDC	0.267484	0.425574	58.714
GLG1	0.567217	0.0686827	89.127
GLIPR1	0.671741	0.183567	20.9565
GLIS2	-0.968552	0.297646	25.1776
GLMN	1.00588	0.184585	56.604
GLO1	0.402443	0.0760563	67.5951
GLRX	1.22971	0.0994255	199.755
GLRX2	0.598038	0.0932794	66.2398
GLRX3	1.10507	0.0748968	322.949
GLRX5	-1.48794	0.081682	341.502
GMFB	0.383271	0.161883	18.2553
GMFG	1.42886	0.073231	516.352
GMIP	-0.34749	0.0450899	133.531
GMNN	0.807022	0.183597	85.3564
GMPPB	0.310031	0.0888492	50.3392
GMPR	-2.53437	0.132221	334.903
GNA12	-0.890511	0.0735974	147.991
GNAI2	-0.465522	0.0394325	242.816
GNAS	-0.523315	0.0400459	172.157
GNAZ	-1.76722	0.113109	247.321
GNB1	-0.606378	0.0411814	279.732
GNB2	-0.640383	0.0553791	221.403
GNGT2	0.579688	0.0974109	62.2794
GNL2	1.2969	0.0802858	409.139
GNL3	1.15058	0.253082	38.8128
GNPAT	0.69766	0.112818	47.727
GNPDA1	-0.539636	0.0636416	92.5582
GNPDA2	0.68193	0.232377	18.7837
GNPTAB	0.442617	0.0668016	103.285
GOLGA4	0.702801	0.177993	36.2754
GOLGA8A	0.687055	0.0944639	71.2413
GOLGA8B	0.534499	0.0972705	35.7429
GOLGB1	0.584945	0.0595033	114.763
GON4L	0.523175	0.10175	31.9598
GON7	1.19977	0.109843	209.507
GOPC	0.618382	0.180469	22.2012
GORAB	0.800829	0.225225	26.2936
GP1BA	-1.28142	0.161985	83.6352
GP6	-1.45432	0.183419	71.2985
GP9	-2.04665	0.0964775	438.177
GPATCH11	0.73256	0.0787339	136.859
GPATCH2L	0.809894	0.101185	74.9209
GPATCH4	1.04311	0.0827051	233.558
GPHN	0.138482	0.187134	20.7905
GPN1	0.745288	0.102605	95.0231
GPN3	0.620839	0.101955	75.0114
GPR137	-0.466291	0.0625352	93.2268
GPR137B	-0.540054	0.112624	34.0205
GPR146	-2.09184	0.110526	344.573
GPR162	-0.792027	0.0725285	257.606
GPR171	1.07317	0.149913	63.7139
GPR174	0.83959	0.179915	30.0124
GPR18	1.14487	0.121422	140.896
GPR183	1.27628	0.195503	62.086
GPR27	-0.434942	0.0861723	50.2812
GPR34	0.56009	0.330837	15.2819
GPR37L1	-1.10311	0.287196	16.4354
GPR89A	0.67799	0.141563	44.6178
GPR89B	0.846228	0.152769	45.0256
GPRC5D	2.10595	0.364275	102.597
GPRIN3	0.478539	0.169225	23.944
GPSM3	-0.67588	0.0550899	250.523
GPX1	-1.12405	0.0693489	262.673
GPX3	-1.0286	0.166994	64.4078
GPX7	0.346554	0.0818218	44.7659
GRAMD1A	-0.326651	0.0457018	139.483
GRIK1-AS2	1.28818	0.321695	28.1805
GRINA	-1.44007	0.0817418	329.414
GRK2	-0.328423	0.0480547	140.381
GS1-124K5.4	0.812271	0.198284	36.4012
GSAP	0.542253	0.0978149	43.9483
GSDMB	0.565865	0.0859144	79.8008
GSK3A	-1.08904	0.058488	408.692
GSN	-0.591367	0.0576415	162.077
GSTM4	-0.642676	0.0789569	88.7459
GSTO1	0.792487	0.0712697	168.498
GTF2A2	0.531926	0.0635248	131.889
GTF2B	1.34741	0.161616	110.469
GTF2E2	0.488721	0.0916149	47.1948
GTF2F2	1.27394	0.114145	200.378
GTF2H1	0.458058	0.0713917	74.6259
GTF2I	0.628619	0.21512	15.3391
GTF2IP20	0.586655	0.129238	24.3956
GTF2IRD2B	0.704671	0.16928	25.8752
GTF3C6	0.495577	0.0672764	130.469
GTPBP1	-0.482552	0.0606548	95.1423
GTPBP8	0.748167	0.0971842	84.3399
GTSCR1	1.92697	0.338946	41.4063
GTSE1	0.676739	0.283664	38.1748
GTSF1	1.13043	0.185985	77.7698
GUCA1B	0.593926	0.142079	21.4211
GUCD1	-1.85497	0.078933	532.089
GUCY1B1	-1.91506	0.328095	41.3923
GUK1	-1.94372	0.0812608	536.265
GUSBP11	0.34124	0.0758363	52.0027
GUSBP16	1.24938	0.315225	20.008
GYPB	-1.70542	0.268154	51.2265
GYPC	-1.8803	0.0950379	370.371
GZMA	1.27446	0.117679	181.113
GZMH	0.514057	0.0920848	59.1727
GZMK	0.86319	0.100926	139.592
H1-0	-0.574044	0.105906	30.8705
H1-10	-0.373033	0.0663733	84.0714
H1-2	-0.582473	0.0613241	114.78
H1-5	0.822769	0.35228	30.7077
H2AC14	0.904898	0.391684	22.707
H2AC17	-0.0570285	0.267079	21.4614
H2AC20	0.583372	0.116237	33.7991
H2AC8	-1.52584	0.171959	111.191
H2AZ1	0.741757	0.0614921	268.166
H2BC12	-0.853186	0.0709303	171.394
H2BC21	-0.758878	0.105641	71.6411
H2BC8	-0.997294	0.268065	31.4963
H2BC9	-0.149969	0.278694	29.9081
H3C10	-1.56036	0.29987	29.7496
H4C11	0.859216	0.166342	51.1871
H4C3	0.710465	0.102344	134.99
HAGH	-1.74903	0.0903969	360.525
HAT1	1.66674	0.174399	159.109
HAUS1	1.54625	0.161021	199.606
HAUS6	1.11571	0.338398	19.635
HAX1	0.496911	0.0567124	124.965
HBA1	-1.56726	0.123902	154.387
HBA2	-1.23808	0.122029	102.611
HBB	-1.18854	0.108912	120.321
HBD	-1.33141	0.126375	277.692
HBG1	-0.705869	0.14407	71.7971
HBG2	-0.712436	0.1487	58.2469
HBM	-2.1991	0.110211	368.855
HBQ1	-2.19413	0.116226	332.856
HBS1L	0.551992	0.120256	22.196
HBZ	-2.63257	0.196367	194.158
HCAR2	0.356089	0.11803	26.8535
HCAR3	0.479211	0.137524	19.5568
HCG18	1.27505	0.229897	40.7202
HCG27	0.18778	0.0925714	42.151
HCK	-0.242946	0.0559861	86.3204
HDAC4-AS1	0.891018	0.163468	36.4683
HDAC5	-0.504329	0.210028	16.1182
HDAC8	0.788794	0.11879	50.4705
HDDC2	1.13783	0.0763284	347.976
HDDC3	0.417003	0.0718093	58.764
HDGF	-0.965924	0.0690557	203.954
HEAT2	-1.59755	0.420208	18.6584
HEATR3	0.486817	0.124145	26.8248
HEATR9	0.934577	0.288202	17.4966
HEBP1	-0.624459	0.0665202	88.2475
HEBP2	0.557006	0.0622619	127.088
HECW2-AS1	1.17766	0.320947	31.2341
HEMGN	-0.322504	0.268266	50.3911
HENMT1	0.617512	0.0965242	76.804
HERC2P11	0.27894	0.531344	18.7755
HERC4	0.642817	0.125925	32.0967
HERC5	1.0366	0.212032	24.9046
HERC6	0.59199	0.114349	31.2943
HEXA	0.6255	0.108953	35.1049
HGD	-0.991002	0.212887	23.9153
HIBCH	0.554239	0.183883	34.4563
HIC1	-0.48194	0.12658	53.3142
HIKESHI	0.686955	0.0668636	202.888
HINT1	1.78519	0.0841595	602.404
HINT2	0.362831	0.0597707	96.744
HINT3	1.47449	0.183239	72.5379
HIP1	-0.687341	0.0888942	111.178
HJURP	1.51052	0.283151	88.6076
HLA-DQA2	0.752408	0.241929	15.8846
HLA-DRA	0.591327	0.091318	49.4726
HLTF	0.626222	0.207959	20.5787
HLX	-0.316299	0.0908722	50.2114
HMBS	-1.08276	0.0843718	182.709
HMGB2	1.57123	0.104266	410.451
HMGN1	0.497052	0.0474848	229.889
HMGN3	1.35055	0.0839899	440.339
HNMT	1.57972	0.227814	116.13
HNRNPA1	0.780382	0.0767806	142.389
HNRNPA2B1	0.518052	0.0600057	93.7181
HNRNPA3	0.510783	0.0668902	62.3092
HNRNPLL	0.699561	0.119462	51.0568
HNRNPU	0.35759	0.133492	18.4145
HOTAIRM1	0.609858	0.0680472	86.4905
HP	0.955661	0.344888	16.6207
HPCAL1	-0.670314	0.0451958	285.843
HPDL	1.01257	0.3101	30.234
HPF1	1.00182	0.127482	110.262
HPGD	0.524254	0.19181	23.8134
HPRT1	0.280474	0.0800412	56.1944
HPS1	-1.25688	0.0690061	338.024
HRAT92	-1.05203	0.162414	111.099
HRH2	-0.202407	0.0593317	89.354
HS1BP3	-0.513084	0.0510428	148.918
HS2ST1	0.676752	0.178314	31.4176
HSCB	0.965809	0.104387	135.067
HSD11B1-AS1	1.39836	0.364223	28.1955
HSD17B11	0.747824	0.106893	60.5135
HSD17B4	0.283622	0.0955306	35.4204
HSDL1	0.521751	0.0974714	57.0814
HSF2	0.58943	0.137285	34.1191
HSP90AA1	2.14949	0.119026	387.979
HSP90B1	1.05148	0.0898446	319.64
HSPA13	0.763777	0.238501	36.8517
HSPA14	0.731691	0.106035	90.0935
HSPA4	0.34479	0.117058	19.1579
HSPA5	0.407404	0.10285	30.9488
HSPA7	0.583836	0.0755072	59.8941
HSPA8	0.819385	0.106131	92.1653
HSPB1	-0.800736	0.067572	180.414
HSPB11	0.8717	0.0913969	163.725
HSPD1	0.984979	0.077361	271.877
HSPE1	1.2083	0.108161	217.6
HTATSF1	0.717017	0.0760037	136.83
HTATSF1P2	0.517652	0.0913869	33.2856
HVCN1	-0.392124	0.0382283	214.995
HYAL3	-1.42909	0.131721	129.157
HYLS1	0.475374	0.157578	24.9041
IBTK	0.705142	0.149707	74.6937
ICAM4	-1.11763	0.114766	110.771
ICOS	0.442733	0.0898121	46.2673
IDE	0.333208	0.177622	16.0194
IDI1	1.08398	0.096711	179.332
IDO1	1.25204	0.281467	16.9381
IFI27	-0.811627	0.139047	84.4918
IFI27L1	0.920336	0.119361	163.528
IFI27L2	0.973224	0.0718582	301.884
IFI44	1.84751	0.237958	52.11
IFI44L	1.6605	0.32112	24.2756
IFI6	0.530764	0.143801	17.1676
IFIH1	0.601208	0.12686	23.819
IFIT1B	-1.75631	0.237738	80.5022
IFIT3	0.901381	0.186375	20.335
IFIT5	0.900734	0.19332	23.4639
IFITM2	-0.657057	0.0752961	168.65
IFITM3	0.104464	0.172552	15.8983
IFNAR2	0.54747	0.0662902	69.2458
IFNG-AS1	1.40737	0.244413	104.464
IFNGR1	0.619998	0.0879882	91.3406
IFT20	1.2447	0.0904611	304.445
IFT46	0.632704	0.140597	31.177
IFT88	0.766898	0.1544	38.989
IFTAP	1.71433	0.396597	29.0293
IGBP1	1.12831	0.0657382	408.255
IGF1	1.58476	0.410922	49.4653
IGF2BP2	-1.95162	0.120444	276.07
IGLL5	1.10032	0.13794	156.89
IKZF2	0.493201	0.148691	23.7926
IL13RA1	-0.464179	0.0745161	62.5988
IL15	0.400389	0.138945	18.8267
IL18	0.549775	0.112456	47.7621
IL18BP	-0.497089	0.0907989	67.681
IL18R1	0.864699	0.122149	59.6041
IL18RAP	0.734463	0.0921606	69.3901
IL1B	-0.183804	0.097234	35.609
IL1R1	0.599359	0.169959	20.558
IL1RN	-0.77036	0.0860602	167.37
IL23A	0.93642	0.115477	92.4093
IL4	0.929677	0.25366	36.8951
IL5RA	-0.43496	0.123254	38.1106
ILF2	0.653505	0.0600862	235.268
IMMP1L	1.55721	0.175981	178.86
IMMP2L	0.600715	0.161187	19.4539
IMPA2	-0.858382	0.0483958	516.744
IMPDH1	-0.588301	0.0483848	329.181
INAFM1	-0.444021	0.073625	106.085
INAFM2	-0.802485	0.078373	110.786
INF2	-0.559895	0.145694	23.327
ING3	0.75478	0.216167	32.3023
ING4	0.671272	0.0635446	125.942
INKA1	-0.522552	0.12307	22.9725
INKA2	-0.284363	0.0674949	137.855
INKA2-AS1	-1.51968	0.3241	30.7773
INPP5K	-0.567744	0.0601242	106.767
INSIG2	0.409816	0.113178	44.9981
INTS13	0.647379	0.124843	72.8844
INTS5	-0.559335	0.100996	39.8521
INTS6-AS1	0.8595	0.192291	24.5711
INTS6L	0.479528	0.105652	32.2765
INTS7	0.298152	0.140445	16.0898
INTS8	0.394492	0.0792734	58.4791
IP6K1	-0.495024	0.063564	106.462
IPO7	0.536726	0.17103	22.1564
IQCG	1.35308	0.33859	27.0526
IQCH-AS1	0.59577	0.168991	28.6582
IQCN	0.478928	0.119519	44.676
IRF4	0.730816	0.0917268	236.013
IRF7	0.595935	0.100117	42.8639
IRX3	-1.13512	0.25363	26.3315
ISCA1	-0.0634506	0.0814109	62.7085
ITGA2B	-1.1077	0.120032	170.3
ITGA4	0.696344	0.107337	67.8067
ITGA6-AS1	-0.0921854	0.158431	20.3677
ITGAE	0.934214	0.0899395	202.576
ITGAV	1.00316	0.26957	34.0795
ITGB1	0.534859	0.180947	25.139
ITGB1BP1	0.401731	0.0609154	79.7943
ITGB2-AS1	0.574694	0.0527208	125.243
ITGB3	-1.36646	0.199909	63.6434
ITIH4	0.633019	0.0973749	66.0497
ITLN1	-0.77607	0.191239	82.4018
ITM2A	0.540704	0.0662884	111.046
ITM2C	0.468392	0.0989976	109.49
ITPK1	-0.638244	0.0466743	333.419
ITPKC	-0.376844	0.0815364	63.2458
ITPR2	0.51892	0.131233	37.009
IVNS1ABP	0.372374	0.117617	22.1953
IZUMO4	0.523642	0.134959	19.6513
JADE3	-0.937713	0.341038	15.8214
JAK2	0.962397	0.200882	26.5104
JARID2-AS1	-1.04465	0.226516	23.0923
JCHAIN	2.68952	0.214429	235.942
JHY	0.624063	0.242953	16.8111
JKAMP	0.695414	0.144942	34.2974
JMJD1C	0.712184	0.1627	24.8103
JMY	0.798351	0.258737	18.2187
JPT1	-0.613605	0.04896	219.491
JSRP1	0.220822	0.247476	15.7728
JUND	-0.822371	0.0571672	273.746
KANK2	-1.74657	0.206135	80.3698
KARS1	0.483429	0.0534534	128.692
KCNAB2	-0.358355	0.0463297	148.771
KCNAB3	0.447811	0.158788	20.5076
KCNC4	-0.194706	0.154094	17.3028
KCNH2	-0.799348	0.11906	52.8913
KCNJ2-AS1	1.16105	0.334651	17.428
KCNK7	-0.354513	0.14004	27.8328
KCNQ1	-0.444634	0.0491653	135.539
KCTD12	0.31533	0.122747	25.5937
KCTD2	-0.414777	0.0580074	89.8064
KCTD9	0.801615	0.201845	25.5946
KDM4B	-0.336687	0.053459	133.942
KDM6B	-0.48307	0.058901	218.535
KDM7A-DT	-1.03779	0.113815	105.696
KDSR	0.508432	0.0849792	61.5363
KEL	-2.69151	0.20281	195.239
KIAA0754	0.723408	0.190179	24.8699
KIAA0930	-0.570684	0.109714	27.9384
KIAA1109	1.00656	0.160653	48.0713
KIAA1211L	-0.799745	0.141976	51.1329
KIAA1841	0.58288	0.184422	18.3037
KIF11	0.687499	0.262196	47.6327
KIF18B	1.42389	0.389513	45.0773
KIF20B	0.80756	0.365958	26.6631
KIF23	1.51094	0.296341	46.6258
KIF2A	0.248096	0.0733554	55.0044
KIF2C	1.02127	0.247387	56.0359
KIF3A	0.547675	0.16395	20.8719
KIF4A	0.463931	0.383415	19.0182
KIFC1	0.62243	0.250016	34.4801
KIFC3	-0.742328	0.131837	33.5402
KIN	0.96738	0.222156	21.23
KIZ	0.732061	0.0931715	66.818
KLC3	-2.84568	0.140779	412.835
KLF1	-2.90159	0.139904	391.343
KLF12	0.65916	0.16876	24.4319
KLF16	-0.328288	0.0794258	45.427
KLF9	0.475679	0.158411	23.1374
KLHDC1	0.895116	0.364536	21.1809
KLHDC7B	-0.464628	0.0722323	79.0834
KLHDC8A	-2.69652	0.27039	133.96
KLHDC8B	-0.503813	0.0987852	34.4755
KLHL14	0.912439	0.206364	41.6106
KLHL2	0.538307	0.120435	32.1707
KLHL21	-0.647526	0.048008	370.085
KLHL5	0.666027	0.174425	26.6704
KLHL7	0.195299	0.168667	21.3534
KLRB1	1.60593	0.175915	137.591
KLRF1	0.960856	0.19694	37.7424
KLRG1	0.623097	0.0752308	131.846
KNL1	0.932626	0.375742	19.9939
KNSTRN	0.660828	0.137705	38.0018
KPNA2	0.334957	0.136519	41.5228
KRBOX4	0.892508	0.146391	46.9263
KRCC1	1.53918	0.107854	305.335
KRT1	-2.85874	0.128254	459.289
KRT23	-0.54211	0.073522	90.8757
KRT72	0.633597	0.137556	31.5166
KRT79	-1.47437	0.370836	23.3376
KTN1	1.50925	0.1563	152.956
L3HYPDH	0.418996	0.156934	20.1481
LACTB	0.584794	0.105342	33.8751
LACTB2	0.280133	0.113317	25.3888
LAIR2	0.577867	0.14069	27.0571
LAMTOR1	-0.541846	0.0494031	141.873
LAMTOR3	0.166923	0.183652	19.5532
LAMTOR5	0.440407	0.0706258	88.4957
LANCL1	0.359694	0.125856	21.1824
LAPTM5	-0.438282	0.0372751	257.285
LARP1B	0.747411	0.162505	65.1947
LARP4	0.382129	0.178906	21.3088
LARP7	1.42296	0.183825	90.8162
LASP1	-0.555253	0.0408198	311.586
LAX1	0.413591	0.069977	69.3179
LBX2-AS1	-0.396667	0.192222	19.9855
LCN2	-0.650126	0.11142	71.4185
LCORL	0.833038	0.172493	36.0673
LDB1	-1.00735	0.2072	28.2208
LDHA	0.516352	0.0860223	79.4938
LDHB	1.9952	0.10376	497.13
LEF1-AS1	1.0473	0.148123	83.6372
LEFTY1	-1.29099	0.306752	20.7532
LEMD3	0.476543	0.105164	40.0931
LENG1	-0.411593	0.064831	81.6076
LGALS12	-0.748564	0.0790267	102.26
LGALS2	0.795139	0.0850059	157.789
LGALS3	-0.653767	0.066384	180.644
LGALS9	-0.329831	0.052744	119.427
LGALSL	-0.702297	0.163958	25.442
LHPP	-0.662555	0.0593483	137.423
LIAS	0.614934	0.235342	17.0345
LIG4	1.04703	0.30124	15.1771
LIMD2	-0.449117	0.0559038	111.609
LIMK2	0.15653	0.103883	33.1361
LIMS1	0.205407	0.0636892	95.2832
LIN52	0.526648	0.146459	30.8144
LIN9	1.09377	0.361524	21.0619
LINC00173	0.535389	0.0725061	115.348
LINC00174	0.226189	0.132708	28.4296
LINC00239	1.3733	0.305375	37.5815
LINC00243	0.10261	0.136713	22.3208
LINC00260	0.763373	0.131138	48.4972
LINC00324	0.605233	0.0875901	79.8643
LINC00467	1.34823	0.323126	45.2395
LINC00476	0.79716	0.0992252	81.3098
LINC00537	0.54991	0.0829597	58.9562
LINC00539	0.966383	0.274064	22.2938
LINC00570	-1.00155	0.156041	163.494
LINC00597	0.609143	0.210883	15.2498
LINC00649	0.503833	0.111079	25.873
LINC00653	1.07356	0.303987	15.5992
LINC00667	0.534193	0.169843	18.2613
LINC00671	1.05826	0.225326	29.586
LINC00685	0.310897	0.0915626	37.8366
LINC00853	-1.82082	0.190411	130.735
LINC00877	0.984944	0.229228	22.2958
LINC00885	-2.19663	0.344137	56.1972
LINC00892	1.6959	0.187097	132.898
LINC00909	0.886605	0.292614	16.2044
LINC00937	0.552863	0.140009	20.0279
LINC00954	0.920622	0.31726	20.9463
LINC00963	-0.259598	0.179501	25.623
LINC01032	0.933826	0.376818	15.0943
LINC01063	1.00866	0.343015	29.0685
LINC01176	0.589802	0.165211	15.0548
LINC01270	0.493094	0.144481	27.1914
LINC01353	1.48623	0.315308	25.0916
LINC01410	0.845377	0.153424	35.3117
LINC01480	0.989794	0.2452	51.4768
LINC01503	-0.436378	0.111981	31.7625
LINC01504	0.629654	0.199302	17.4471
LINC01506	1.23441	0.174771	71.0994
LINC01550	0.568517	0.0774602	57.8334
LINC01637	0.742767	0.20643	24.9127
LINC01781	2.24886	0.263371	149.89
LINC01800	1.04539	0.340581	15.2934
LINC01857	0.465412	0.138195	19.9832
LINC01881	1.47027	0.320617	36.4111
LINC01934	0.64091	0.173862	19.9022
LINC02217	0.900984	0.440757	18.7039
LINC02256	0.570112	0.121107	23.0913
LINC02328	1.13049	0.210087	40.8985
LINC02352	0.29345	0.201282	15.5084
LINC02384	0.577354	0.30871	15.6171
LINC02397	1.80083	0.272631	63.1566
LINC02446	1.18695	0.12489	155.593
LINC02482	2.19126	0.315372	91.6676
LINC02611	0.938884	0.264394	18.3809
LINC-PINT	0.637427	0.084105	61.7473
LINGO3	-0.427272	0.185815	15.4153
LIPT1	0.747908	0.138177	44.2901
LITAF	-0.486458	0.0595529	144.039
LMAN1	0.359755	0.136523	29.7512
LMNB1	0.501801	0.110341	31.1776
LMNTD2-AS1	1.05217	0.252668	20.5346
LMOD1	-1.71187	0.451758	19.5694
LNPEP	0.382483	0.0965788	37.2293
LOC100128108	0.585322	0.141166	30.714
LOC100128276	1.17264	0.272151	25.874
LOC100129203	1.15162	0.38614	20.6685
LOC100129697	-0.0240046	0.208412	16.1798
LOC100130298	1.4444	0.269602	38.4751
LOC100131289	0.564195	0.158621	15.2793
LOC100287036	-1.99104	0.210064	104.979
LOC100287896	0.93021	0.321656	21.2676
LOC100288203	0.682466	0.164467	23.4309
LOC100289361	1.21262	0.352268	35.633
LOC100289473	1.72458	0.364418	33.284
LOC100289561	1.03024	0.167698	55.7702
LOC100506100	1.12076	0.206253	90.8033
LOC100506302	0.945944	0.150337	101.48
LOC100506585	-0.400479	0.151919	22.9845
LOC100507006	1.17676	0.154569	64.4118
LOC100507547	0.872348	0.311886	19.3159
LOC100996419	1.16525	0.353203	18.9168
LOC100996447	0.826622	0.260595	22.7109
LOC100996583	0.84592	0.145305	37.4813
LOC101927178	0.515548	0.0937326	48.1477
LOC101927752	-1.16431	0.0776795	229.832
LOC101927759	0.814602	0.163538	27.9654
LOC101927811	1.23407	0.310593	35.1929
LOC101927854	0.881528	0.380571	41.2979
LOC101927974	0.65367	0.145257	28.1422
LOC101928000	1.50127	0.146548	187.754
LOC101928143	0.881586	0.143739	54.71
LOC101928429	1.05982	0.232976	23.793
LOC101928595	-0.00899092	0.116936	26.7418
LOC101928617	1.21726	0.214042	43.7936
LOC101928659	1.03643	0.348966	35.4187
LOC101928673	0.882406	0.127422	56.1731
LOC101929165	-0.0299661	0.217438	21.4139
LOC101929243	1.32282	0.1541	144.373
LOC101930071	1.09669	0.121601	136.509
LOC101930085	0.690234	0.117905	42.6549
LOC102606465	0.944735	0.124151	80.3151
LOC102723345	0.806808	0.298042	24.0438
LOC102723373	1.21568	0.257734	31.5198
LOC102723692	0.719943	0.280548	32.7966
LOC105369595	-2.01628	0.158694	167.825
LOC105371795	0.714454	0.249715	17.1024
LOC105372480	0.678972	0.147283	41.2764
LOC105373383	0.801859	0.178917	35.7674
LOC105373759	-2.51863	0.317783	76.0045
LOC105375713	1.46288	0.336691	37.9884
LOC105376805	1.29299	0.138177	158.822
LOC105377590	2.10757	0.346677	94.5738
LOC105747689	0.875943	0.186121	28.5781
LOC107984036	0.794877	0.16185	25.7046
LOC107984703	0.840463	0.331697	14.8725
LOC107985770	-1.34182	0.12547	146.434
LOC112543491	0.993316	0.286007	15.3508
LOC145474	1.30485	0.270795	30.7655
LOC254896	0.664747	0.116262	37.004
LOC284454	0.109713	0.0666699	102.251
LOC339803	0.351096	0.205029	15.8457
LOC374443	0.588034	0.170082	20.9575
LOC389834	0.680816	0.213139	16.719
LOC400499	0.522451	0.0942864	72.8217
LOC401261	0.388337	0.0810597	62.4262
LOC441242	1.20082	0.33734	20.2989
LOC643072	-0.561922	0.103097	56.2672
LOC643802	1.3864	0.120921	190.181
LOC644285	0.763248	0.170449	26.0167
LOC644656	0.417737	0.193782	27.5983
LOC645177	1.40593	0.370229	37.5974
LOC646626	0.68908	0.187462	19.4715
LOC728554	0.781803	0.143885	49.2957
LOC728975	-1.41654	0.0897083	271.091
LOC729609	-0.0113684	0.179852	17.2201
LOC729737	0.670556	0.114771	58.0443
LOC729870	-1.97803	0.222843	113.251
LOC730098	0.67155	0.281176	16.7249
LOXHD1	0.650169	0.399172	16.0064
LPAR2	0.42228	0.0670066	90.0622
LPAR6	1.75531	0.227587	77.8738
LRFN1	-0.598352	0.0797804	170.922
LRFN4	-0.25322	0.136659	18.6358
LRG1	-0.496552	0.0957169	81.6684
LRMP	0.695552	0.0973138	80.2509
LRP1	0.802881	0.0762434	222.84
LRR1	1.00363	0.139259	112.441
LRRC25	-0.54943	0.0567685	223.288
LRRC26	-0.18342	0.166003	19.0532
LRRC29	-0.694193	0.127441	37.4812
LRRC4	-0.42417	0.116294	25.5294
LRRC40	0.3416	0.163786	20.8548
LRRC41	-0.460246	0.0582931	96.8329
LRRC6	0.63844	0.172452	19.9627
LRRC61	-0.304392	0.0822807	47.0818
LRRC75A	0.527182	0.0946912	63.7626
LRRC8C	0.786169	0.174609	34.6262
LRRCC1	1.06275	0.313724	14.925
LRRK2	0.572557	0.104816	43.6412
LRRN3	0.584671	0.147678	32.4543
LSM1	1.14767	0.0953202	275.516
LSM7	0.995825	0.0640697	369.814
LSMEM1	0.951588	0.131563	61.4589
LSP1	-0.609443	0.0678089	146.309
LTBP1	-1.39868	0.245595	63.6147
LTC4S	-0.243125	0.0955787	41.8082
LTF	0.00407434	0.123118	56.9346
LTN1	0.569189	0.222755	16.0137
LTV1	1.27556	0.124736	157.137
LUC7L	0.661931	0.0635387	116.629
LUC7L3	1.23463	0.0766696	358.593
LUCAT1	0.642454	0.129625	39.0243
LXN	0.579902	0.119346	68.414
LY6G5C	-0.574604	0.125835	25.8369
LY6G6F	-1.6146	0.130062	162.765
LY96	1.9006	0.199714	118.129
LYAR	0.567012	0.0664629	124.401
LYL1	-1.96408	0.0862774	516.75
LYN	-0.291479	0.131957	24.13
LYPD3	-0.50167	0.146154	20.107
LYRM4	0.617441	0.0634569	156.573
LZTFL1	0.137468	0.258521	17.7593
MACF1	0.617889	0.0502791	175.691
MADCAM1	-1.07854	0.203926	53.1367
MAF1	-1.32568	0.0726259	334.686
MAFA	-1.37929	0.328606	20.8713
MAFF	-0.362769	0.13821	23.7146
MAFK	-0.509416	0.0655078	98.1198
MAGEH1	0.674152	0.0893077	118.041
MAGOH	0.990626	0.0975037	193.573
MALAT1	0.758144	0.170976	19.4764
MAN1B1-DT	-0.333795	0.158156	16.8143
MAN2A1	0.343934	0.117125	46.7282
MANEA	0.985047	0.285869	19.2993
MANF	1.1648	0.0897547	346.096
MAP11	-0.371148	0.0777275	55.6645
MAP1LC3A	-1.09081	0.107035	185.856
MAP1LC3B	-0.746373	0.0526115	223.812
MAP2K2	-0.565337	0.0471058	178.973
MAP2K3	-1.58538	0.0875848	320.043
MAP2K7	-0.552538	0.0559757	151.212
MAP3K11	-0.409202	0.0543538	178.362
MAP3K13	0.624063	0.117339	36.5022
MAP3K2	0.851255	0.164908	41.0784
MAP3K7CL	-0.658506	0.110746	57.9421
MAP3K9	-1.34282	0.355449	18.6586
MAP4K5	0.792194	0.188861	26.2942
MAP7D1	-0.446711	0.0373647	221.681
MAP9	1.24258	0.419318	15.616
MAPK3	-0.761987	0.0476912	419.413
MAPK8IP1P2	1.0562	0.160925	54.158
MAPKAPK3	-0.542468	0.0420125	309.789
MAPKAPK5-AS1	0.996652	0.0816949	211.215
MARCHF2	-2.04242	0.0822061	643.86
MARCHF8	-1.58025	0.0877103	323.256
MARCKSL1	-0.722377	0.0572681	229.739
MARK2	-0.37605	0.0608911	110.699
MAT2A	0.505815	0.100352	48.0322
MATR3	0.597544	0.127948	41.3283
MBIP	0.784565	0.152985	57.5441
MBNL3	-0.0760664	0.25094	24.5809
MBOAT7	-0.451918	0.0674283	177.716
MBP	-0.534625	0.0414473	267.386
MBTD1	0.346082	0.141007	15.1305
MCEE	0.64243	0.134603	64.2009
MCEMP1	0.715819	0.124847	37.8319
MCM10	0.0126981	0.389916	24.9727
MCM2	-0.229744	0.116931	27.8343
MCM4	0.333669	0.111813	92.0733
MCM8	0.413681	0.170001	18.5979
MCOLN1	-1.20429	0.0829058	219.082
MCPH1	0.265643	0.12604	19.4531
MCTS1	0.543278	0.142802	37.4783
MDH1	1.17949	0.0785324	365.787
MED10	0.540071	0.0494731	203.14
MED13	0.866916	0.190094	32.5667
MED14OS	1.5573	0.326706	39.5542
MED21	0.793982	0.149961	39.0027
MED25	-1.16479	0.0714636	345.074
MED31	0.594588	0.215085	17.2545
MED7	1.14222	0.1881	64.444
MEF2C	0.236984	0.160853	18.135
MEF2C-AS1	0.105257	0.15187	19.1127
MEFV	-0.270956	0.0698061	65.4253
MEGF6	0.556311	0.08901	45.7277
MELK	1.10011	0.374953	42.2566
MELTF-AS1	1.04205	0.257508	22.5094
METAP2	1.06899	0.167382	64.4851
METRNL	-0.433991	0.0591261	118.109
METTL15	0.611355	0.122451	42.2539
METTL18	1.47544	0.166494	140.408
METTL23	0.399548	0.0532666	117.367
METTL2B	0.464482	0.172837	15.1164
METTL3	0.548537	0.0613125	94.1376
METTL4	0.610778	0.129805	26.9965
METTL5	1.62307	0.0889293	574.92
MEX3C	0.683385	0.176646	33.1799
MFAP3L	-1.15112	0.299332	26.7225
MFSD12	-0.529005	0.0572121	94.6689
MFSD13A	-0.0577409	0.107379	30.3516
MFSD2B	-2.50747	0.144976	349.267
MGC16275	0.359608	0.106572	42.0876
MGC70870	0.531563	0.13746	17.345
MGLL	-1.35013	0.165167	84.2645
MGRN1	-0.677578	0.0564498	231.295
MGST2	0.561377	0.124048	39.7652
MHENCR	0.51473	0.0636038	67.1265
MIA	0.742383	0.228901	20.6028
MIAT	0.2829	0.0862612	46.6665
MIB1	0.694077	0.176008	20.4723
MICAL2	-1.0345	0.0937858	122.298
MICALCL	-0.7543	0.0956399	76.4225
MICOS10P1	1.38788	0.214524	49.0371
MICOS13	0.473703	0.0521784	119.557
MICU2	0.540367	0.0774279	69.1611
MID1IP1	-0.612351	0.0490962	205.884
MIDN	-0.522772	0.0475219	234.022
MIGA1	0.524374	0.160871	18.7829
MILR1	0.621322	0.0913107	48.5588
MINDY1	-0.571081	0.0712389	110.041
MINDY3	0.51985	0.114913	41.7548
MIR10393	1.32006	0.222392	72.5139
MIR142	1.42265	0.151037	96.3351
MIR155HG	1.14173	0.310348	24.4556
MIR17HG	0.827552	0.30193	15.8855
MIR223	0.916964	0.214241	33.8979
MIR29B2CHG	1.03502	0.0833741	162.768
MIR3142HG	0.99283	0.255831	17.9903
MIR320D1	0.900344	0.227357	24.7042
MIR320E	0.798459	0.215763	18.0054
MIR342	1.65756	0.343967	39.1403
MIR3614	0.396462	0.157188	24.5796
MIR3652	0.618633	0.405444	14.9881
MIR3658	0.559155	0.228984	22.3592
MIR3671	2.18171	0.229959	158.825
MIR4426	1.81602	0.336233	41.2257
MIR4435-2HG	0.120493	0.0827061	45.3949
MIR4697HG	0.921669	0.22515	18.6518
MIR570HG	0.578124	0.154426	17.774
MIR762HG	0.421905	0.15621	18.2016
MIS12	0.707553	0.12319	46.8123
MIS18A	0.560552	0.114242	78.0942
MIS18BP1	0.709892	0.140927	38.4934
MISP3	-0.89662	0.227128	18.9424
MITD1	1.21382	0.0787357	336.036
MIXL1	1.08319	0.336447	54.5811
MKI67	1.0597	0.300538	38.1991
MKKS	0.448728	0.105348	36.0612
MKNK2	-0.615445	0.0364406	414.26
MKRN1	-1.39722	0.0782294	318.035
MLF2	-0.62132	0.048006	283.525
MLH1	0.57472	0.102904	52.7894
MLKL	0.558711	0.101631	41.038
MMD	-1.62707	0.126932	168.576
MMP24OS	-1.33607	0.0664986	465.43
MMP8	0.224656	0.209522	59.7981
MMUT	0.834794	0.159198	32.0013
MND1	0.940455	0.40933	40.62
MOB2	-0.618988	0.0528309	148.472
MOB3A	-0.517182	0.0455272	274.401
MORC3	0.748447	0.160009	35.9477
MORF4L2	0.498082	0.0741111	81.8314
MORN2	1.48981	0.227235	63.6231
MOSMO	0.73995	0.302043	18.9609
MOSPD3	-0.432941	0.0642299	79.541
MPHOSPH10	0.812815	0.0890967	169.444
MPHOSPH6	0.463553	0.120453	34.5418
MPIG6B	-2.21907	0.108743	416.303
MPL	-1.33626	0.301604	28.4625
MPO	-0.160255	0.124634	58.9505
MPP1	-1.67581	0.0731784	522.732
MPST	-0.806733	0.083076	112.177
MPZL3	-0.651201	0.0980338	79.3255
MRC2	-2.28945	0.137915	286.553
MRFAP1L1	0.949781	0.059814	419.881
MRPL1	1.51907	0.198116	103.1
MRPL11	0.622835	0.0632985	164.316
MRPL13	1.68594	0.16046	188.73
MRPL14	0.793715	0.0613299	342.883
MRPL15	0.922667	0.0972804	165.503
MRPL18	0.436216	0.0581061	116.741
MRPL20	0.432964	0.049662	126.352
MRPL21	0.995977	0.0701313	330.488
MRPL23	2.05053	0.400115	31.2127
MRPL24	0.597681	0.0629279	173.395
MRPL27	1.06862	0.071172	380.222
MRPL3	1.26353	0.104602	244.995
MRPL32	1.38792	0.117542	232.123
MRPL33	1.41429	0.134805	173.527
MRPL35	0.597064	0.110747	48.0959
MRPL36	1.12097	0.0857378	284.339
MRPL39	1.50677	0.134081	253.169
MRPL40	1.49323	0.0868268	467.927
MRPL45	0.405497	0.0828136	50.5346
MRPL46	0.948139	0.0760515	251.129
MRPL47	2.18872	0.202693	186.32
MRPL48	1.51222	0.0978189	460.266
MRPL49	-0.58464	0.0547318	138.175
MRPL50	1.03269	0.174587	47.0426
MRPL51	2.21554	0.0906766	892.054
MRPL52	0.779767	0.0584915	302.605
MRPL53	0.422996	0.04857	186.279
MRPL54	0.695658	0.0569103	277.594
MRPL57	0.320274	0.124779	22.4963
MRPL58	0.94897	0.0725674	255.525
MRPL9	0.624109	0.0703105	150.713
MRPS10	0.41489	0.0661694	63.461
MRPS15	0.618798	0.0618795	183.103
MRPS18C	2.1984	0.130852	460.336
MRPS21	1.56927	0.0718083	764.379
MRPS22	1.23645	0.0851036	331.355
MRPS28	1.64996	0.115006	369.661
MRPS31	1.11568	0.0871742	280.44
MRPS36	0.508713	0.083783	83.4333
MRPS7	0.57773	0.0644597	143.448
MRPS9	0.900262	0.0752934	236.783
MRTO4	0.477714	0.0848371	50.9798
MRVI1	-0.390141	0.0837053	83.5747
MS4A1	0.549594	0.0929151	70.2285
MS4A14	0.850607	0.185402	22.974
MS4A2	1.30808	0.284263	38.8108
MS4A3	1.06517	0.163016	103.099
MS4A4A	1.33158	0.205926	63.0278
MS4A6A	1.28471	0.115239	153.072
MSH2	0.867386	0.159177	65.345
MSH3	0.543036	0.0927868	53.4176
MSL3	0.58592	0.0689613	84.0024
MSMO1	0.47044	0.0867201	64.246
MSN	-0.510792	0.0441245	192.988
MSRB1	-0.566245	0.083787	104.829
MT1E	0.479164	0.119359	35.542
MT1L	-1.87802	0.195027	98.0087
MTERF2	1.10105	0.169529	74.8478
MTERF3	0.768793	0.144686	51.8221
MTERF4	0.507367	0.0606003	85.7749
MTHFD2	0.811433	0.118626	78.3678
MTIF2	1.16555	0.149281	102.039
MTIF3	1.29432	0.0618555	644.839
MTLN	0.495079	0.057579	133.829
MTMR12	-0.634068	0.0684682	98.0562
MTRES1	0.990461	0.137777	77.1664
MTREX	0.737356	0.127897	69.1019
MTRF1	0.947754	0.12904	74.1458
MTRNR2L1	-0.479629	0.193097	54.5652
MTURN	-0.76984	0.116242	59.395
MTVR2	0.757851	0.102166	81.4573
MTX2	1.03528	0.130542	126.927
MUC1	0.810855	0.220447	17.1503
MUC12-AS1	1.02157	0.236886	48.2636
MUL1	-0.434577	0.0629805	80.8023
MX1	0.622953	0.127913	32.5883
MXD3	0.56716	0.0706565	64.9454
MXD4	-0.482532	0.0557663	143.784
MXI1	-1.38914	0.0824815	302.688
MYADM	-0.419951	0.0601568	114.662
MYBL1	0.718963	0.170586	29.48
MYBL2	1.03631	0.16034	148.965
MYBPC3	0.599106	0.130363	30.627
MYBPH	0.550376	0.169952	22.7244
MYDGF	0.369269	0.0625452	117.981
MYL12A	0.585489	0.0562048	197.253
MYL12B	1.11676	0.0718735	345.36
MYL4	-1.69836	0.11156	269.075
MYL6	1.28473	0.0819356	405.873
MYL6B	0.471047	0.112	67.3693
MYLIP	-0.517215	0.0821499	44.219
MYLPF	-0.30382	0.229259	16.442
MYO1D	0.331889	0.132364	64.7214
MYOF	0.754088	0.163274	20.1844
MYSM1	0.574119	0.100293	55.3819
MYZAP	-0.47725	0.265592	23.5593
MZB1	1.64796	0.135313	294.661
N4BP2	0.290309	0.245899	27.6006
N4BP2L2	0.845293	0.127475	44.8315
N6AMT1	0.675053	0.155603	22.6598
NAA20	0.662324	0.0815277	139.67
NAA35	0.559444	0.133263	44.737
NAA38	0.60312	0.0593959	171.441
NAA60	-0.429467	0.0419505	179.369
NABP1	0.714808	0.18599	17.5023
NACA	0.782608	0.0602862	308.324
[truncated: 1,777 more rows]

## Sheet: RI vs PU
	‡ RI vs. PU
Gene	log2FoldChange	lfcSE	stat
AAGAB	0.0211161	0.0931395	62.3688
AAMDC	0.159525	0.11137	47.6402
AATK	-0.205372	0.0656495	118.32
ABCB9	0.953949	0.168307	127.927
ABCC3	0.647013	0.108576	71.2916
ABCE1	0.143188	0.129961	43.0674
ABCG1	-0.0220444	0.0792967	66.0289
ABHD13	0.0840462	0.142862	22.6242
ABHD18	-0.178487	0.0746772	40.619
ABHD3	-0.0679538	0.110933	39.135
ABHD4	-0.0257752	0.0799424	91.207
ABHD8	-0.133226	0.0704301	93.3826
ABI3	-0.128572	0.0557482	112.115
ABLIM3	1.20683	0.198261	87.1574
ABRACL	0.294377	0.057549	290.705
ABTB1	-0.0538872	0.059165	175.356
ACADM	0.322468	0.123142	57.8482
ACAT1	0.2132	0.110246	112.19
ACAT2	0.24572	0.067858	172.381
ACD	-0.111332	0.0603231	165.032
ACHE	1.96746	0.304274	128.296
ACKR1	1.42731	0.183603	197.339
ACOT13	0.249778	0.116863	49.8695
ACP1	0.59781	0.0461846	235.389
ACRBP	0.993453	0.088915	431.336
ACSM3	-0.0979781	0.227863	23.5916
ACTL6A	0.274334	0.111038	53.8352
ACTN1	-0.14916	0.0495684	205.703
ACTR10	0.189213	0.0986442	47.129
ACTR3	0.244807	0.209874	22.9992
ACTR3-AS1	-0.49875	0.18086	17.3382
ACTR6	0.146712	0.169138	49.0971
ACYP1	0.112007	0.0769994	167.112
ACYP2	0.12461	0.067841	63.9966
ADAL	0.0468451	0.157746	15.4781
ADAMTSL4-AS1	-0.878591	0.165815	36.8967
ADAP1	-0.156839	0.0484723	153.972
ADCY10P1	-0.315401	0.136761	33.1091
ADCY4	-0.488426	0.139572	32.79
ADD1	0.153643	0.0467216	154.384
ADD3	0.197369	0.124735	58.3191
ADGRE1	-0.341477	0.0784615	42.6298
ADGRE3	-0.131938	0.078723	49.0833
ADH5	0.292212	0.168523	26.3045
ADIPOR1	1.22227	0.0937831	587.308
ADK	0.307235	0.0867792	74.7765
ADNP2	0.012817	0.13492	25.1395
ADORA3	-0.253546	0.185253	30.2928
ADPRM	0.117238	0.144393	63.7053
ADSL	0.135293	0.050038	258.429
ADTRP	0.215852	0.173701	44.4609
AFAP1	0.092859	0.106845	28.2478
AFDN	0.166783	0.144639	22.2333
AFTPH	-0.00545341	0.0786524	56.0806
AGAP7P	-0.575524	0.169367	27.5338
AGER	-0.530913	0.0745282	118.517
AGGF1	0.286428	0.129913	15.0944
AGL	0.199329	0.14413	51.885
AGO3	-0.0121935	0.137468	20.8005
AGPAT1	0.0958085	0.0466765	218.57
AGPAT2	-0.215422	0.0583871	116.161
AGPAT4-IT1	-0.574361	0.10723	38.3871
AGTPBP1	0.16219	0.117547	55.1423
AHNAK	0.129213	0.0470289	158.049
AHSA2P	-0.28473	0.067084	169.62
AHSP	1.70539	0.112146	231.731
AIF1	0.113657	0.0873846	389.992
AIM2	-0.111018	0.181348	90.8162
AIMP1	0.116465	0.116714	44.3057
AK6	0.282818	0.124076	196.851
AK9	0.385454	0.234779	24.9618
AKIRIN2	0.0539801	0.0620081	115.103
AKR1C3	0.380963	0.130567	84.1096
AKT1	-0.144025	0.0622013	132.814
AKT1S1	0.457143	0.0763875	285.507
AKT3	0.125465	0.0834151	36.996
ALAS2	1.98297	0.126948	326.727
ALCAM	0.162952	0.166821	14.8787
ALDH3B1	-0.131728	0.0554747	138.227
ALDH5A1	0.646652	0.112893	41.2662
ALG5	0.277434	0.0738303	318.152
ALG8	0.134733	0.115999	20.0341
ALKBH2	0.101021	0.0969037	26.7453
ALKBH3	0.181748	0.0836399	58.0518
ALKBH8	0.551935	0.187462	42.8512
ALOX12	1.22087	0.151249	229.636
ALOX15	-0.616372	0.12657	96.509
ALPL	-0.37326	0.0913839	54.9857
ALS2	-0.147333	0.138813	26.9873
AMN1	0.115222	0.125109	30.6614
AMT	-0.546613	0.104135	30.8595
AMY2B	-0.371895	0.138451	31.8799
ANAPC10	0.0645304	0.170035	84.0235
ANAPC13	0.156163	0.0900475	82.8736
ANAPC15	0.122126	0.0695135	106.043
ANAPC4	0.0966192	0.109663	92.2677
ANK1	1.083	0.130561	92.4167
ANKMY2	0.274899	0.112684	63.8828
ANKRD20A11P	-0.464865	0.171056	17.3599
ANKRD28	0.0623045	0.168093	32.3035
ANKRD34A	-0.0269083	0.205642	23.2022
ANKRD36BP2	0.633766	0.234931	48.6574
ANKRD37	0.179391	0.133638	47.6895
ANKRD44-AS1	0.283427	0.105371	256.675
ANKRD44-IT1	-1.00522	0.212325	29.3708
ANKRD49	0.225438	0.128785	79.8795
ANKS3	-0.188178	0.0864997	35.1543
ANP32A-IT1	-0.57463	0.0865596	48.0135
ANP32E	0.231236	0.10142	80.1115
ANTXRLP1	0.0155846	0.127323	101.817
ANXA1	0.120339	0.133702	234.099
ANXA11	-0.113466	0.0362794	443.138
ANXA2	0.106572	0.0710855	120.712
ANXA2R	-0.143874	0.0518612	93.603
ANXA3	-0.0454356	0.19307	53.6088
AP1M1	-0.0372163	0.197424	16.7394
AP1M2	0.199052	0.24307	51.689
AP2A1	0.502702	0.0774762	290.979
AP2M1	0.406364	0.0548626	266.811
AP2S1	0.233686	0.0486746	135.995
AP3S1	0.257997	0.0857011	45.5458
APIP	0.48205	0.0971218	205.377
APOBEC2	0.978329	0.382333	33.4436
APOBEC3A	-0.417578	0.088652	42.4364
APOBEC3G	0.0793849	0.0521571	110.914
APOL1	-0.381111	0.119579	21.6438
APOL2	-0.438393	0.0986677	33.824
APOL6	-0.109956	0.140107	19.6243
APOO	0.32967	0.140349	22.8242
APP	0.44563	0.0619849	104.023
APPL1	0.177332	0.0655983	52.0379
APTR	0.0913532	0.109267	44.7076
AQP1	1.44467	0.232496	131.058
AQP10	0.901012	0.188581	99.6868
AQP9	-0.0983451	0.0925237	75.2262
ARAF	-0.102422	0.0591192	88.3252
ARF1	0.110246	0.0323643	467.992
ARF3	-0.0455528	0.0474375	182.999
ARFGEF2	0.233532	0.0862246	36.7492
ARG1	0.682563	0.194957	54.1994
ARG2	1.09571	0.310264	19.5482
ARHGAP1	-0.0665099	0.0413583	182.013
ARHGAP11A	0.814856	0.184487	39.5299
ARHGAP15	0.184339	0.0957271	51.2979
ARHGAP27P1	-0.412024	0.0716398	63.1358
ARHGAP27P1-BPTFP1-KPNA2P3	-0.345341	0.0804062	86.1902
ARHGAP6	0.946824	0.276711	18.8239
ARHGEF12	0.736384	0.161669	23.1367
ARHGEF37	1.70639	0.354341	35.2302
ARHGEF40	-0.271341	0.0569223	106.523
ARID3B	-0.114672	0.0581116	93.644
ARID4A	0.151929	0.152335	37.0681
ARID4B	0.148506	0.0956068	40.8611
ARID5B	0.170416	0.124253	21.5225
ARL1	0.249402	0.0838512	37.4555
ARL14EP	0.176846	0.0718379	122.108
ARL16	-0.00171542	0.0703135	80.0854
ARL17A	-0.68316	0.184148	16.0506
ARL17B	-0.582241	0.114494	35.5361
ARL6IP1	0.191503	0.100799	77.8665
ARMC10	0.242945	0.0778533	47.3038
ARMC12	-0.75432	0.269753	19.2964
ARMCX3	0.461929	0.147339	27.7536
ARMT1	0.242177	0.0808194	78.0094
ARPC2	0.0667957	0.0552288	227.276
ARPC3	0.214454	0.0706723	340.43
ARPC4	-0.0718483	0.0485776	136.879
ARPC4-TTLL3	-0.50204	0.159077	21.8802
ARRB1	-0.045415	0.050221	137.692
ARRB2	-0.134993	0.0488503	149.832
ARRDC5	-0.595727	0.0905236	45.0021
ARV1	0.297766	0.0965229	85.7197
ASAP1-IT1	-1.04041	0.229696	37.3878
ASAP1-IT2	-0.656929	0.109841	47.1413
ASB3	0.224837	0.135676	33.0283
ASCC2	1.10596	0.0974746	387.188
ASCC3	0.23013	0.0817565	49.4078
ASDURF	0.558165	0.148824	126.53
ASF1B	0.365311	0.0969275	173.394
ASH1L-AS1	-0.00436715	0.185305	26.2856
ASIC3	-0.332613	0.228018	18.01
ASMTL-AS1	-0.518351	0.154302	34.9299
ASNSD1	0.145337	0.104293	72.3485
ASPM	1.04609	0.358802	21.1412
ASPRV1	-0.613693	0.118657	40.4044
ATAD2	0.314594	0.133794	38.5022
ATF4	0.204398	0.0368997	365.137
ATG16L2	-0.498016	0.0639391	92.3109
ATG3	0.136703	0.0919327	156.79
ATG4A	0.0577888	0.127646	55.1522
ATG4C	0.282845	0.147374	24.6504
ATG5	0.461481	0.208421	35.5776
ATG9A	0.102476	0.0614122	86.089
ATM	0.0904578	0.0883459	40.7547
ATP11B	0.233214	0.0697852	68.4289
ATP11C	0.458416	0.218852	21.7367
ATP13A3	0.243315	0.122149	22.9856
ATP5F1C	0.221296	0.0776739	317.682
ATP5F1E	0.502157	0.22179	15.4661
ATP5IF1	0.34354	0.051813	529.172
ATP5MC1	0.167326	0.0563516	77.0374
ATP5MD	0.265283	0.0999348	169.767
ATP5ME	0.490133	0.0863989	727.919
ATP5MF	0.235823	0.0549371	433.471
ATP5MG	0.384331	0.0766985	571.837
ATP5MPL	0.331178	0.101544	242.74
ATP5PB	-0.144307	0.125806	31.5043
ATP5PD	0.280693	0.0573192	300.295
ATP5PF	0.387567	0.07253	400.174
ATP5PO	0.319974	0.0758864	735.228
ATP6V0C	0.661193	0.0787462	522.221
ATP6V0D1	-0.137484	0.0485734	154.78
ATP6V1A	0.142669	0.075265	71.1988
ATP6V1D	0.215902	0.0827739	314.428
ATP6V1E1	0.117638	0.0744514	156.45
ATP6V1G1	0.143893	0.0777187	263.273
ATP8A1	0.157011	0.154667	33.3948
ATP9A	0.506021	0.136333	23.3641
ATPAF1	0.304318	0.0860258	45.1753
ATPSCKMT	-0.0852777	0.145876	43.4721
ATR	-0.0447338	0.0915269	49.7081
ATRN	0.181119	0.0792387	46.9813
ATRX	0.0813682	0.107379	66.1219
AURKA	0.718114	0.170598	52.9582
AURKB	0.699504	0.147946	74.111
AVIL	-0.362151	0.122544	30.64
AZU1	0.641306	0.143952	19.7925
B2M	0.134885	0.154883	128.389
B3GAT1	-0.0712266	0.164001	24.8314
B3GNT8	-0.199414	0.10213	166.066
B4GALT3	0.366165	0.0524241	175.884
B4GALT4	0.065614	0.0762209	93.1002
B9D1	0.508999	0.209914	46.5153
B9D2	-0.0549531	0.0597071	125.48
BABAM1	0.470819	0.057404	210.311
BACH2	0.086267	0.126732	25.0963
BAD	0.0854973	0.0600598	114.365
BAG1	0.266882	0.146173	29.3343
BAG6	0.314423	0.0637879	208.805
BAIAP2	-0.281062	0.160394	24.8496
BANP	-0.30677	0.05118	108.948
BASP1	-0.19412	0.0710352	105.215
BATF	0.0445863	0.0562515	205.602
BATF3	-0.200924	0.115959	26.6901
BAZ1A	-0.0731798	0.137833	47.5165
BAZ2B	-0.0709841	0.111489	36.7879
BBC3	-0.00211188	0.0567009	253.827
BBOF1	1.1973	0.203294	39.8025
BBS4	0.0398368	0.116399	31.8853
BCAM	2.58012	0.317412	108.273
BCAS2	0.209395	0.0786129	111.87
BCCIP	0.18704	0.0753376	184.836
BCKDK	-0.0969331	0.0526595	159.725
BCL2	0.109596	0.090141	67.5647
BCL2A1	0.010853	0.175384	137.88
BCL2L1	1.59018	0.112329	514.059
BCL3	-0.255936	0.0769695	178.186
BCLAF1	0.417412	0.192048	27.6389
BCLAF3	-0.156237	0.135676	16.9056
BDH2	0.332308	0.176597	27.5514
BDP1	0.422996	0.161119	48.8596
BEGAIN	-0.463983	0.182151	15.3681
BEND2	1.35328	0.240027	60.3046
BEND5	0.261147	0.128689	40.8169
BET1	0.387531	0.0844257	134.44
BEX1	1.0488	0.250474	49.4745
BEX2	0.338732	0.0862931	323.102
BEX4	0.0492428	0.0611448	65.8181
BEX5	0.164342	0.137057	67.2905
BFSP2	0.0640254	0.280443	19.2525
BFSP2-AS1	0.733046	0.245158	23.0442
BHLHE40	-0.0344233	0.0820089	61.7525
BICDL2	-0.79872	0.216082	26.6182
BIK	0.679516	0.122477	50.8169
BIN3-IT1	-0.770553	0.129535	60.6191
BIRC2	0.134077	0.127257	71.5143
BIRC5	0.790837	0.178158	91.7294
BLM	0.357677	0.117508	40.7652
BLOC1S1	0.11051	0.0620839	120.219
BLOC1S6	0.310118	0.105413	36.3506
BLVRA	-0.0639244	0.0834124	69.2412
BLVRB	1.10495	0.0863935	337.349
BLZF1	0.0911454	0.161269	34.3422
BMP2K	0.370523	0.0952571	111.085
BMP6	0.980408	0.146407	93.0769
BMP8A	1.19589	0.377608	15.8595
BMP8B	0.566058	0.201843	28.6334
BMS1P20	0.991233	0.347636	20.1367
BNIP1	0.201313	0.102318	46.8442
BNIP2	0.240872	0.101669	32.7517
BNIP3	0.147696	0.098468	47.4654
BNIP3L	0.680583	0.100213	49.413
BOD1	0.0139234	0.0760758	52.3128
BOLA3	0.419397	0.0883601	236.004
BORA	0.406214	0.140832	45.488
BORCS7	0.06429	0.0789361	57.9459
BPGM	1.39323	0.11046	177.951
BPI	0.736202	0.100328	56.8621
BPNT1	-0.0295269	0.0923628	47.4526
BRCA1	0.0984484	0.122644	20.6507
BRD4	0.314454	0.0615374	123.855
BRD8	-0.0741709	0.0520481	91.1443
BRI3	-0.0628905	0.0576758	124.899
BRIX1	0.310501	0.076621	302.543
BRPF3	0.0179025	0.0811448	79.0484
BSG	0.628562	0.0932821	151.554
BTAF1	-0.00757759	0.17293	22.1125
BTBD1	0.307956	0.123121	24.71
BTBD10	0.074775	0.123468	21.7554
BTBD2	-0.165709	0.0685561	146.307
BTF3	0.50625	0.0503699	429.222
BTG2	-0.0870692	0.0390015	210.204
BTK	0.0343294	0.0565088	125.149
BTLA	0.23806	0.186674	39.426
BTN2A1	-0.303044	0.053705	131.05
BTN2A2	-0.188803	0.0854739	39.5294
BUB1	0.632615	0.258914	43.323
BUB1B	1.09409	0.377074	22.3302
BUD31	0.227793	0.0479972	137.958
C10orf105	-0.427029	0.118274	24.2995
C10orf143	0.254566	0.132758	15.1927
C10orf88	0.371303	0.133995	17.3321
C11orf1	0.236926	0.139414	98.1679
C11orf68	-0.172311	0.043252	187.43
C11orf80	0.160986	0.0907368	39.0885
C12orf10	0.057834	0.0577119	111.258
C12orf4	0.23883	0.138745	78.2596
C12orf57	0.0761019	0.0536823	127.268
C12orf73	0.232983	0.191029	19.5647
C12orf75	0.479789	0.0734515	111.471
C15orf39	-0.308553	0.0618421	228.809
C15orf40	0.212904	0.0803768	71.5414
C16orf54	-0.0558402	0.0420805	199.284
C16orf91	0.222553	0.0731461	55.4499
C17orf67	-0.389027	0.218347	15.1352
C17orf99	1.05014	0.246636	74.7663
C18orf21	0.132563	0.0748465	138.183
C19orf33	0.962823	0.129036	61.0598
C19orf53	0.0876266	0.041684	183.46
C1GALT1C1	0.274296	0.111502	45.1951
C1orf131	0.238788	0.0818298	115.075
C1orf198	0.760466	0.122951	67.8907
C1orf216	0.0677474	0.0879158	31.6526
C1orf54	0.180882	0.168563	52.2088
C1orf61	0.560172	0.234441	19.5703
C21orf58	0.314865	0.182689	55.6913
C2CD5	0.317514	0.123506	31.0653
C2orf49	-0.0175382	0.117807	26.5715
C2orf74	0.556512	0.0927882	485.541
C2orf76	0.335484	0.215419	34.6061
C2orf88	1.88817	0.337451	46.1635
C3orf35	-1.00353	0.267346	16.1346
C3orf38	-0.0160244	0.0988067	39.4335
C3orf86	-0.360393	0.119198	95.1166
C4orf3	0.101478	0.0601779	156.697
C5AR1	-0.06968	0.0610599	140.475
C5AR2	-0.336287	0.0870105	61.6647
C6orf120	0.288006	0.166714	21.1414
C6orf62	0.149113	0.0904341	34.9636
C8orf44	-0.509524	0.131323	22.5612
C8orf76	0.132768	0.0825347	50.9969
C9orf139	-0.603394	0.125771	24.3182
C9orf16	-0.0336965	0.0671062	87.5794
C9orf40	0.653246	0.156661	26.5553
C9orf72	0.11108	0.147353	65.8153
C9orf78	0.94017	0.0723791	174.914
C9orf85	0.389389	0.0948107	134.729
CA1	2.01862	0.214654	94.9505
CA2	0.87225	0.101651	223.597
CA3-AS1	1.36626	0.189515	87.7623
CABIN1	-0.340696	0.0576306	227.194
CABP5	1.4867	0.24564	46.7332
CACFD1	-0.22943	0.10548	32.7779
CACNG6	0.0549254	0.154319	26.629
CACUL1	-0.141478	0.17397	18.7187
CAHM	-0.339888	0.118546	39.0296
CALD1	0.962302	0.462933	15.9516
CALHM6	-0.0636635	0.147897	82.3766
CALM2	0.150262	0.0854309	146.957
CALM3	0.0600232	0.0460719	272.179
CAMK1	-0.209903	0.0671974	104.112
CAMK4	0.300953	0.12895	16.9619
CAMLG	0.0953941	0.0517305	87.205
CAMP	0.78126	0.107689	208.079
CAMTA1-DT	0.132851	0.158546	21.704
CANT1	-0.208194	0.0513453	241.488
CAPN5	0.374934	0.162352	56.87
CAPN7	0.449155	0.131233	29.2569
CAPZA1	0.183425	0.0905942	97.5587
CARD16	0.426068	0.157447	416.172
CARD8	0.0090251	0.0623013	70.3069
CARM1	0.613877	0.08287	373.141
CASC3	0.130658	0.0523995	103.96
CASP1	-0.0366614	0.106787	155.107
CASP17P	0.208762	0.161879	48.2771
CASP3	0.271279	0.0619186	379.621
CASP4	-0.0104088	0.0975361	132.232
CASP5	-0.768566	0.258638	24.2033
CASP6	0.254269	0.0686312	69.1418
CASP8AP2	-0.0253819	0.131185	36.2341
CASS4	0.123401	0.0779881	187.654
CASTOR1	-0.134694	0.0938274	42.1779
CATIP-AS1	-0.608507	0.144341	51.0199
CAV1	1.10645	0.273009	39.3033
CAVIN2	1.34461	0.102651	182.853
CBFA2T3	-0.136974	0.0588615	84.0145
CBR3	0.123166	0.0990701	58.5553
CBR4	0.309869	0.143086	20.3552
CBWD1	0.283432	0.124907	115.157
CBWD5	0.0106963	0.157479	36.3592
CBX3	0.183294	0.074896	337.847
CCAR1	0.0329302	0.0720539	122.928
CCDC112	0.372848	0.156215	49.3564
CCDC12	0.0362462	0.0472082	142.727
CCDC124	0.246061	0.0599157	78.2694
CCDC14	-0.189239	0.158386	31.3623
CCDC154	-0.871702	0.181689	31.5419
CCDC167	0.293783	0.0702851	369.842
CCDC17	-0.279735	0.143171	40.5364
CCDC18	0.103365	0.206891	36.5498
CCDC191	-0.167504	0.125519	17.7971
CCDC25	0.116093	0.0875931	45.1941
CCDC32	0.240562	0.0627909	75.0305
CCDC34	0.583473	0.142299	126.048
CCDC47	0.263804	0.0996822	43.0327
CCDC59	0.331321	0.0855224	130.554
CCDC6	0.193973	0.131	33.3548
CCDC65	0.137647	0.186889	37.89
CCDC66	-0.0545439	0.104198	26.8724
CCDC7	0.211136	0.228591	21.2942
CCDC77	0.112827	0.15822	55.8556
CCDC82	0.225271	0.13918	109.238
CCDC88A	0.294538	0.172437	38.2711
CCDC91	0.134391	0.118352	81.7354
CCL23	-0.522682	0.260361	15.6697
CCN3	0.265412	0.112157	91.0694
CCNA2	0.773529	0.181219	85.325
CCNB1	0.6701	0.168612	56.6349
CCNB1IP1	0.105124	0.0986246	58.7083
CCNB2	0.865877	0.184859	111.423
CCNC	0.297207	0.101475	60.9823
CCNE1	0.523005	0.186724	15.2546
CCNF	0.562907	0.145125	30.032
CCNH	0.0281543	0.0678419	171.057
CCNI	0.296831	0.0464167	286.99
CCNL1	0.0278685	0.0635228	164.028
CCR10	0.279221	0.113224	37.6443
CCR2	0.228958	0.0860702	55.7115
CCR3	-0.326839	0.0642107	268.71
CCR5	0.186194	0.062556	105.342
CCR9	0.197005	0.179012	36.0776
CCSER2	0.231586	0.118822	20.9066
CCT2	0.341352	0.0754256	493.167
CCT4	0.115205	0.0608881	129.829
CCT8	0.238821	0.0796516	57.3831
CCZ1	0.114744	0.106463	71.2232
CCZ1B	0.185981	0.129181	51.6986
CD151	0.0947844	0.0575843	93.3995
CD160	0.136519	0.133864	88.4252
CD163	0.234213	0.0677356	87.2983
CD177	0.415169	0.211079	28.7179
CD274	-0.641351	0.246521	15.9083
CD2AP	0.500903	0.15494	32.2268
CD300LB	-0.156852	0.0658867	136.511
CD36	0.108751	0.0782112	113.393
CD37	-0.17332	0.050887	178.835
CD38	0.138538	0.0876934	89.1726
CD3D	0.224499	0.0667485	681.525
CD3E	-0.152051	0.0797002	47.1527
CD3G	0.242811	0.0813477	237.241
CD48	0.122677	0.0631826	214.606
CD52	0.236988	0.080542	401.548
CD58	-0.0819598	0.0747343	79.4201
CD69	0.183179	0.196146	63.4971
CD9	0.56486	0.0744419	211.109
CDA	0.0176679	0.0772455	227.815
CDADC1	0.318098	0.172386	29.7536
CDC14A	0.0726438	0.10691	24.1994
CDC14B	0.390619	0.163483	22.5892
CDC20	1.08931	0.195242	97.7896
CDC34	1.11054	0.0844288	491.061
CDC40	0.0530212	0.0703686	85.2088
CDC42	0.10963	0.174853	26.8166
CDC42EP1	-0.00421656	0.126436	37.0337
CDC42EP2	-0.429881	0.0858777	233.346
CDC42EP4	-0.201769	0.106943	78.7939
CDC45	0.934397	0.223659	76.0973
CDC7	0.295078	0.28454	16.3381
CDCA2	1.23269	0.376482	27.1472
CDCA3	0.83368	0.214193	60.2455
CDCA5	0.836179	0.175043	95.0026
CDCA7L	0.163071	0.0774055	37.0186
CDCA8	0.770343	0.167377	34.7791
CDIP1	0.0417492	0.072671	95.6814
CDIPT	0.0531602	0.0392119	275.447
CDK1	0.853717	0.213255	103.204
CDK18	-0.198763	0.172997	17.464
CDK2AP1	0.297966	0.0631036	157.6
CDK5RAP3	-0.299965	0.0458692	184.001
CDK6	0.238224	0.113384	36.4014
CDKN1A	0.469048	0.0754796	153.92
CDKN2A	0.379583	0.125315	18.0533
CDKN2AIPNL	0.402005	0.0886347	66.5902
CDKN2C	0.549227	0.110735	68.9444
CDKN2D	0.204465	0.0458333	160.666
CDKN3	0.953875	0.201359	130.728
CDT1	0.648734	0.131164	63.1307
CDV3	0.274689	0.0582893	126.285
CEACAM19	-0.839455	0.236795	25.1308
CEACAM6	0.917991	0.165845	45.856
CEACAM8	0.761648	0.144813	31.7704
CEBPA	-0.0222902	0.0481819	144.861
CEBPB	-0.122972	0.0646394	68.7596
CEBPD	-0.136782	0.0699171	85.4261
CEBPE	-0.0104778	0.0853905	163.713
CEBPZ	0.197692	0.119566	164.966
CEBPZOS	-0.0224954	0.114524	29.1522
CELA1	0.0382105	0.201938	53.4566
CENPA	1.33299	0.302497	58.8835
CENPB	-0.149058	0.0520114	104.866
CENPE	0.926962	0.257231	59.399
CENPF	0.921936	0.171836	99.4975
CENPH	0.414747	0.121657	59.6831
CENPJ	-0.476721	0.165469	36.0946
CENPK	0.327767	0.13783	59.3343
CENPL	0.133409	0.139234	26.8015
CENPM	0.60302	0.10864	128.349
CENPN	0.372972	0.141373	35.0381
CENPQ	0.543105	0.331452	19.5693
CENPS	0.592553	0.186084	42.2457
CENPT	-0.405787	0.10266	32.7615
CENPU	0.689853	0.223084	45.6562
CENPW	0.703956	0.170416	122.743
CEP120	0.267044	0.131852	31.4202
CEP135	0.0476499	0.0883912	59.0367
CEP162	0.32169	0.218786	32.535
CEP290	0.162389	0.240111	20.7615
CEP295	0.126756	0.16251	20.556
CEP350	0.223264	0.15366	42.5747
CEP55	1.48672	0.345269	47.4421
CEP57	0.0715246	0.0969978	85.4743
CEP78	0.0141534	0.16687	18.7586
CEP85L	0.243028	0.13526	56.9706
CEP95	-0.172949	0.111921	54.2768
CEP97	0.0821671	0.114351	22.0768
CERS6	0.0421729	0.0682337	74.321
CETN2	0.270408	0.135156	48.707
CETN3	0.452051	0.194869	75.8121
CETP	0.482021	0.260601	22.4191
CFAP161	1.53913	0.334544	29.0604
CFAP298	-0.0206553	0.0505351	115.808
CFAP36	0.275953	0.0816457	215.751
CFAP58-DT	-0.309124	0.171733	27.4271
CFAP97	0.210436	0.083602	46.1158
CFD	-0.133018	0.0491354	226.463
CFDP1	0.294425	0.0583874	528.577
CFH	-0.129357	0.26575	30.6272
CGAS	-0.0369644	0.109977	25.6447
CGRRF1	0.473033	0.138134	28.8327
CHAC2	0.596284	0.136455	102.121
CHAD	0.350438	0.175016	49.3062
CHCHD1	0.26073	0.0591761	308.912
CHCHD2	0.240914	0.0632338	119.208
CHCHD7	0.0642706	0.081313	49.526
CHD1	0.0669938	0.217199	31.4404
CHD9	0.125203	0.13544	33.2908
CHEK1	1.05509	0.252732	33.2023
CHI3L1	-0.459258	0.0892322	67.3945
CHID1	0.197265	0.128029	18.2342
CHM	0.222212	0.134927	15.0983
CHML	0.29303	0.176738	46.2707
CHMP1A	-0.0830838	0.0504574	207.053
CHMP4A	-0.0474774	0.0448408	281.976
CHMP4B	0.254427	0.0474093	337.31
CHMP5	0.0807611	0.116833	184.844
CHORDC1	0.225886	0.184527	19.917
CHP1	0.153968	0.0445589	273.339
CHPF	0.3788	0.102334	37.8017
CHPT1	0.807741	0.0904142	224.048
CHRNB1	0.155801	0.095187	57.4326
CHRNE	-0.255261	0.135878	40.0436
CHST11	-0.0411622	0.0607629	123.677
CHST13	-0.330599	0.0946232	144.408
CHST7	-0.188104	0.0698727	138.949
CHST8	0.782861	0.416246	34.9359
CHURC1	0.132902	0.0678424	92.2928
CIAO2A	0.298073	0.0659155	234.275
CIDECP1	-0.053322	0.0763592	71.9113
CINP	0.218098	0.0690372	58.5227
CIR1	0.0355346	0.071527	308.953
CITED4	-0.308551	0.0700279	103.889
CIZ1	0.0530001	0.0557957	116.904
CKAP2	0.53048	0.166987	26.01
CKB	-0.372671	0.132781	112.416
CKLF	0.0334189	0.0820458	174.054
CKMT2-AS1	0.301705	0.156723	23.6236
CKS1B	0.46089	0.132925	132.841
CKS2	0.663914	0.188827	131.161
CLC	0.212957	0.144086	52.2457
CLDN5	1.01086	0.112037	300.008
CLDN9	-0.641573	0.118569	33.9573
CLDND1	0.260187	0.106746	57.6191
CLEC12A	0.061601	0.125451	91.5322
CLEC12B	-0.0946679	0.185381	20.7152
CLEC18B	-0.627095	0.179495	25.1883
CLEC1B	1.48681	0.251157	51.0143
CLEC2B	0.246655	0.18343	170.536
CLEC2D	0.0679349	0.0772128	51.1622
CLEC2L	1.68796	0.318428	131.023
CLEC4A	-0.12037	0.114223	34.9912
CLEC4D	0.411899	0.220528	51.7494
CLEC4O	-0.163923	0.154526	61.8262
CLECL1	0.273824	0.31458	28.7455
CLIC1	0.0737073	0.0739849	129.674
CLIC3	-0.111925	0.0928366	55.425
CLIP2	0.112734	0.101385	35.6835
CLK1	0.0270811	0.104374	104.29
CLK4	0.293543	0.0909458	136.128
CLPP	-0.731685	0.230845	15.9549
CMAHP	0.0498587	0.0972344	73.3758
CMAS	0.306315	0.0804948	41.7067
CMSS1	0.362754	0.0934531	75.166
CMTM2	0.0943726	0.10591	57.3987
CMTM5	1.26327	0.115233	352.619
CMTR2	0.274964	0.14609	26.3342
CNN2	-0.16257	0.043736	450.277
CNOT2-DT	0.208513	0.0931302	63.2177
CNOT6	0.252789	0.0849254	30.6042
CNPPD1	0.342369	0.0633086	424.059
CNPY2	0.1877	0.0505957	573.219
COA1	0.115833	0.0674536	112.883
COA4	0.126874	0.0475068	117.835
COA5	0.0551003	0.0871541	34.9577
COA6	0.239329	0.0757455	280.961
COA6-AS1	0.0533178	0.121729	91.8728
COA8	0.326205	0.0553686	103.966
COCH	0.401386	0.242208	17.7202
COG6	0.0701089	0.16802	23.1789
COG8	-0.10485	0.12205	22.9787
COMMD1	0.256742	0.0662441	179.585
COMMD10	0.191203	0.121833	56.9914
COMMD3	0.301748	0.0891985	292.98
COMMD6	0.0613932	0.189977	43.0989
COMMD8	0.426689	0.0846819	264.076
COPB1	0.13484	0.108817	51.9159
COPS4	0.241995	0.0872516	174.221
COPS5	0.125501	0.0667256	286.235
COPS8	0.286929	0.083129	51.5622
COPS9	0.264718	0.056507	425.849
COPZ2	-0.175165	0.19651	23.5219
COQ2	0.0779014	0.0992461	30.369
COQ3	0.097768	0.20656	20.7285
COQ5	0.0531942	0.130938	44.2143
COTL1	0.00972692	0.0429485	224.066
COX14	0.293099	0.0705347	469.886
COX17	0.441379	0.0978006	424.57
COX20	0.077322	0.0685952	87.7502
COX4I1	0.160444	0.046216	410.401
COX5B	0.11122	0.0488251	114.1
COX6A1	0.303155	0.0690691	369.617
COX6B1	0.278396	0.0600674	75.6101
COX6C	0.524868	0.12548	353.224
COX7A2	0.300781	0.127501	229.501
COX7C	0.395187	0.101839	562.749
CPA3	0.403234	0.158385	57.3831
CPEB2	0.43487	0.137996	26.2664
CPPED1	-0.15697	0.0985071	70.4816
CPSF3	0.233776	0.070515	47.4944
CPSF6	0.355292	0.146232	34.502
CPT1B	-0.998133	0.220094	24.7251
CPTP	-0.015659	0.0530743	124.748
CPVL	0.221761	0.0689935	58.1815
CRABP2	-0.480153	0.231853	15.744
CRAT	0.315483	0.0835991	252.022
CRBN	0.00349639	0.107589	112.291
CREB5	-0.0701991	0.1279	22.5611
CREBRF	0.101827	0.138262	22.8285
CREBZF	0.425566	0.240397	21.904
CREG1	0.431806	0.0923092	45.6709
CRELD2	0.140277	0.0562263	108.336
CREM	0.170996	0.104344	23.5614
CRISP3	1.03488	0.312743	29.1962
CRTAM	0.0917129	0.0740176	112.402
CRTC1	-0.29643	0.0891458	43.1103
CRYGS	-0.371213	0.125731	30.5742
CRYZ	0.0550271	0.218628	19.8447
CSE1L	0.210328	0.0795086	79.2642
CSF3R	-0.57348	0.0657259	110.108
CSK	-0.0813111	0.0406586	216.74
CSNK1G2	-0.154228	0.0338017	241.481
CSNK2B	-0.0344986	0.0413846	195.115
CSPP1	-0.0517068	0.123163	18.6068
CSTA	0.304312	0.163084	213.502
CSTF3	0.110224	0.0707995	111.906
CTDNEP1	0.0360947	0.049466	232.611
CTDSP1	-0.0933276	0.0385868	239.022
CTDSPL	1.08523	0.167048	119.66
CTLA4	0.0637146	0.150352	29.4059
CTNNAL1	1.26286	0.224655	37.0067
CTNNBIP1	0.0637443	0.0818613	50.8001
CTR9	0.0983529	0.0518575	129.695
CTRL	-0.525518	0.108574	41.5823
CTSE	1.89219	0.277756	79.9264
CTSG	0.906952	0.140629	52.0196
CTSK	-0.315382	0.123339	18.3674
CTSL	-0.116066	0.124482	45.4231
CTTN	1.46602	0.133785	215.22
CUEDC1	-0.243808	0.0938709	57.1485
CUL1	-0.0119849	0.0586107	115.951
CUL4A	1.13724	0.116631	391.911
CUL5	0.254095	0.141459	45.8675
CUTC	0.132867	0.087133	133.767
CUX1	-0.0949857	0.0480464	128.907
CWC15	0.387668	0.0853683	543.592
CWC22	0.153409	0.0926203	183.738
CWC27	0.129833	0.111388	139.372
CWF19L2	0.105159	0.195321	39.1478
CX3CR1	0.0743569	0.0625763	107.423
CXCL16	-0.18322	0.081642	42.83
CXCL5	1.31251	0.168433	168.761
CXCR1	-0.436776	0.0707271	216.906
CXCR2	-0.200428	0.0654972	200.649
CXCR2P1	0.49141	0.128456	41.4712
CXorf21	-0.0211692	0.121809	79.5616
CXorf56	0.162634	0.101677	40.0707
CXorf65	-0.290081	0.0904589	79.6186
CYB5R4	-0.119551	0.128248	20.5614
CYBB	0.137112	0.0839689	42.2173
CYBRD1	0.259744	0.10637	37.3399
CYP1B1	0.33967	0.169422	15.1616
CYP2T1P	0.0120239	0.164346	15.2386
CYP4F12	-0.368482	0.136751	19.5844
CYP4F35P	-1.1827	0.304913	16.1062
CYP51A1	0.337701	0.0834623	46.6444
CYSLTR1	0.236177	0.178622	27.9699
CYTH2	-0.664067	0.172094	20.9726
CYTH4	-0.384498	0.0573583	97.0515
CYTOR	0.316152	0.077893	133.23
DAAM1	0.0704823	0.159854	15.8829
DAB2	0.538799	0.155474	36.1022
DAD1	0.193275	0.0545555	84.9576
DAP	0.228705	0.0454326	290.93
DAP3	0.0953764	0.055121	109.361
DARS1	0.286892	0.0855744	53.4983
DAZAP2	0.0881784	0.0449061	171.923
DBI	0.451849	0.104698	613.779
DBN1	-0.0861313	0.0962708	41.3301
DBNDD1	-0.0753278	0.123697	41.9717
DBP	-0.0691391	0.069313	89.1848
DBT	0.0934419	0.137125	19.4911
DCAF12	1.45965	0.108067	403.752
DCAF13	0.247633	0.101334	168.685
DCAF6	0.753019	0.0856326	98.8382
DCP2	-0.608541	0.106177	39.1604
DCTN6	0.451627	0.155134	97.4431
DDHD1	-0.169298	0.140904	24.2944
DDIT3	-0.0300256	0.07054	239.078
DDX1	0.146158	0.12174	81.9287
DDX10	0.156627	0.127718	32.0305
DDX3Y	0.024991	0.0996339	37.605
DDX47	0.239018	0.0684857	54.075
DDX50	0.266511	0.0777993	254.255
DDX55	-0.184734	0.0722393	85.534
DDX60	-0.143095	0.128856	23.6929
DDX60L	-0.182391	0.139567	35.5224
DEDD2	-0.169515	0.0436966	352.891
DEFA4	1.05791	0.13411	63.3625
DEFA8P	1.0294	0.320455	25.6053
DEK	0.159724	0.0904843	67.7067
DENND1B	0.320256	0.186703	26.0098
DENND5A	-0.198483	0.0589385	101.265
DENND5B	0.531181	0.204666	30.1305
DENR	0.151627	0.0631569	79.0495
DEPDC1B	0.90313	0.326006	36.4734
DERL3	0.387967	0.115201	81.8751
DESI1	-0.121771	0.071685	84.1765
DGAT2	-0.352634	0.0699936	200.492
DGKG	0.0882702	0.188242	19.6733
DGUOK-AS1	0.540926	0.293197	26.9689
DHFR	0.439826	0.154644	38.3263
DHFR2	-0.143378	0.104855	58.4874
DHRS1	-0.253066	0.0760187	53.1424
DHRS12	-0.365915	0.0868254	42.6966
DHX15	0.177057	0.0940357	53.8922
DHX29	0.0512808	0.125331	21.6206
DHX32	0.203409	0.113954	24.7052
DHX34	-0.505107	0.0617297	76.0503
DHX36	0.0336952	0.11506	36.2709
DIAPH2	0.0597555	0.104214	38.5922
DICER1-AS1	-0.341037	0.142203	20.8983
DIPK1A	0.406347	0.148444	45.1777
DIPK1B	0.139188	0.133533	16.9302
DIS3L	-0.00149757	0.0608686	91.9106
DISC1	-1.39132	0.236198	51.1768
DKFZP586I1420	-0.311769	0.066348	95.8056
DLAT	0.628564	0.170049	20.2134
DLEU2	-0.140575	0.107284	30.6482
DLGAP5	0.837808	0.384604	27.6625
DMTF1	0.0162597	0.129445	52.9249
DMTN	1.64767	0.122034	455.963
DMXL2	-0.0375579	0.138255	20.1485
DNAAF2	0.287186	0.13578	33.2326
DNAJA1	0.139145	0.104881	211.01
DNAJA4	0.471654	0.0839716	70.6634
DNAJB11	0.380246	0.0800592	246.969
DNAJB14	0.120691	0.155843	36.1252
DNAJB2	0.532539	0.0785796	253.479
DNAJB9	0.229213	0.0782202	66.0043
DNAJC1	0.0317943	0.0779614	271.093
DNAJC19	0.276785	0.0697663	339.073
DNAJC2	0.183847	0.091804	203.281
DNAJC24	0.341652	0.116326	29.3432
DNAJC25	0.272561	0.175922	19.6379
DNAJC4	-0.0778633	0.0487469	164.437
DNAJC7	0.0211257	0.0575333	188.178
DNAJC8	0.15429	0.062196	428.043
DNAJC9	0.24896	0.078439	124.794
DNASE1L3	-0.0860149	0.16756	36.9638
DNM1L	0.104985	0.0739349	57.637
DNPH1	0.135136	0.0555424	112.272
DOCK10	0.220478	0.0555245	114.178
DOCK11	0.122468	0.120373	48.8611
DOCK8-AS1	-0.59835	0.145674	20.5901
DOK3	-0.265851	0.0731443	128.444
DOK4	-0.0106677	0.156092	18.1161
DOP1A	0.352674	0.134972	21.421
DPCD	1.0876	0.125071	84.7287
DPEP2	-0.313023	0.0616653	83.5355
DPH5	0.261809	0.0830868	356.636
DPM1	0.330197	0.0993713	255.245
DPM2	1.0361	0.0928251	381.197
DPY19L1	0.304175	0.0738277	63.0438
DPY30	0.365093	0.0694704	380.133
DRAM2	0.232294	0.0731121	133.982
DRG1	0.130803	0.067044	219.906
DSC1	-0.00688674	0.245649	24.2688
DSN1	0.253387	0.0983202	40.9877
DTX2	-0.251621	0.0568335	164.148
DTX4	-0.124398	0.104611	49.8972
DTYMK	0.199173	0.0692921	59.7062
DUSP1	-0.208115	0.0901888	63.3902
DUSP12	0.222952	0.0874319	50.6928
DUT	0.219547	0.0656974	179.437
DYNC2LI1	0.159403	0.215858	26.6034
DYNLT1	-0.0161078	0.114047	133.199
DYNLT3	0.195981	0.120399	56.5793
DYRK1B	0.0258557	0.0728846	163.181
DYRK2	0.419694	0.180916	19.9974
DYRK4	0.19894	0.0866932	111.188
DZIP3	0.0116798	0.106894	35.9487
E2F1	0.583156	0.164735	17.5278
E2F2	1.37683	0.105342	355.567
E2F8	0.834662	0.30973	41.6235
EAF2	0.703532	0.123466	366.856
EAPP	0.240552	0.0627964	157.645
EBAG9	0.279332	0.134058	20.3377
EBLN2	-0.465505	0.096221	38.6014
EBNA1BP2	0.274329	0.0539149	484.091
EBPL	0.0982775	0.066477	86.0722
ECHDC1	0.209251	0.133258	64.4275
ECHDC2	-0.313234	0.0759089	46.8784
ECSIT	0.390038	0.077588	209.363
ECT2	0.523432	0.213038	34.5157
EDDM13	0.091523	0.307944	17.5752
EDEM3	0.17723	0.136753	57.6266
EED	0.250005	0.110786	51.395
EEF1AKMT1	0.276749	0.182968	19.7632
EEF1B2	0.468531	0.112275	661.494
EEF1D	0.0376848	0.0509963	391.18
EEF1E1	0.519842	0.0972099	275.865
EEF1G	0.0457773	0.057536	162.589
EEF2K	-0.348132	0.164131	15.0208
EEPD1	-0.103359	0.121523	30.3631
EFCAB2	-0.526068	0.216661	29.8307
EFEMP2	-0.65838	0.147543	50.3723
EFHD2	-0.219096	0.0525753	243.768
EFL1	0.140013	0.087579	38.9619
EFR3A	0.14254	0.109438	39.7469
EGFL7	0.552373	0.155324	81.2211
EGLN1	0.0487238	0.0753684	75.088
EHD3	0.688477	0.132322	34.0732
EID1	0.222583	0.0678202	189.306
EID3	-0.0045472	0.166281	16.5786
EIF1AY	0.639352	0.101261	415.846
EIF1B	0.306015	0.0563269	320.256
EIF2AK1	0.404993	0.118356	25.5126
EIF2B3	0.0455139	0.0876158	91.7717
EIF2S2	-0.00860272	0.131851	17.3152
EIF3D	0.0442497	0.0438485	170.245
EIF3E	0.196051	0.153524	208.074
EIF3F	0.352814	0.18974	26.6793
EIF3I	0.156533	0.0407978	302.283
EIF3J	0.202007	0.0920066	37.1799
EIF4A2	0.238839	0.108347	88.6209
EIF4B	0.198885	0.102799	40.9077
EIF4G3	-0.0903431	0.0916307	48.8614
EIF5	-0.12245	0.11518	53.1369
ELAC1	0.247423	0.114977	68.7883
ELANE	1.13547	0.131633	73.3364
ELF2	0.0588399	0.117639	57.0977
ELF4	-0.229246	0.0583701	93.0347
ELFN1-AS1	1.11128	0.457471	15.9655
ELK3	0.230393	0.0961846	28.3359
ELL3	-0.30642	0.229206	15.0046
ELMO2	-0.0359763	0.0529895	129.083
ELMO3	-0.32434	0.106019	37.0751
ELMOD2	0.0728948	0.178795	43.1698
ELOB	0.481281	0.0554683	133.536
ELOF1	0.383859	0.0626625	148.776
ELOVL7	1.00286	0.199731	50.07
ELP2	-0.0789075	0.153399	16.5798
EMC1	0.33042	0.136324	17.2381
EMC10	-0.535304	0.146172	16.9137
EMC3	0.590173	0.0783131	65.2543
EMC6	0.15473	0.050248	164.718
EMC9	0.140694	0.08197	40.4316
EMD	-0.0410007	0.0469926	150.105
EMID1	1.14962	0.286811	40.2321
EML6	0.304695	0.256318	19.9754
ENDOD1	0.613759	0.0699991	82.2568
ENSA	0.150453	0.0492615	189.38
ENTPD1	-0.32662	0.13009	31.4967
ENTPD2	-0.650926	0.219318	25.3572
EOGT	0.052206	0.159719	18.4639
EPB41	0.490557	0.061391	137.839
EPB41L4A-AS1	0.233951	0.0555187	285.427
EPB42	1.7556	0.119745	436.57
EPC1	0.0571238	0.0835654	44.0476
EPC2	0.117129	0.0883554	45.8131
EPHX1	-0.0731331	0.144982	17.531
EPN1	-0.00630364	0.0482902	381.565
EPN2	-0.518447	0.124057	49.688
EPOR	0.201843	0.0745221	138.415
EPRS1	0.209706	0.0880258	47.504
EPS15L1	-0.265719	0.0553065	126.883
EPSTI1	-0.335902	0.174581	16.3841
ERAP2	0.0158791	0.113568	38.7803
ERBIN	0.188258	0.103628	70.3718
ERF	-0.193727	0.0554066	338.716
ERGIC1	-0.139308	0.0473131	216.072
ERH	0.302873	0.0676733	580.306
ERICH6-AS1	0.104214	0.148583	31.9976
ERLEC1	0.359213	0.101142	106.216
ERMAP	0.339674	0.144654	17.6375
ERMARD	-0.0279312	0.0680281	121.19
ERMN	0.309886	0.293448	18.2157
ERP27	-0.256756	0.114455	24.5119
ERP29	0.0845123	0.0381955	291.945
ERP44	-0.235965	0.167239	15.4551
ESAM	1.00991	0.109794	211.672
ESCO1	0.158006	0.163489	32.5581
ESD	0.119271	0.0724555	84.5091
ESF1	0.27935	0.271663	25.231
ESPL1	0.851799	0.263158	24.0324
ESPN	1.75906	0.132797	405.48
ESRG	1.60015	0.268077	83.7526
ESS2	-0.420658	0.208238	23.5651
ETF1	0.302905	0.0935874	59.8478
ETFA	0.242531	0.0731069	114.86
ETFRF1	0.157516	0.0867098	35.7812
ETNK1	0.162588	0.144799	18.3137
ETS1	0.172761	0.0773705	68.4082
EVA1B	-0.0533899	0.0642502	105.783
EVI2A	-0.322982	0.277013	20.8082
EVI2B	0.0604306	0.12257	30.319
EXOC1	0.0100856	0.129088	38.5454
EXOC3L1	-1.22801	0.269953	20.301
EXOC4	0.23625	0.0607083	60.1641
EXOSC1	0.171258	0.055391	228.178
EXOSC2	0.0711956	0.0860712	80.3085
EXOSC3	0.159696	0.0757624	46.4785
EXOSC7	0.0983623	0.0650745	153.448
EXOSC8	0.070267	0.0891245	76.3373
EXOSC9	0.0513206	0.0795836	57.8128
EZH2	0.382288	0.117437	36.2114
F11R	-0.257001	0.0892545	38.1819
F13A1	1.09092	0.0861552	256.788
F2RL1	0.0464091	0.117235	31.0832
F2RL3	1.29593	0.276794	40.442
FA2H	0.690283	0.23089	36.7253
FAAH2	-0.0110241	0.16017	28.5554
FAAP20	-0.13396	0.0556826	111.602
FAH	0.364361	0.0837846	75.0488
FAIM	0.483401	0.148246	58.9236
FAM104A	0.883618	0.0738084	261.255
FAM104B	0.645572	0.114724	62.594
FAM110A	-0.0276491	0.0511842	273.393
FAM111A	-0.18253	0.0920759	41.4732
FAM111B	1.26351	0.24543	53.2149
FAM117A	0.458709	0.0602026	229.998
FAM122B	0.12985	0.114283	28.4848
FAM126A	-0.471572	0.251119	29.5828
FAM131A	-0.107196	0.0814455	58.5739
FAM136A	0.029587	0.08523	65.3307
FAM13A-AS1	-0.116021	0.0870515	87.3206
FAM13B	0.347436	0.129643	25.3623
FAM160B1	0.125101	0.0962966	42.5087
FAM193B	-0.382253	0.0809167	41.2908
FAM199X	0.18608	0.181092	18.6286
FAM200A	0.317722	0.133122	19.3167
FAM210A	0.0844476	0.131753	19.6243
FAM210B	1.28504	0.0827741	398.442
FAM214A	0.246149	0.132265	44.0876
FAM216A	0.205253	0.12391	38.4602
FAM238A	-0.712935	0.16407	26.3709
FAM24B	-0.126463	0.105261	29.5612
FAM30A	0.364262	0.163509	36.22
FAM32A	0.0703462	0.045613	176.645
FAM3C	0.401856	0.128527	24.678
FAM53B	-0.0819426	0.0478974	204.114
FAM76B	0.236892	0.141622	15.1871
FAM89B	-0.0703194	0.0527796	303.655
FAM91A1	-0.0167042	0.137618	23.6084
FAM95C	-0.587151	0.190997	17.4883
FAM98A	0.150349	0.0978598	27.6333
FANCI	0.216409	0.134388	34.4981
FANCM	-0.109281	0.213503	23.6893
FAR1	0.275804	0.136746	28.4356
FASTKD3	0.200562	0.146259	21.2557
FAU	0.183818	0.058159	272.135
FAXDC2	1.60202	0.118283	508.579
FBL	0.125019	0.0419372	208.661
FBN2	0.493611	0.160828	47.7445
FBRS	-0.157032	0.0437818	204.787
FBXL13	-0.543464	0.132477	18.9764
FBXL14	0.226119	0.248786	15.1724
FBXO11	0.000298034	0.114369	42.9493
FBXO2	-0.0911204	0.127818	24.2683
FBXO22	-0.346729	0.150195	34.1265
FBXO25	0.274462	0.0624993	63.1268
FBXO3	-0.0199634	0.107599	32.222
FBXO4	0.15537	0.122941	33.1081
FBXO48	0.532595	0.165145	19.5237
FBXO5	0.455412	0.176173	27.0171
FBXO7	1.25152	0.0871197	504.232
FBXW4	0.16206	0.0651278	80.9257
FBXW4P1	-0.537077	0.131748	20.7893
FBXW7	0.237678	0.0956622	26.17
FCER1A	0.346489	0.0837865	233.189
FCER1G	-0.118402	0.101385	89.9286
FCGR1A	-0.146904	0.227619	21.5007
FCGR1B	-0.234978	0.217463	33.085
FCGR1CP	-0.478419	0.340557	21.6414
FCGR2A	-0.123116	0.0832017	48.4025
FCGRT	-0.23798	0.0517548	207.89
FCRL2	-0.135084	0.0941169	69.7239
FEM1B	0.317855	0.107949	36.9608
FEN1	0.388498	0.0896536	112.1
FERMT3	0.0659079	0.0455468	186.691
FES	-0.313564	0.0637547	70.0907
FEZ2	0.0817953	0.112392	20.7839
FFAR2	-0.560535	0.0972567	31.8832
FGFR1OP	-0.00214745	0.106126	37.7175
FGFR1OP2	1.23795	0.0954782	304.547
FGL2	0.0302256	0.118748	35.6019
FHL1	0.508348	0.100976	72.2434
FHL2	0.674717	0.189842	80.3237
FHL3	-0.0838022	0.0679311	395.728
FIS1	0.602874	0.0690938	159.398
FITM1	-0.0156016	0.144303	19.6449
FKBP11	0.340289	0.077788	112.416
FKBP15	-0.558932	0.12197	32.1188
FKBP1A	-0.017517	0.0590872	142.973
FKBP1B	1.1789	0.128327	239.342
FKBP3	0.169979	0.0682417	263.087
FKBP8	0.960887	0.105827	461.59
FLI1	0.0735325	0.0504172	140.404
FLOT2	-0.319113	0.0543491	214.503
FLVCR1-DT	-0.0509377	0.135992	22.8175
FMC1	0.106429	0.0694175	51.5319
FMNL1	-0.299494	0.0669945	77.0696
FN3K	0.490339	0.321314	43.3836
FNDC10	-0.204424	0.0859558	68.9077
FOPNL	0.169898	0.0869444	32.7499
FOS	-0.157905	0.0730005	127.649
FOXM1	0.937707	0.215735	48.3774
FOXO3	0.693057	0.0796831	76.1465
FOXO4	0.588759	0.0770219	302.269
FPR2	-0.234581	0.0874236	69.1248
FRAT1	-0.260415	0.0612615	70.673
FRAT2	-0.150185	0.0586902	210.353
FRG1	0.415614	0.071892	451.432
FRG1BP	0.0724545	0.140608	40.2784
FRG1CP	0.310139	0.0995274	143.698
FRG1HP	0.00110298	0.0943683	34.466
FRY	0.0152445	0.102209	37.8568
FRY-AS1	-0.93925	0.261155	16.6142
FRYL	0.0105707	0.100613	69.1096
FSCN1	-0.0167797	0.0980671	40.1903
FTH1	0.167782	0.0813023	135.885
FTH1P3	0.19359	0.141656	64.6875
FTL	0.271529	0.05626	481.011
FURIN	0.287318	0.0617814	374.643
FXYD1	-0.243963	0.169663	18.8136
FXYD5	-0.0938788	0.0443364	171.173
FXYD7	-0.119083	0.133006	19.989
FZR1	0.140343	0.0623689	110.58
G0S2	-0.0658731	0.180476	17.2902
G2E3	0.264587	0.169962	17.1937
G6PD	-0.142099	0.0550341	228.907
GAB2	-0.260719	0.0701268	51.0338
GABARAP	-0.0187835	0.054558	187.236
GABBR1	-0.376744	0.0792751	65.7607
GABRR2	-0.0448878	0.203632	15.554
GADD45A	0.572694	0.0786643	66.1344
GALK1	-0.230151	0.0604966	133.66
GALNT14	0.608412	0.185927	15.5267
GAPT	0.100276	0.0685396	81.5421
GAS2L1	0.547404	0.0942842	252.974
GAS5	0.226484	0.10857	490.967
GAS6	-0.267846	0.124027	26.7095
GATA1	1.19593	0.107349	587.418
GATB	0.0831403	0.0868103	46.0964
GBGT1	0.212614	0.0984422	156.658
GBP2	-0.278137	0.18349	20.1835
GBP3	-0.233004	0.12347	56.7748
GBP5	-0.436562	0.187832	20.6694
GCA	-0.0330662	0.196981	31.4537
GCAT	0.885326	0.141421	132.339
GCFC2	0.441393	0.168477	27.781
GCNA	0.128325	0.172421	43.1497
GCNT1	0.0291081	0.13049	36.6225
GCNT4	0.100132	0.115243	21.5196
GDPD3	-0.477674	0.0958949	43.289
GEMIN2	0.216447	0.155154	62.4599
GFI1B	0.687803	0.0918047	456.777
GFM2	0.23206	0.136595	40.4119
GFOD2	0.414925	0.0699066	60.4132
GGCT	0.223155	0.0817895	114.296
GGCX	0.259876	0.0772607	111.688
GGH	0.75012	0.162203	105.994
GGNBP2	-0.0160836	0.0722059	102.259
GGTA1P	0.685443	0.128772	44.5621
GHRL	-0.281479	0.096698	37.9686
GHRLOS	-0.556157	0.157065	31.286
GID4	0.659104	0.0896051	102.683
GIHCG	0.632311	0.129167	126.674
GIMAP2	0.0642007	0.0927907	91.7841
GIMAP7	0.258935	0.0681245	959.209
GIN1	0.255536	0.1515	30.2796
GINS1	0.709465	0.249966	19.9002
GINS4	0.443657	0.183134	17.0845
GIT1	-0.0887239	0.0537282	102.82
GK	-0.549055	0.166986	21.4686
GKAP1	0.355238	0.199169	37.4153
GLB1L	-0.378946	0.132362	18.7316
GLCCI1	0.551843	0.122688	21.2494
GLDC	2.0133	0.359863	58.714
GLG1	0.0185767	0.0651819	89.127
GLIPR1	0.0694326	0.156496	20.9565
GLIS2	-0.474208	0.338126	25.1776
GLMN	0.252858	0.143213	56.604
GLO1	0.202182	0.0696026	67.5951
GLRX	0.114844	0.096559	199.755
GLRX2	0.117856	0.0795664	66.2398
GLRX3	0.138765	0.0617385	322.949
GLRX5	1.22126	0.0815849	341.502
GMFB	0.231253	0.147589	18.2553
GMFG	0.211188	0.0721423	516.352
GMIP	-0.163823	0.0454322	133.531
GMNN	0.69716	0.141182	85.3564
GMPPB	0.305238	0.0829352	50.3392
GMPR	1.71519	0.132481	334.903
GNA12	0.54695	0.0736998	147.991
GNAI2	-0.0996373	0.0394811	242.816
GNAS	0.296522	0.0400204	172.157
GNAZ	1.17661	0.114379	247.321
GNB1	0.0425655	0.0415467	279.732
GNB2	-0.104996	0.0555397	221.403
GNGT2	0.124802	0.0847311	62.2794
GNL2	0.22983	0.0674638	409.139
GNL3	0.287354	0.189669	38.8128
GNPAT	-0.0470458	0.102439	47.727
GNPDA1	0.0233189	0.065804	92.5582
GNPDA2	0.190365	0.194114	18.7837
GNPTAB	0.221783	0.06137	103.285
GOLGA4	0.295472	0.151663	36.2754
GOLGA8A	-0.0439128	0.0867123	71.2413
GOLGA8B	-0.0827621	0.0916684	35.7429
GOLGB1	-0.0652733	0.0539435	114.763
GON4L	-0.0685048	0.0927958	31.9598
GON7	0.253188	0.0818799	209.507
GOPC	0.202117	0.159836	22.2012
GORAB	0.263667	0.179006	26.2936
GP1BA	1.24923	0.158471	83.6352
GP6	0.991569	0.185717	71.2985
GP9	1.18963	0.097308	438.177
GPATCH11	0.123664	0.0666175	136.859
GPATCH2L	-0.139672	0.0899929	74.9209
GPATCH4	0.129796	0.0697002	233.558
GPHN	0.414529	0.166223	20.7905
GPN1	0.211107	0.0874893	95.0231
GPN3	0.218246	0.088893	75.0114
GPR137	-0.108473	0.0642951	93.2268
GPR137B	-0.0621047	0.116683	34.0205
GPR146	1.22878	0.111657	344.573
GPR162	-0.382362	0.0807618	257.606
GPR171	-0.00476512	0.13482	63.7139
GPR174	0.0652094	0.157817	30.0124
GPR18	0.211115	0.105555	140.896
GPR183	0.188518	0.174699	62.086
GPR27	-0.163331	0.0883945	50.2812
GPR34	0.494368	0.280673	15.2819
GPR37L1	0.542379	0.293012	16.4354
GPR89A	0.221646	0.116781	44.6178
GPR89B	0.0137942	0.128312	45.0256
GPRC5D	1.30229	0.272632	102.597
GPRIN3	0.247586	0.14552	23.944
GPSM3	-0.117537	0.0553997	250.523
GPX1	0.737268	0.0693493	262.673
GPX3	-0.193985	0.180771	64.4078
GPX7	0.186925	0.0761348	44.7659
GRAMD1A	-0.214613	0.0461825	139.483
GRIK1-AS2	0.237061	0.245878	28.1805
GRINA	0.474439	0.0818983	329.414
GRK2	-0.238717	0.0481643	140.381
GS1-124K5.4	0.31539	0.157357	36.4012
GSAP	0.025096	0.0882692	43.9483
GSDMB	-0.674691	0.0844499	79.8008
GSK3A	0.212161	0.0592375	408.692
GSN	-0.0694825	0.0582618	162.077
GSTM4	-0.00486921	0.0819357	88.7459
GSTO1	0.0712573	0.069106	168.498
GTF2A2	0.171041	0.0574491	131.889
GTF2B	0.272348	0.145015	110.469
GTF2E2	0.102139	0.0818506	47.1948
GTF2F2	0.207931	0.0911794	200.378
GTF2H1	0.127669	0.0630372	74.6259
GTF2I	-0.0616432	0.187457	15.3391
GTF2IP20	-0.400819	0.120189	24.3956
GTF2IRD2B	0.0302584	0.141773	25.8752
GTF3C6	0.253845	0.0602236	130.469
GTPBP1	-0.052323	0.0615275	95.1423
GTPBP8	0.0483806	0.0815728	84.3399
GTSCR1	-0.157765	0.255183	41.4063
GTSE1	0.853887	0.230773	38.1748
GTSF1	0.356266	0.139966	77.7698
GUCA1B	-0.327788	0.129715	21.4211
GUCD1	0.989167	0.0791923	532.089
GUCY1B1	1.21847	0.339338	41.3923
GUK1	1.19091	0.0812909	536.265
GUSBP11	-0.511178	0.0752656	52.0027
GUSBP16	-0.106062	0.256052	20.008
GYPB	1.53898	0.266314	51.2265
GYPC	1.27484	0.095048	370.371
GZMA	0.289799	0.112412	181.113
GZMH	0.158797	0.0908696	59.1727
GZMK	0.315136	0.0959247	139.592
H1-0	0.266978	0.106053	30.8705
H1-10	-0.211361	0.0666955	84.0714
H1-2	0.1256	0.0617541	114.78
H1-5	0.937305	0.283942	30.7077
H2AC14	0.726397	0.329245	22.707
H2AC17	0.888808	0.231776	21.4614
H2AC20	0.0253056	0.105658	33.7991
H2AC8	1.5609	0.168376	111.191
H2AZ1	0.25467	0.0599511	268.166
H2BC12	0.164692	0.0717777	171.394
H2BC21	0.0156939	0.108132	71.6411
H2BC8	1.27878	0.253673	31.4963
H2BC9	1.15439	0.239777	29.9081
H3C10	0.976947	0.306234	29.7496
H4C11	0.246009	0.135669	51.1871
H4C3	0.480032	0.100191	134.99
HAGH	1.14163	0.0904727	360.525
HAT1	0.332665	0.127403	159.109
HAUS1	0.45805	0.111795	199.606
HAUS6	0.236553	0.268718	19.635
HAX1	0.107722	0.0538719	124.965
HBA1	0.816936	0.123902	154.387
HBA2	0.655271	0.122029	102.611
HBB	0.787443	0.108912	120.321
HBD	2.19034	0.125571	277.692
HBG1	1.24878	0.143871	71.7971
HBG2	1.15968	0.148498	58.2469
HBM	1.60514	0.110231	368.855
HBQ1	1.36559	0.116449	332.856
HBS1L	-0.154688	0.110464	22.196
HBZ	1.09101	0.204766	194.158
HCAR2	-0.607299	0.117753	26.8535
HCAR3	-0.549666	0.136795	19.5568
HCG18	-0.409352	0.188263	40.7202
HCG27	-0.557887	0.0928056	42.151
HCK	-0.279901	0.0560397	86.3204
HDAC4-AS1	-0.10966	0.140024	36.4683
HDAC5	-0.169366	0.22049	16.1182
HDAC8	-0.201491	0.103845	50.4705
HDDC2	0.188659	0.0625067	347.976
HDDC3	0.0979428	0.0651453	58.764
HDGF	0.634938	0.0690185	203.954
HEAT2	1.11849	0.425508	18.6584
HEATR3	0.0925145	0.109227	26.8248
HEATR9	-0.915089	0.273844	17.4966
HEBP1	0.307708	0.0666301	88.2475
HEBP2	0.103935	0.0600411	127.088
HECW2-AS1	0.417396	0.241483	31.2341
HEMGN	1.50643	0.238836	50.3911
HENMT1	0.178155	0.0844269	76.804
HERC2P11	1.38978	0.499464	18.7755
HERC4	-0.0253558	0.110962	32.0967
HERC5	-0.742054	0.20382	24.9046
HERC6	-0.0783604	0.102997	31.2943
HEXA	-0.143176	0.0988598	35.1049
HGD	0.555386	0.216193	23.9153
HIBCH	0.463437	0.155188	34.4563
HIC1	-0.460965	0.136077	53.3142
HIKESHI	0.234961	0.0599877	202.888
HINT1	0.299525	0.0823268	602.404
HINT2	0.207185	0.0547033	96.744
HINT3	-0.290702	0.148712	72.5379
HIP1	-0.210728	0.0923255	111.178
HJURP	0.884971	0.201569	88.6076
HLA-DQA2	0.105881	0.223472	15.8846
HLA-DRA	-0.0551868	0.0911504	49.4726
HLTF	0.234523	0.174456	20.5787
HLX	-0.333827	0.0915298	50.2114
HMBS	0.90872	0.0838498	182.709
HMGB2	0.57073	0.0975987	410.451
HMGN1	0.208641	0.0444067	229.889
HMGN3	0.31514	0.0695783	440.339
HNMT	0.570572	0.154701	116.13
HNRNPA1	0.0296347	0.0715508	142.389
HNRNPA2B1	-0.0333928	0.057303	93.7181
HNRNPA3	-0.179041	0.0630017	62.3092
HNRNPLL	0.0620038	0.103692	51.0568
HNRNPU	0.182735	0.119444	18.4145
HOTAIRM1	-0.128802	0.0645847	86.4905
HP	0.279276	0.296879	16.6207
HPCAL1	0.0429017	0.0457558	285.843
HPDL	0.553019	0.237624	30.234
HPF1	0.253388	0.102884	110.262
HPGD	0.375521	0.167173	23.8134
HPRT1	0.295393	0.0717432	56.1944
HPS1	0.526954	0.0693072	338.024
HRAT92	1.5621	0.153483	111.099
HRH2	-0.356113	0.0597667	89.354
HS1BP3	-0.0543915	0.0526457	148.918
HS2ST1	0.268288	0.145932	31.4176
HSCB	0.171369	0.0876757	135.067
HSD11B1-AS1	0.303865	0.290977	28.1955
HSD17B11	-0.00970193	0.104542	60.5135
HSD17B4	0.256953	0.0884748	35.4204
HSDL1	0.179528	0.0831555	57.0814
HSF2	0.160664	0.118544	34.1191
HSP90AA1	0.138945	0.110854	387.979
HSP90B1	0.589449	0.0875072	319.64
HSPA13	0.608338	0.202949	36.8517
HSPA14	0.222978	0.0891797	90.0935
HSPA4	0.15844	0.104999	19.1579
HSPA5	0.129533	0.09112	30.9488
HSPA7	-0.245662	0.0733516	59.8941
HSPA8	0.163422	0.104861	92.1653
HSPB1	0.0787743	0.0679321	180.414
HSPB11	0.225839	0.0751428	163.725
HSPD1	0.24547	0.0695307	271.877
HSPE1	0.337555	0.0950434	217.6
HTATSF1	0.111651	0.0661969	136.83
HTATSF1P2	-0.161464	0.0865584	33.2856
HVCN1	-0.155159	0.0388216	214.995
HYAL3	0.537556	0.139289	129.157
HYLS1	0.23105	0.134267	24.9041
IBTK	0.513253	0.123775	74.6937
ICAM4	0.279321	0.120518	110.771
ICOS	0.145708	0.0798389	46.2673
IDE	0.349589	0.159655	16.0194
IDI1	0.156166	0.0914916	179.332
IDO1	-0.795736	0.2732	16.9381
IFI27	1.21677	0.134889	84.4918
IFI27L1	0.512379	0.0955828	163.528
IFI27L2	0.241301	0.0665289	301.884
IFI44	-0.600095	0.221406	52.11
IFI44L	-0.424795	0.290414	24.2756
IFI6	-0.536795	0.143086	17.1676
IFIH1	-0.172095	0.122193	23.819
IFIT1B	1.94969	0.232181	80.5022
IFIT3	-0.632634	0.186038	20.335
IFIT5	-0.522814	0.181126	23.4639
IFITM2	-0.279122	0.075315	168.65
IFITM3	-0.665126	0.172605	15.8983
IFNAR2	-0.229519	0.064668	69.2458
IFNG-AS1	0.76002	0.17769	104.464
IFNGR1	0.193419	0.0854891	91.3406
IFT20	0.232213	0.0736174	304.445
IFT46	0.100384	0.121975	31.177
IFT88	0.121848	0.12713	38.989
IFTAP	0.0100421	0.339535	29.0293
IGBP1	0.131507	0.0618773	408.255
IGF1	0.909611	0.340621	49.4653
IGF2BP2	1.55921	0.120633	276.07
IGLL5	0.731128	0.137576	156.89
IKZF2	0.212526	0.13319	23.7926
IL13RA1	-0.0772825	0.0752262	62.5988
IL15	0.186878	0.129032	18.8267
IL18	0.162504	0.100377	47.7621
IL18BP	-0.268904	0.0967154	67.681
IL18R1	-0.057441	0.111302	59.6041
IL18RAP	-0.141419	0.0887108	69.3901
IL1B	-0.399153	0.0979284	35.609
IL1R1	0.00998067	0.149754	20.558
IL1RN	-0.300406	0.0873679	167.37
IL23A	0.0752901	0.0982699	92.4093
IL4	0.471563	0.189443	36.8951
IL5RA	-0.337664	0.128907	38.1106
ILF2	0.240657	0.0549077	235.268
IMMP1L	0.493841	0.118932	178.86
IMMP2L	0.0444255	0.140299	19.4539
IMPA2	-0.140219	0.0499808	516.744
IMPDH1	-0.264286	0.048859	329.181
INAFM1	-0.32164	0.0755252	106.085
INAFM2	0.368141	0.0793673	110.786
INF2	0.549859	0.140005	23.327
ING3	0.344631	0.182551	32.3023
ING4	-0.09016	0.0580988	125.942
INKA1	0.30549	0.121901	22.9725
INKA2	-0.524329	0.0691358	137.855
INKA2-AS1	0.190731	0.360056	30.7773
INPP5K	0.0775282	0.0607134	106.767
INSIG2	0.321584	0.0974248	44.9981
INTS13	0.36145	0.103723	72.8844
INTS5	0.0113866	0.103201	39.8521
INTS6-AS1	-0.0765238	0.158458	24.5711
INTS6L	0.0823398	0.0976341	32.2765
INTS7	0.236708	0.123535	16.0898
INTS8	0.184368	0.0713343	58.4791
IP6K1	-0.123862	0.064641	106.462
IPO7	0.204095	0.151039	22.1564
IQCG	0.166315	0.257289	27.0526
IQCH-AS1	0.2463	0.141052	28.6582
IQCN	-0.736182	0.118981	44.676
IRF4	0.65083	0.0841174	236.013
IRF7	-0.524667	0.0997019	42.8639
IRX3	1.03393	0.247549	26.3315
ISCA1	0.517933	0.0757381	62.7085
ITGA2B	1.54654	0.118472	170.3
ITGA4	0.151251	0.101643	67.8067
ITGA6-AS1	0.575496	0.142278	20.3677
ITGAE	0.265471	0.0727114	202.576
ITGAV	0.444684	0.214491	34.0795
ITGB1	0.336483	0.154032	25.139
ITGB1BP1	0.115429	0.0555018	79.7943
ITGB2-AS1	-0.274785	0.051619	125.243
ITGB3	1.28431	0.196278	63.6434
ITIH4	-0.646838	0.0949498	66.0497
ITLN1	1.5615	0.178396	82.4018
ITM2A	0.125413	0.0628581	111.046
ITM2C	0.542059	0.0923078	109.49
ITPK1	-0.154689	0.0472271	333.419
ITPKC	-0.274174	0.0856732	63.2458
ITPR2	0.247706	0.1104	37.009
IVNS1ABP	0.152626	0.110441	22.1953
IZUMO4	-0.271599	0.123371	19.6513
JADE3	1.02419	0.328075	15.8214
JAK2	-0.081372	0.183496	26.5104
JARID2-AS1	0.353368	0.236251	23.0923
JCHAIN	0.899943	0.200997	235.942
JHY	0.284516	0.198495	16.8111
JKAMP	0.0827653	0.131009	34.2974
JMJD1C	0.0191843	0.154911	24.8103
JMY	0.205768	0.210248	18.2187
JPT1	-0.000726395	0.0493524	219.491
JSRP1	0.596059	0.212099	15.7728
JUND	0.0552904	0.0573651	273.746
KANK2	1.36525	0.207823	80.3698
KARS1	0.0917552	0.051615	128.692
KCNAB2	-0.192776	0.0467155	148.771
KCNAB3	-0.651457	0.157787	20.5076
KCNC4	-0.435157	0.162891	17.3028
KCNH2	0.156776	0.124038	52.8913
KCNJ2-AS1	-0.774638	0.305525	17.428
KCNK7	-0.397101	0.148516	27.8328
KCNQ1	-0.0989844	0.0505845	135.539
KCTD12	0.292886	0.118798	25.5937
KCTD2	-0.119894	0.059599	89.8064
KCTD9	0.105438	0.166447	25.5946
KDM4B	-0.288061	0.0539932	133.942
KDM6B	-0.389318	0.0595232	218.535
KDM7A-DT	0.88525	0.112697	105.696
KDSR	0.127112	0.0743096	61.5363
KEL	1.81232	0.208379	195.239
KIAA0754	-0.803545	0.183168	24.8699
KIAA0930	0.213076	0.111087	27.9384
KIAA1109	-0.0168817	0.144092	48.0713
KIAA1211L	-0.154929	0.155354	51.1329
KIAA1841	-0.11245	0.162369	18.3037
KIF11	0.87918	0.205947	47.6327
KIF18B	0.92704	0.305095	45.0773
KIF20B	0.805174	0.293133	26.6631
KIF23	0.318296	0.210558	46.6258
KIF2A	0.266774	0.0674859	55.0044
KIF2C	0.669798	0.193092	56.0359
KIF3A	0.023889	0.143636	20.8719
KIF4A	0.87258	0.324258	19.0182
KIFC1	0.676094	0.198888	34.4801
KIFC3	0.271116	0.13418	33.5402
KIN	-0.469443	0.189441	21.23
KIZ	-0.235848	0.0828192	66.818
KLC3	1.94179	0.143213	412.835
KLF1	1.74753	0.14109	391.343
KLF12	0.123159	0.152949	24.4319
KLF16	-0.210313	0.0806728	45.427
KLF9	0.262328	0.1387	23.1374
KLHDC1	0.585844	0.296432	21.1809
KLHDC7B	-0.146328	0.0747718	79.0834
KLHDC8A	2.2216	0.273392	133.96
KLHDC8B	0.00808832	0.100655	34.4755
KLHL14	0.320391	0.167566	41.6106
KLHL2	0.0908756	0.109612	32.1707
KLHL21	-0.25693	0.0501652	370.085
KLHL5	0.190414	0.148585	26.6704
KLHL7	0.378013	0.147346	21.3534
KLRB1	0.447275	0.158217	137.591
KLRF1	0.157267	0.173904	37.7424
KLRG1	0.211508	0.0676414	131.846
KNL1	0.537214	0.315151	19.9939
KNSTRN	0.110272	0.116732	38.0018
KPNA2	0.446755	0.122347	41.5228
KRBOX4	-0.0810757	0.123765	46.9263
KRCC1	0.222129	0.0889888	305.335
KRT1	1.69988	0.129204	459.289
KRT23	-0.0898147	0.0747238	90.8757
KRT72	-0.553068	0.133559	31.5166
KRT79	0.0620611	0.400543	23.3376
KTN1	0.323173	0.12936	152.956
L3HYPDH	0.258533	0.140087	20.1481
LACTB	-0.137986	0.100832	33.8751
LACTB2	0.270251	0.100452	25.3888
LAIR2	0.0873763	0.129553	27.0571
LAMTOR1	0.0894093	0.049505	141.873
LAMTOR3	0.454179	0.16237	19.5532
LAMTOR5	0.208551	0.0668952	88.4957
LANCL1	0.201727	0.115752	21.1824
LAPTM5	-0.119945	0.037306	257.285
LARP1B	0.46773	0.126371	65.1947
LARP4	0.375988	0.156325	21.3088
LARP7	0.177248	0.150685	90.8162
LASP1	-0.105773	0.0413195	311.586
LAX1	0.131897	0.0646094	69.3179
LBX2-AS1	-0.53024	0.215305	19.9855
LCN2	0.901959	0.109524	71.4185
LCORL	0.0885275	0.143277	36.0673
LDB1	0.42338	0.20939	28.2208
LDHA	0.238873	0.0831458	79.4938
LDHB	0.366145	0.100554	497.13
LEF1-AS1	0.201664	0.114969	83.6372
LEFTY1	0.449216	0.32557	20.7532
LEMD3	0.169995	0.0956083	40.0931
LENG1	-0.163172	0.0671576	81.6076
LGALS12	0.146547	0.0816771	102.26
LGALS2	0.247149	0.0779634	157.789
LGALS3	0.8602	0.0660537	180.644
LGALS9	-0.246322	0.052958	119.427
LGALSL	0.617295	0.160031	25.442
LHPP	0.165947	0.0600793	137.423
LIAS	0.294926	0.193678	17.0345
LIG4	-0.0705916	0.255112	15.1771
LIMD2	-0.121792	0.0577077	111.609
LIMK2	-0.58438	0.103973	33.1361
LIMS1	0.385962	0.0606574	95.2832
LIN52	0.226258	0.124418	30.8144
LIN9	0.4089	0.297819	21.0619
LINC00173	-0.717376	0.0721379	115.348
LINC00174	-0.720713	0.138702	28.4296
LINC00239	0.264956	0.220851	37.5815
LINC00243	-0.619618	0.14179	22.3208
LINC00260	-0.711425	0.126346	48.4972
LINC00324	0.125276	0.0776506	79.8643
LINC00467	0.620859	0.232556	45.2395
LINC00476	-0.037496	0.0857951	81.3098
LINC00537	-0.534524	0.0823368	58.9562
LINC00539	0.202232	0.21314	22.2938
LINC00570	1.83894	0.148234	163.494
LINC00597	-0.652964	0.202196	15.2498
LINC00649	-0.032199	0.101225	25.873
LINC00653	-0.541779	0.265625	15.5992
LINC00667	0.133968	0.146682	18.2613
LINC00671	-0.133695	0.185777	29.586
LINC00685	-0.550036	0.0911651	37.8366
LINC00853	1.74577	0.18685	130.735
LINC00877	-0.650238	0.208234	22.2958
LINC00885	0.774586	0.380023	56.1972
LINC00892	0.207535	0.129151	132.898
LINC00909	0.171659	0.241479	16.2044
LINC00937	-0.162544	0.130724	20.0279
LINC00954	-1.26028	0.317727	20.9463
LINC00963	-0.730261	0.201774	25.623
LINC01032	0.334682	0.323164	15.0943
LINC01063	0.636043	0.265334	29.0685
LINC01176	-0.10144	0.144517	15.0548
LINC01270	-0.670718	0.142447	27.1914
LINC01353	-0.371261	0.248961	25.0916
LINC01410	-0.0909879	0.136693	35.3117
LINC01480	0.619819	0.187823	51.4768
LINC01503	-0.13191	0.116006	31.7625
LINC01504	0.132673	0.169037	17.4471
LINC01506	0.0984995	0.14702	71.0994
LINC01550	-0.288121	0.0747911	57.8334
LINC01637	0.231531	0.170743	24.9127
LINC01781	0.551039	0.166138	149.89
LINC01800	-0.193255	0.292624	15.2934
LINC01857	0.0881183	0.122096	19.9832
LINC01881	0.317867	0.243017	36.4111
LINC01934	0.0484199	0.153202	19.9022
LINC02217	0.0399666	0.41036	18.7039
LINC02256	-0.221267	0.110725	23.0913
LINC02328	0.0512924	0.163888	40.8985
LINC02352	-0.604566	0.204153	15.5084
LINC02384	0.466224	0.259309	15.6171
LINC02397	0.0571611	0.186976	63.1566
LINC02446	0.290294	0.104943	155.593
LINC02482	0.393395	0.188801	91.6676
LINC02611	0.0765327	0.206225	18.3809
LINC-PINT	-0.269758	0.0763737	61.7473
LINGO3	-0.279409	0.20088	15.4153
LIPT1	0.0884924	0.117074	44.2901
LITAF	-0.19791	0.0596404	144.039
LMAN1	0.354347	0.126433	29.7512
LMNB1	0.082169	0.105861	31.1776
LMNTD2-AS1	-0.707214	0.231492	20.5346
LMOD1	1.20958	0.45987	19.5694
LNPEP	0.195675	0.0916926	37.2293
LOC100128108	0.144155	0.121118	30.714
LOC100128276	-0.815049	0.238656	25.874
LOC100129203	0.389753	0.32208	20.6685
LOC100129697	-0.713344	0.224661	16.1798
LOC100130298	-0.021333	0.199856	38.4751
LOC100131289	-0.355214	0.145092	15.2793
LOC100287036	0.810928	0.225163	104.979
LOC100287896	0.331679	0.256707	21.2676
LOC100288203	-0.0185666	0.144191	23.4309
LOC100289361	0.615626	0.274064	35.633
LOC100289473	-1.52917	0.349877	33.284
LOC100289561	0.109886	0.133319	55.7702
LOC100506100	0.612274	0.143819	90.8033
LOC100506302	0.4469	0.112007	101.48
LOC100506585	-0.251363	0.157546	22.9845
LOC100507006	-0.619289	0.141397	64.4118
LOC100507547	0.220846	0.251699	19.3159
LOC100996419	0.189985	0.282001	18.9168
LOC100996447	0.353359	0.220725	22.7109
LOC100996583	-0.192602	0.124798	37.4813
LOC101927178	0.0932617	0.0808622	48.1477
LOC101927752	0.749212	0.077881	229.832
LOC101927759	-0.385047	0.144354	27.9654
LOC101927811	0.372981	0.231279	35.1929
LOC101927854	1.16342	0.299884	41.2979
LOC101927974	-0.00654928	0.126271	28.1422
LOC101928000	0.307931	0.11089	187.754
LOC101928143	0.0465595	0.123105	54.71
LOC101928429	-0.283906	0.199588	23.793
LOC101928595	-0.539776	0.12066	26.7418
LOC101928617	0.0305027	0.163451	43.7936
LOC101928659	0.752948	0.262237	35.4187
LOC101928673	-0.397753	0.112529	56.1731
LOC101929165	-0.972569	0.242433	21.4139
LOC101929243	0.353401	0.110938	144.373
LOC101930071	0.204245	0.0976944	136.509
LOC101930085	-0.0594739	0.102493	42.6549
LOC102606465	0.0372478	0.0997437	80.3151
LOC102723345	0.321145	0.256896	24.0438
LOC102723373	-0.711665	0.225975	31.5198
LOC102723692	0.59649	0.218995	32.7966
LOC105369595	1.37115	0.16122	167.825
LOC105371795	-0.404134	0.228756	17.1024
LOC105372480	0.196208	0.12458	41.2764
LOC105373383	0.173773	0.149536	35.7674
LOC105373759	1.12145	0.345037	76.0045
LOC105375713	0.406735	0.248056	37.9884
LOC105376805	0.344554	0.111131	158.822
LOC105377590	0.911709	0.243134	94.5738
LOC105747689	-0.578833	0.166663	28.5781
LOC107984036	-0.439028	0.150256	25.7046
LOC107984703	0.318899	0.273731	14.8725
LOC107985770	1.2715	0.12359	146.434
LOC112543491	-0.567326	0.254069	15.3508
LOC145474	-0.85	0.241854	30.7655
LOC254896	-0.369819	0.111259	37.004
LOC284454	-0.616896	0.0673324	102.251
LOC339803	0.269617	0.1764	15.8457
LOC374443	0.148999	0.144994	20.9575
LOC389834	0.0902343	0.181831	16.719
LOC400499	-0.750462	0.0939892	72.8217
LOC401261	-0.547663	0.0801638	62.4262
LOC441242	-0.0156244	0.275392	20.2989
LOC643072	-0.185611	0.107526	56.2672
LOC643802	0.212957	0.108457	190.181
LOC644285	-0.360668	0.151928	26.0167
LOC644656	0.510629	0.16327	27.5983
LOC645177	0.582654	0.281621	37.5974
LOC646626	-0.650293	0.177177	19.4715
LOC728554	0.168085	0.119437	49.2957
LOC728975	1.1033	0.0897764	271.091
LOC729609	-0.683587	0.189528	17.2201
LOC729737	-0.796419	0.114573	58.0443
LOC729870	1.97039	0.219662	113.251
LOC730098	0.396034	0.226063	16.7249
LOXHD1	-0.26786	0.379435	16.0064
LPAR2	-0.579151	0.0666175	90.0622
LPAR6	0.128781	0.194917	77.8738
LRFN1	-0.469287	0.0844431	170.922
LRFN4	-0.344376	0.142098	18.6358
LRG1	-0.37065	0.0963949	81.6684
LRMP	0.136967	0.0935815	80.2509
LRP1	0.331494	0.0733644	222.84
LRR1	0.373389	0.108566	112.441
LRRC25	-0.272114	0.0574332	223.288
LRRC26	-0.440687	0.174503	19.0532
LRRC29	0.0886549	0.132349	37.4812
LRRC4	-0.135219	0.119109	25.5294
LRRC40	0.359645	0.141653	20.8548
LRRC41	-0.062841	0.0595292	96.8329
LRRC6	-0.384861	0.156082	19.9627
LRRC61	-0.280444	0.0859438	47.0818
LRRC75A	0.210985	0.0886155	63.7626
LRRC8C	0.177368	0.160442	34.6262
LRRCC1	-0.173975	0.261818	14.925
LRRK2	0.0414954	0.1037	43.6412
LRRN3	0.184127	0.13508	32.4543
LSM1	0.395858	0.085314	275.516
LSM7	0.196075	0.0609783	369.814
LSMEM1	-0.390415	0.116388	61.4589
LSP1	-0.150958	0.0679301	146.309
LTBP1	1.61461	0.235479	63.6147
LTC4S	-0.382728	0.0995889	41.8082
LTF	0.778668	0.120169	56.9346
LTN1	0.280212	0.191567	16.0137
LTV1	0.145311	0.0984383	157.137
LUC7L	-0.276025	0.0601273	116.629
LUC7L3	0.115638	0.0679244	358.593
LUCAT1	-0.66318	0.127016	39.0243
LXN	0.364481	0.100502	68.414
LY6G5C	0.139651	0.127912	25.8369
LY6G6F	1.11351	0.131654	162.765
LY96	0.117167	0.164275	118.129
LYAR	0.141288	0.0620012	124.401
LYL1	0.844656	0.0864673	516.75
LYN	-0.399345	0.139475	24.13
LYPD3	-0.0274826	0.151292	20.107
LYRM4	0.133441	0.0547199	156.573
LZTFL1	0.742198	0.220252	17.7593
MACF1	-0.132354	0.046549	175.691
MADCAM1	-0.349095	0.230277	53.1367
MAF1	0.635415	0.0727809	334.686
MAFA	1.08492	0.330057	20.8713
MAFF	-0.313352	0.143779	23.7146
MAFK	-0.103124	0.067949	98.1198
MAGEH1	0.265981	0.0782727	118.041
MAGOH	0.281184	0.0775505	193.573
MALAT1	-0.409664	0.170254	19.4764
MAN1B1-DT	-0.34874	0.17011	16.8143
MAN2A1	0.394733	0.105233	46.7282
MANEA	0.163996	0.241384	19.2993
MANF	0.493095	0.0816422	346.096
MAP11	-0.210449	0.0796779	55.6645
MAP1LC3A	-0.28809	0.116747	185.856
MAP1LC3B	0.184984	0.053723	223.812
MAP2K2	0.0660202	0.0472524	178.973
MAP2K3	0.906435	0.0876792	320.043
MAP2K7	-0.0628299	0.0565392	151.212
MAP3K11	-0.320266	0.0549443	178.362
MAP3K13	-0.00707804	0.10287	36.5022
MAP3K2	0.151428	0.148969	41.0784
MAP3K7CL	0.783157	0.108632	57.9421
MAP3K9	0.472329	0.36129	18.6586
MAP4K5	0.083403	0.158067	26.2942
MAP7D1	-0.0534822	0.0376112	221.681
MAP9	-0.128579	0.382131	15.616
MAPK3	-0.127998	0.0487352	419.413
MAPK8IP1P2	-0.850447	0.157012	54.158
MAPKAPK3	-0.165219	0.0431921	309.789
MAPKAPK5-AS1	0.0982766	0.0702962	211.215
MARCHF2	0.755562	0.0829013	643.86
MARCHF8	1.16923	0.0877374	323.256
MARCKSL1	-0.0326291	0.0589051	229.739
MARK2	-0.269624	0.0618501	110.699
MAT2A	0.152782	0.0931314	48.0322
MATR3	0.181764	0.10806	41.3283
MBIP	0.302314	0.125412	57.5441
MBNL3	0.910957	0.223617	24.5809
MBOAT7	-0.452016	0.0676114	177.716
MBP	-0.0801308	0.0419722	267.386
MBTD1	0.185489	0.130303	15.1305
MCEE	0.378555	0.111097	64.2009
MCEMP1	-0.0510478	0.120848	37.8319
MCM10	1.3276	0.330957	24.9727
MCM2	0.553374	0.110276	27.8343
MCM4	0.652852	0.099886	92.0733
MCM8	0.232256	0.147343	18.5979
MCOLN1	0.572532	0.0835862	219.082
MCPH1	0.24183	0.112355	19.4531
MCTS1	-0.796012	0.142329	37.4783
MDH1	0.283413	0.0720373	365.787
MED10	0.13208	0.0447801	203.14
MED13	0.126566	0.172679	32.5667
MED14OS	0.259564	0.238605	39.5542
MED21	0.0399778	0.126194	39.0027
MED25	0.11534	0.0720641	345.074
MED31	0.164534	0.188345	17.2545
MED7	0.243398	0.143768	64.444
MEF2C	0.389721	0.144357	18.135
MEF2C-AS1	-0.536658	0.15639	19.1127
MEFV	-0.302245	0.0706838	65.4253
MEGF6	-0.260891	0.0835154	45.7277
MELK	0.950035	0.295507	42.2566
MELTF-AS1	-0.0724036	0.207915	22.5094
METAP2	0.085481	0.130529	64.4851
METRNL	-0.192649	0.0602396	118.109
METTL15	0.131557	0.102597	42.2539
METTL18	0.284319	0.11677	140.408
METTL23	0.163149	0.0488814	117.367
METTL2B	0.0910319	0.153904	15.1164
METTL3	-0.0955193	0.054921	94.1376
METTL4	-0.0574147	0.11747	26.9965
METTL5	0.355969	0.0679913	574.92
MEX3C	0.268102	0.154528	33.1799
MFAP3L	1.39015	0.285824	26.7225
MFSD12	0.128906	0.0575175	94.6689
MFSD13A	-0.518094	0.112819	30.3516
MFSD2B	1.60914	0.150341	349.267
MGC16275	-0.679355	0.107354	42.0876
MGC70870	-0.0872431	0.123141	17.345
MGLL	0.353968	0.177881	84.2645
MGRN1	-0.111503	0.0579497	231.295
MGST2	0.173821	0.112842	39.7652
MHENCR	-0.26545	0.0609412	67.1265
MIA	-0.890014	0.221292	20.6028
MIAT	-0.506897	0.0861473	46.6665
MIB1	0.0155171	0.152813	20.4723
MICAL2	0.65101	0.0938017	122.298
MICALCL	0.673066	0.0937112	76.4225
MICOS10P1	-0.706617	0.188548	49.0371
MICOS13	0.0527302	0.0502565	119.557
MICU2	0.0520357	0.0709739	69.1611
MID1IP1	0.0166968	0.0499788	205.884
MIDN	-0.167581	0.0477988	234.022
MIGA1	0.102148	0.138751	18.7829
MILR1	-0.154978	0.0843266	48.5588
MINDY1	-0.134459	0.0733587	110.041
MINDY3	0.168033	0.0994112	41.7548
MIR10393	0.5347	0.202021	72.5139
MIR142	-0.226504	0.141037	96.3351
MIR155HG	0.261514	0.234086	24.4556
MIR17HG	0.225805	0.24235	15.8855
MIR223	0.19439	0.18496	33.8979
MIR29B2CHG	-0.438812	0.0780838	162.768
MIR3142HG	-0.11302	0.206482	17.9903
MIR320D1	-0.600995	0.209864	24.7042
MIR320E	-0.65647	0.203815	18.0054
MIR342	0.239219	0.253993	39.1403
MIR3614	-0.717162	0.157461	24.5796
MIR3652	0.725914	0.349626	14.9881
MIR3658	0.405158	0.187229	22.3592
MIR3671	0.214943	0.137424	158.825
MIR4426	0.180855	0.27862	41.2257
MIR4435-2HG	0.383169	0.078099	45.3949
MIR4697HG	-0.326067	0.190794	18.6518
MIR570HG	-0.413022	0.14265	17.774
MIR762HG	0.180988	0.135823	18.2016
MIS12	0.0472932	0.108275	46.8123
MIS18A	0.354614	0.0959699	78.0942
MIS18BP1	0.108426	0.125227	38.4934
MISP3	0.194864	0.235947	18.9424
MITD1	0.125851	0.0672646	336.036
MIXL1	1.05174	0.257428	54.5811
MKI67	0.574488	0.228882	38.1991
MKKS	0.139039	0.0940646	36.0612
MKNK2	-0.0323872	0.0366455	414.26
MKRN1	0.979353	0.0782337	318.035
MLF2	-0.121134	0.0485746	283.525
MLH1	0.128256	0.09121	52.7894
MLKL	-0.493545	0.099934	41.038
MMD	0.876767	0.130436	168.576
MMP24OS	0.317874	0.0670031	465.43
MMP8	1.0452	0.175731	59.7981
MMUT	-0.126176	0.133804	32.0013
MND1	1.23973	0.33521	40.62
MOB2	0.187427	0.0531398	148.472
MOB3A	-0.207464	0.045732	274.401
MORC3	0.164125	0.144887	35.9477
MORF4L2	0.145834	0.0679407	81.8314
MORN2	0.0717107	0.160764	63.6231
MOSMO	0.434924	0.242314	18.9609
MOSPD3	-0.104335	0.0656137	79.541
MPHOSPH10	0.295274	0.0756084	169.444
MPHOSPH6	0.192777	0.108345	34.5418
MPIG6B	1.38982	0.110427	416.303
MPL	1.0536	0.301112	28.4625
MPO	0.808814	0.114418	58.9505
MPP1	0.773222	0.0735475	522.732
MPST	0.129672	0.0844409	112.177
MPZL3	-0.173297	0.10282	79.3255
MRC2	1.22156	0.142236	286.553
MRFAP1L1	0.223945	0.0537354	419.881
MRPL1	0.313336	0.147528	103.1
MRPL11	0.159113	0.0586284	164.316
MRPL13	0.304367	0.117167	188.73
MRPL14	0.310261	0.0539733	342.883
MRPL15	0.287738	0.0870285	165.503
MRPL18	0.169834	0.0524225	116.741
MRPL20	0.0967315	0.0474731	126.352
MRPL21	0.226342	0.0622991	330.488
MRPL23	-0.129585	0.34082	31.2127
MRPL24	0.20315	0.0573105	173.395
MRPL27	0.255992	0.0609029	380.222
MRPL3	0.293318	0.0887321	244.995
MRPL32	0.322653	0.100103	232.123
MRPL33	0.296667	0.117749	173.527
MRPL35	0.113584	0.0969693	48.0959
MRPL36	0.253318	0.0735617	284.339
MRPL39	0.459508	0.0989785	253.169
MRPL40	0.310507	0.0745743	467.927
MRPL45	0.169218	0.0751789	50.5346
MRPL46	0.180934	0.0626546	251.129
MRPL47	0.306661	0.143758	186.32
MRPL48	0.399514	0.0713967	460.266
MRPL49	0.0811664	0.0559588	138.175
MRPL50	0.0249635	0.142372	47.0426
MRPL51	0.415003	0.0759811	892.054
MRPL52	0.210677	0.0553869	302.605
MRPL53	0.235267	0.0463818	186.279
MRPL54	0.226854	0.0520071	277.594
MRPL57	0.245522	0.110497	22.4963
MRPL58	0.135148	0.063239	255.525
MRPL9	0.209295	0.0632543	150.713
MRPS10	0.0873445	0.0609649	63.461
MRPS15	0.196476	0.0571323	183.103
MRPS18C	0.377187	0.0966338	460.336
MRPS21	0.379644	0.0641487	764.379
MRPS22	0.193297	0.0696482	331.355
MRPS28	0.336902	0.0830509	369.661
MRPS31	0.246579	0.0703461	280.44
MRPS36	0.234264	0.075404	83.4333
MRPS7	0.169201	0.0598581	143.448
MRPS9	0.202948	0.0652388	236.783
MRTO4	0.0771685	0.0756482	50.9798
MRVI1	-0.379821	0.085945	83.5747
MS4A1	0.21616	0.0896407	70.2285
MS4A14	-0.23635	0.165828	22.974
MS4A2	0.259094	0.206953	38.8108
MS4A3	0.515307	0.135113	103.099
MS4A4A	0.180819	0.167928	63.0278
MS4A6A	0.0674905	0.112682	153.072
MSH2	0.304478	0.127437	65.345
MSH3	0.0907355	0.0813496	53.4176
MSL3	-0.0973763	0.0650715	84.0024
MSMO1	0.202737	0.075711	64.246
MSN	-0.00691432	0.0442117	192.988
MSRB1	-0.26544	0.08391	104.829
MT1E	0.187149	0.105357	35.542
MT1L	1.08105	0.201036	98.0087
MTERF2	0.250411	0.13106	74.8478
MTERF3	0.187419	0.118039	51.8221
MTERF4	-0.0553003	0.056446	85.7749
MTHFD2	0.196419	0.106478	78.3678
MTIF2	0.223417	0.117907	102.039
MTIF3	0.183602	0.0528561	644.839
MTLN	0.142367	0.0525895	133.829
MTMR12	0.106738	0.070833	98.0562
MTRES1	0.10289	0.108286	77.1664
MTREX	0.282853	0.111439	69.1019
MTRF1	0.00354601	0.103487	74.1458
MTRNR2L1	1.26328	0.178891	54.5652
MTURN	0.539026	0.11528	59.395
MTVR2	-0.75249	0.100307	81.4573
MTX2	0.324236	0.105424	126.927
MUC1	-0.227615	0.191467	17.1503
MUC12-AS1	0.489099	0.17825	48.2636
MUL1	-0.0734769	0.0641635	80.8023
MX1	-0.675429	0.12755	32.5883
MXD3	-0.270189	0.0683398	64.9454
MXD4	-0.155731	0.0566056	143.784
MXI1	1.1312	0.0823361	302.688
MYADM	-0.199065	0.0603814	114.662
MYBL1	0.141763	0.15193	29.48
MYBL2	0.875103	0.139076	148.965
MYBPC3	-0.585234	0.12513	30.627
MYBPH	-0.607482	0.163873	22.7244
MYDGF	0.307459	0.0605158	117.981
MYL12A	0.183439	0.0552986	197.253
MYL12B	0.184488	0.0707545	345.36
MYL4	1.71397	0.1112	269.075
MYL6	0.392389	0.0813671	405.873
MYL6B	0.406852	0.0966665	67.3693
MYLIP	0.162267	0.0825967	44.219
MYLPF	0.80937	0.206129	16.442
MYO1D	0.568241	0.115973	64.7214
MYOF	-0.388498	0.157714	20.1844
MYSM1	0.0341531	0.0890722	55.3819
MYZAP	1.05716	0.24231	23.5593
MZB1	0.845378	0.131116	294.661
N4BP2	0.766637	0.202631	27.6006
N4BP2L2	-0.410883	0.118069	44.8315
N6AMT1	-0.052606	0.134483	22.6598
NAA20	0.271069	0.0717947	139.67
NAA35	0.229428	0.111961	44.737
NAA38	0.145056	0.0576051	171.441
NAA60	-0.108624	0.0430887	179.369
NABP1	-0.122806	0.163363	17.5023
NACA	0.267672	0.0598591	308.324
[truncated: 1,777 more rows]

## Sheet: SL,PU,RI
		§ SL, PU, RI	§ SL, PU, RI
Gene	baseMean	pvalue	padj
AAGAB	9.67365	9.21e-13	5.16e-12
AAMDC	6.66081	1.12e-09	4.95e-09
AATK	77.381	1.22e-24	1.31e-23
ABCB9	7.77284	1.08e-26	1.26e-25
ABCC3	12.1506	1.21e-14	7.64e-14
ABCE1	7.07825	1e-08	4.05e-08
ABCG1	33.5392	1.56e-13	9.22e-13
ABHD13	5.27715	0.000150503	0.000381187
ABHD18	21.8491	3.22e-08	1.25e-07
ABHD3	27.1222	6.53e-08	2.44e-07
ABHD4	40.3492	7.3e-19	5.92e-18
ABHD8	31.0738	2.52e-19	2.11e-18
ABI3	139.054	2.58e-23	2.58e-22
ABLIM3	3.81549	5.29e-18	4.08e-17
ABRACL	93.6995	1.1e-61	3.91e-60
ABTB1	904.38	7.41e-37	1.3e-35
ACADM	7.68197	8.21e-12	4.29e-11
ACAT1	8.55328	2.48e-23	2.49e-22
ACAT2	27.3858	3.22e-36	5.53e-35
ACD	56.8078	1.22e-34	1.96e-33
ACHE	3.04665	9.01e-27	1.05e-25
ACKR1	18.2088	1.4e-41	2.8e-40
ACOT13	11.7005	3.84e-10	1.77e-09
ACP1	112.829	9.13e-50	2.38e-48
ACRBP	92.5373	4.7e-92	4.53e-90
ACSM3	1.54713	9.64e-05	0.000251496
ACTL6A	9.19386	5.7e-11	2.81e-10
ACTN1	373.938	2.23e-43	4.66e-42
ACTR10	21.9219	1.43e-09	6.26e-09
ACTR3	2.67145	0.000126672	0.000324576
ACTR3-AS1	3.4385	0.0016613	0.00359074
ACTR6	2.82959	5.57e-10	2.53e-09
ACYP1	15.2579	4.36e-35	7.13e-34
ACYP2	21.7214	4.19e-13	2.41e-12
ADAL	3.16967	0.00380575	0.00771828
ADAMTSL4-AS1	6.17999	1.89e-07	6.76e-07
ADAP1	112.899	2.87e-32	4.19e-31
ADCY10P1	4.79499	1.13e-06	3.73e-06
ADCY4	4.2815	1.32e-06	4.3e-06
ADD1	310.402	2.34e-32	3.43e-31
ADD3	26.9355	6.54e-12	3.44e-11
ADGRE1	28.7857	1.23e-08	4.94e-08
ADGRE3	45.7127	5.61e-10	2.54e-09
ADH5	3.8307	2.75e-05	7.69e-05
ADIPOR1	1072.34	8.65e-126	2.9e-123
ADK	18.3909	2.22e-15	1.47e-14
ADNP2	5.75486	4.72e-05	0.000128482
ADORA3	3.51943	4.27e-06	1.31e-05
ADPRM	3.93563	4.82e-13	2.77e-12
ADSL	64.8147	9.95e-55	2.98e-53
ADTRP	2.71351	5.15e-09	2.13e-08
AFAP1	9.04957	1.11e-05	3.29e-05
AFDN	4.55999	0.000180086	0.000451707
AFTPH	75.6261	1.93e-11	9.83e-11
AGAP7P	4.00267	1.55e-05	4.49e-05
AGER	41.5936	1.11e-24	1.19e-23
AGGF1	7.0901	0.00450939	0.00900912
AGL	5.80767	1.46e-10	6.97e-10
AGO3	5.03609	0.000346855	0.000833683
AGPAT1	159.526	3.81e-46	8.73e-45
AGPAT2	77.2046	3.53e-24	3.71e-23
AGPAT4-IT1	12.2604	9.32e-08	3.44e-07
AGTPBP1	16.8373	3.03e-11	1.52e-10
AHNAK	344.339	3.83e-33	5.8e-32
AHSA2P	36.2192	1.26e-35	2.1e-34
AHSP	244.236	5.6e-49	1.41e-47
AIF1	415.589	4.04e-83	2.66e-81
AIM2	8.41423	8.83e-19	7.13e-18
AIMP1	6.83012	5.54e-09	2.29e-08
AK6	6.44741	1.79e-41	3.54e-40
AK9	1.563	5.12e-05	0.000138905
AKIRIN2	63.3947	5.93e-24	6.16e-23
AKR1C3	12.0304	2.34e-17	1.74e-16
AKT1	167.799	9.74e-28	1.18e-26
AKT1S1	88.1538	1.45e-60	5.07e-59
AKT3	15.6518	1.8e-07	6.46e-07
ALAS2	1993.06	1.85e-69	8.13e-68
ALCAM	4.98701	0.00495956	0.00984637
ALDH3B1	84.7562	6.76e-29	8.69e-28
ALDH5A1	9.26043	2.37e-08	9.24e-08
ALG5	25.93	1.31e-67	5.46e-66
ALG8	8.07872	0.000491708	0.00115479
ALKBH2	11.9757	2.24e-05	6.35e-05
ALKBH3	14.9561	7.44e-12	3.9e-11
ALKBH8	2.60279	1.11e-08	4.47e-08
ALOX12	8.54193	1.58e-48	3.91e-47
ALOX15	16.0778	5.44e-20	4.69e-19
ALPL	206.989	3.27e-11	1.64e-10
ALS2	5.11266	2e-05	5.71e-05
AMN1	7.09584	3.59e-06	1.12e-05
AMT	10.0274	3.27e-06	1.02e-05
AMY2B	6.20337	2.02e-06	6.46e-06
ANAPC10	3.29214	2.44e-17	1.81e-16
ANAPC13	20.6245	4.29e-17	3.15e-16
ANAPC15	32.005	5.08e-22	4.77e-21
ANAPC4	11.9559	4.34e-19	3.58e-18
ANK1	14.5777	4.04e-19	3.34e-18
ANKMY2	8.3196	4.42e-13	2.55e-12
ANKRD20A11P	3.76092	0.00164517	0.0035589
ANKRD28	3.34788	1.66e-06	5.34e-06
ANKRD34A	2.58755	0.000115376	0.000297489
ANKRD36BP2	2.29059	6.88e-10	3.09e-09
ANKRD37	5.27743	1.1e-09	4.83e-09
ANKRD44-AS1	9.39303	2.37e-54	7.01e-53
ANKRD44-IT1	4.36113	6.57e-06	1.99e-05
ANKRD49	10.2297	1.85e-16	1.3e-15
ANKS3	14.8078	4.32e-07	1.48e-06
ANP32A-IT1	27.4822	9.38e-10	4.16e-09
ANP32E	12.7631	1.65e-16	1.17e-15
ANTXRLP1	5.75174	4.04e-21	3.65e-20
ANXA1	87.294	1.73e-49	4.46e-48
ANXA11	488.909	1.32e-94	1.44e-92
ANXA2	189.273	3.76e-25	4.12e-24
ANXA2R	55.615	2.26e-19	1.9e-18
ANXA3	29.012	6.35e-11	3.13e-10
AP1M1	2.38616	0.00217172	0.00459941
AP1M2	2.26909	1.6e-10	7.63e-10
AP2A1	231.074	9.56e-62	3.44e-60
AP2M1	643.695	1.55e-56	4.83e-55
AP2S1	356.129	2.03e-28	2.54e-27
AP3S1	17.7851	3.06e-09	1.3e-08
APIP	9.4122	2.62e-43	5.46e-42
APOBEC2	0.865009	9.69e-07	3.21e-06
APOBEC3A	266.576	1.35e-08	5.4e-08
APOBEC3G	147.863	4.65e-23	4.56e-22
APOL1	85.5118	0.000235938	0.000582609
APOL2	99.0164	8.1e-07	2.7e-06
APOL6	18.3023	0.000592317	0.00137283
APOO	4.53295	0.00013729	0.000350231
APP	40.7709	1.37e-21	1.27e-20
APPL1	30.1361	1.35e-10	6.5e-10
APTR	7.79163	4.57e-09	1.91e-08
AQP1	3.69839	2.31e-27	2.77e-26
AQP10	5.14482	1.15e-20	1.02e-19
AQP9	190.182	1.78e-15	1.18e-14
ARAF	118.19	2.99e-18	2.35e-17
ARF1	635.941	5.6e-100	7.05e-98
ARF3	146.458	1.69e-38	3.11e-37
ARFGEF2	19.8644	2.03e-07	7.23e-07
ARG1	3.83994	4.78e-11	2.37e-10
ARG2	1.04545	0.000613103	0.0014161
ARHGAP1	185.601	2.76e-38	5.03e-37
ARHGAP11A	2.65985	5.41e-08	2.04e-07
ARHGAP15	42.9861	1.93e-10	9.14e-10
ARHGAP27P1	56.7676	6.35e-13	3.6e-12
ARHGAP27P1-BPTFP1-KPNA2P3	27.7418	8.48e-18	6.48e-17
ARHGAP6	1.50893	0.000851096	0.00192355
ARHGEF12	4.31257	0.000118904	0.000306029
ARHGEF37	0.991244	4.17e-07	1.43e-06
ARHGEF40	103.69	4.01e-22	3.8e-21
ARID3B	41.5435	2.21e-19	1.86e-18
ARID4A	7.52006	1.74e-07	6.26e-07
ARID4B	25.2577	2.87e-08	1.11e-07
ARID5B	6.75096	0.000249401	0.000612761
ARL1	13.11	1.45e-07	5.25e-07
ARL14EP	20.8481	1.89e-25	2.08e-24
ARL16	19.994	1.67e-16	1.18e-15
ARL17A	4.38765	0.00295203	0.00611158
ARL17B	12.6429	3.6e-07	1.24e-06
ARL6IP1	55.9251	4.93e-16	3.37e-15
ARMC10	19.6264	1.32e-09	5.77e-09
ARMC12	1.08934	0.000687267	0.00157624
ARMCX3	4.50114	1.4e-05	4.08e-05
ARMT1	24.9975	4.6e-16	3.15e-15
ARPC2	820.283	5.09e-48	1.23e-46
ARPC3	624.868	2.04e-72	9.88e-71
ARPC4	552.482	1.31e-28	1.66e-27
ARPC4-TTLL3	4.70234	0.000211727	0.000525681
ARRB1	77.1141	8.8e-29	1.12e-27
ARRB2	1171.23	2.21e-31	3.12e-30
ARRDC5	19.3119	3.97e-09	1.67e-08
ARV1	10.0102	1.07e-17	8.11e-17
ASAP1-IT1	1.93627	1.5e-07	5.42e-07
ASAP1-IT2	10.4555	1.42e-09	6.23e-09
ASB3	5.66439	1.18e-06	3.87e-06
ASCC2	480.993	1.63e-82	1.06e-80
ASCC3	15.7878	4.8e-10	2.19e-09
ASDURF	3.51989	2.15e-26	2.47e-25
ASF1B	30.6605	1.95e-36	3.36e-35
ASH1L-AS1	2.0815	2.77e-05	7.75e-05
ASIC3	2.05257	0.00122857	0.0027004
ASMTL-AS1	5.11223	4.8e-07	1.64e-06
ASNSD1	11.4654	7.24e-15	4.64e-14
ASPM	0.532913	0.000296889	0.000720806
ASPRV1	15.9681	3.57e-08	1.37e-07
ATAD2	5.96285	8.83e-08	3.26e-07
ATF4	223.755	9.45e-78	5.32e-76
ATG16L2	353.569	4.25e-19	3.51e-18
ATG3	102.236	7.13e-33	1.07e-31
ATG4A	5.61647	3.02e-11	1.52e-10
ATG4C	5.30485	5.91e-05	0.000159139
ATG5	1.71204	3.53e-07	1.22e-06
ATG9A	105.387	8.91e-18	6.8e-17
ATM	51.9942	3.02e-08	1.17e-07
ATP11B	39.5215	4.87e-14	2.96e-13
ATP11C	2.18568	0.000226112	0.000559541
ATP13A3	8.14174	0.00012747	0.000326555
ATP5F1C	61.9722	1.66e-67	6.85e-66
ATP5F1E	2.0101	0.00382603	0.00775693
ATP5IF1	156.029	3.28e-113	6.96e-111
ATP5MC1	68.7365	7.38e-16	5.01e-15
ATP5MD	22.354	1.17e-35	1.96e-34
ATP5ME	108.495	3.14e-156	3.63e-153
ATP5MF	152.658	1.62e-92	1.58e-90
ATP5MG	320.539	1.93e-122	5.45e-120
ATP5MPL	27.7841	2.38e-51	6.45e-50
ATP5PB	4.98762	2.42e-06	7.65e-06
ATP5PD	128.054	9.36e-64	3.52e-62
ATP5PF	48.0514	2.55e-85	1.89e-83
ATP5PO	178.579	8.2e-158	1.04e-154
ATP6V0C	2174.73	1.05e-111	2.05e-109
ATP6V0D1	255.624	1.92e-32	2.84e-31
ATP6V1A	50.9412	1.27e-14	7.97e-14
ATP6V1D	20.1864	8.36e-67	3.42e-65
ATP6V1E1	100.332	8.44e-33	1.26e-31
ATP6V1G1	230.341	8.99e-56	2.76e-54
ATP8A1	5.71554	9.92e-07	3.28e-06
ATP9A	5.801	0.000107086	0.000277578
ATPAF1	16.5587	3.66e-09	1.54e-08
ATPSCKMT	3.54953	8.26e-09	3.37e-08
ATR	15.2702	4.15e-10	1.91e-09
ATRN	16.3103	1.54e-09	6.7e-09
ATRX	14.9779	1.49e-13	8.83e-13
AURKA	3.39676	8.69e-11	4.24e-10
AURKB	7.81517	3.07e-15	2.01e-14
AVIL	8.1633	3.63e-06	1.13e-05
AZU1	22.8965	0.000548779	0.00127891
B2M	2696.34	8.61e-27	1.01e-25
B3GAT1	7.11834	5.44e-05	0.000147015
B3GNT8	54.0535	7.3e-35	1.19e-33
B4GALT3	131.829	5.71e-37	1e-35
B4GALT4	17.0075	2.89e-19	2.41e-18
B9D1	2.4987	1.92e-09	8.29e-09
B9D2	42.3366	3.6e-26	4.09e-25
BABAM1	177.027	2.28e-44	4.9e-43
BACH2	10.5219	4.81e-05	0.00013085
BAD	54.6544	8.53e-24	8.76e-23
BAG1	5.1614	6.69e-06	2.02e-05
BAG6	261.587	4.8e-44	1.02e-42
BAIAP2	3.92096	5.39e-05	0.000145872
BANP	68.46	1.22e-22	1.18e-21
BASP1	459.197	7.62e-22	7.11e-21
BATF	67.2486	2.35e-43	4.89e-42
BATF3	8.39298	2.3e-05	6.5e-05
BAZ1A	14.0741	1.19e-09	5.23e-09
BAZ2B	12.9096	1.99e-07	7.1e-07
BBC3	81.8904	9.75e-54	2.83e-52
BBOF1	3.08247	4.76e-08	1.8e-07
BBS4	6.71319	2.02e-06	6.44e-06
BCAM	3.14043	1.7e-22	1.63e-21
BCAS2	22.1004	2.9e-23	2.9e-22
BCCIP	21.4566	6.82e-39	1.27e-37
BCKDK	98.9229	1.67e-33	2.57e-32
BCL2	13.8239	7.41e-14	4.45e-13
BCL2A1	15.2311	8.03e-29	1.03e-27
BCL2L1	686.919	6.1e-110	1.09e-107
BCL3	225.64	1.83e-37	3.26e-36
BCLAF1	2.45207	1.48e-05	4.29e-05
BCLAF3	5.02161	0.0020163	0.00429599
BDH2	2.41934	1.54e-05	4.46e-05
BDP1	5.40582	6.25e-10	2.81e-09
BEGAIN	3.9803	0.00399568	0.00807002
BEND2	2.24356	2.5e-12	1.36e-11
BEND5	5.3705	2.93e-08	1.14e-07
BET1	17.5418	4.37e-28	5.39e-27
BEX1	1.27805	4.65e-10	2.13e-09
BEX2	21.5866	1.12e-68	4.86e-67
BEX4	31.5083	1.73e-13	1.02e-12
BEX5	4.70478	8.47e-14	5.06e-13
BFSP2	0.978047	0.000701043	0.00160465
BFSP2-AS1	1.27668	0.000124078	0.000318314
BHLHE40	23.7371	1.24e-12	6.9e-12
BICDL2	2.43925	2.37e-05	6.71e-05
BIK	8.8371	2.44e-10	1.14e-09
BIN3-IT1	8.79337	2.15e-12	1.18e-11
BIRC2	11.4474	1.09e-14	6.9e-14
BIRC5	5.72727	5.65e-19	4.61e-18
BLM	6.45329	3.01e-08	1.16e-07
BLOC1S1	245.123	4.8e-25	5.22e-24
BLOC1S6	19.3936	2.45e-07	8.64e-07
BLVRA	53.1397	3.28e-14	2.01e-13
BLVRB	1267.33	9.44e-72	4.42e-70
BLZF1	3.39222	6.34e-07	2.14e-06
BMP2K	14.7664	4.27e-23	4.21e-22
BMP6	6.86584	2.92e-19	2.44e-18
BMP8A	0.558775	0.00321362	0.0066016
BMP8B	2.58477	9.28e-06	2.76e-05
BMS1P20	0.872364	0.000469308	0.00110504
BNIP1	8.18076	1.64e-09	7.13e-09
BNIP2	19.2493	1.34e-06	4.37e-06
BNIP3	11.9944	1.22e-09	5.35e-09
BNIP3L	34.5749	4.79e-10	2.19e-09
BOD1	16.1769	1.19e-10	5.72e-10
BOLA3	14.8444	6.73e-50	1.77e-48
BORA	4.0654	3.15e-09	1.33e-08
BORCS7	17.2986	7.83e-12	4.1e-11
BPGM	35.0104	2.05e-37	3.65e-36
BPI	20.8082	1.32e-11	6.81e-11
BPNT1	9.70676	1.23e-09	5.38e-09
BRCA1	8.19384	0.000371364	0.000887563
BRD4	110.656	8.02e-26	8.96e-25
BRD8	36.1243	7.52e-19	6.1e-18
BRI3	539.207	4.8e-26	5.41e-25
BRIX1	16.3928	3.06e-64	1.17e-62
BRPF3	17.7229	2.77e-16	1.93e-15
BSG	225.583	9.46e-32	1.35e-30
BTAF1	3.23593	0.000190345	0.000475003
BTBD1	9.7461	5.75e-05	0.000154979
BTBD10	6.56649	0.000224187	0.000555424
BTBD2	78.0119	1.26e-30	1.73e-29
BTF3	631.165	1.35e-91	1.29e-89
BTG2	220.972	2.4e-44	5.16e-43
BTK	68.2762	4.24e-26	4.81e-25
BTLA	2.31981	5.69e-08	2.14e-07
BTN2A1	97.9698	2.32e-27	2.78e-26
BTN2A2	16.943	5.42e-08	2.04e-07
BUB1	1.68571	8.87e-09	3.61e-08
BUB1B	0.677859	0.000172255	0.000433004
BUD31	83.545	7.72e-29	9.88e-28
C10orf105	9.27777	6.96e-05	0.000184939
C10orf143	4.62801	0.00431774	0.00867092
C10orf88	5.8583	0.00166582	0.00359927
C11orf1	5.44679	2.41e-20	2.12e-19
C11orf68	123.042	1.89e-39	3.58e-38
C11orf80	21.681	6.68e-08	2.49e-07
C12orf10	87.6309	3.92e-23	3.88e-22
C12orf4	4.73253	4.07e-16	2.8e-15
C12orf57	448.128	1.5e-26	1.73e-25
C12orf73	2.17649	0.000608535	0.00140657
C12orf75	47.2362	3.53e-23	3.51e-22
C15orf39	334.167	2.38e-48	5.84e-47
C15orf40	12.4999	1.07e-14	6.81e-14
C16orf54	304.188	5.35e-42	1.08e-40
C16orf91	20.7838	2.62e-11	1.32e-10
C17orf67	1.83523	0.00442877	0.00886729
C17orf99	3.1618	2.23e-15	1.47e-14
C18orf21	22.1011	6.91e-29	8.86e-28
C19orf33	12.5809	1.74e-12	9.55e-12
C19orf53	227.049	1.35e-38	2.49e-37
C1GALT1C1	9.34124	3.62e-09	1.53e-08
C1orf131	12.8354	6.01e-24	6.24e-23
C1orf198	8.98296	6.33e-14	3.81e-13
C1orf216	12.9815	2.25e-06	7.15e-06
C1orf54	3.00514	1.25e-10	6e-10
C1orf61	1.63972	0.000606994	0.00140403
C21orf58	3.87257	2.33e-11	1.18e-10
C2CD5	8.65709	2.97e-06	9.3e-06
C2orf49	6.03428	2.43e-05	6.84e-05
C2orf74	10.5319	8.98e-104	1.36e-101
C2orf76	2.02164	5.6e-07	1.9e-06
C2orf88	1.89296	2.28e-09	9.76e-09
C3orf35	1.37016	0.0028438	0.0059029
C3orf38	11.5999	5.67e-08	2.13e-07
C3orf86	19.5163	1.08e-19	9.18e-19
C4orf3	79.9956	7.47e-33	1.12e-31
C5AR1	365.009	2.23e-29	2.92e-28
C5AR2	15.9199	1.3e-12	7.19e-12
C6orf120	4.07585	0.000296872	0.000720806
C6orf62	98.7076	4.73e-07	1.61e-06
C8orf44	5.4821	0.000154926	0.000392003
C8orf76	16.6395	2.24e-10	1.05e-09
C9orf139	8.42083	6.9e-05	0.00018346
C9orf16	345.935	4.3e-18	3.34e-17
C9orf40	4.00578	2.44e-05	6.89e-05
C9orf72	11.0582	1.73e-13	1.02e-12
C9orf78	404	9.22e-37	1.61e-35
C9orf85	9.19327	3.79e-28	4.69e-27
CA1	19.8616	1.17e-19	9.94e-19
CA2	23.0824	3.15e-47	7.43e-46
CA3-AS1	6.63929	3.93e-18	3.07e-17
CABIN1	165.324	5.3e-48	1.28e-46
CABP5	2.55598	1.73e-09	7.5e-09
CACFD1	10.8422	1.33e-06	4.33e-06
CACNG6	5.62788	2.36e-05	6.68e-05
CACUL1	3.08499	0.000892524	0.00200932
CAHM	6.74525	6.87e-08	2.56e-07
CALD1	0.525167	0.00308481	0.0063606
CALHM6	79.184	5.46e-17	3.98e-16
CALM2	121.238	9.14e-31	1.26e-29
CALM3	355.661	1.08e-57	3.47e-56
CAMK1	71.1204	1.31e-21	1.21e-20
CAMK4	8.95479	0.00196616	0.00419619
CAMLG	50.3727	5.16e-18	3.99e-17
CAMP	73.8397	6.88e-44	1.46e-42
CAMTA1-DT	3.46061	0.000229519	0.00056764
CANT1	123.591	4.44e-51	1.2e-49
CAPN5	5.73388	1.32e-11	6.79e-11
CAPN7	5.93483	6.93e-06	2.09e-05
CAPZA1	157.167	3.25e-20	2.83e-19
CARD16	75.652	8.91e-89	7.55e-87
CARD8	27.7692	1.96e-14	1.21e-13
CARM1	202.834	1.76e-79	1.06e-77
CASC3	93.5901	1.41e-21	1.3e-20
CASP1	89.8753	1.64e-32	2.42e-31
CASP17P	4.08858	8.26e-10	3.69e-09
CASP3	56.3967	7.03e-81	4.4e-79
CASP4	166.017	1.3e-27	1.56e-26
CASP5	3.45264	7.27e-05	0.000192615
CASP6	24.0021	3.44e-14	2.11e-13
CASP8AP2	6.25317	2.59e-07	9.11e-07
CASS4	25.2244	1.69e-39	3.21e-38
CASTOR1	15.8629	1.53e-08	6.08e-08
CATIP-AS1	4.12674	2.21e-10	1.04e-09
CAV1	1.27984	6.03e-08	2.26e-07
CAVIN2	41.0399	1.82e-38	3.33e-37
CBFA2T3	52.0353	2.45e-17	1.82e-16
CBR3	11.4832	5.83e-12	3.09e-11
CBR4	4.29084	0.000424882	0.00100677
CBWD1	7.06476	5.78e-24	6.01e-23
CBWD5	3.05527	2.44e-07	8.61e-07
CBX3	63.4953	7.37e-72	3.46e-70
CCAR1	21.5657	1.26e-25	1.4e-24
CCDC112	3.47071	4.92e-10	2.25e-09
CCDC12	73.4902	7.36e-30	9.85e-29
CCDC124	72.8816	4.05e-16	2.79e-15
CCDC14	4.61891	2.58e-06	8.15e-06
CCDC154	3.47676	2.37e-06	7.52e-06
CCDC167	44.024	9.1e-79	5.39e-77
CCDC17	4.625	3.35e-08	1.29e-07
CCDC18	1.76516	2.23e-07	7.91e-07
CCDC191	4.97102	0.00135203	0.00295694
CCDC25	13.4305	3.62e-09	1.53e-08
CCDC32	28.989	1.96e-15	1.3e-14
CCDC34	3.96371	2.72e-26	3.11e-25
CCDC47	11.6404	1.02e-08	4.12e-08
CCDC59	11.1119	2.96e-27	3.53e-26
CCDC6	7.09253	1.01e-06	3.34e-06
CCDC65	2.10278	1.18e-07	4.31e-07
CCDC66	8.66941	2.11e-05	6e-05
CCDC7	1.4016	0.000276847	0.000675369
CCDC77	3.36244	2.15e-11	1.09e-10
CCDC82	6.53014	1.06e-22	1.02e-21
CCDC88A	6.69248	9.85e-08	3.63e-07
CCDC91	5.89488	7.47e-17	5.41e-16
CCL23	1.52995	0.00349592	0.00714918
CCN3	12.47	7.8e-19	6.32e-18
CCNA2	2.96631	1.29e-17	9.77e-17
CCNB1	5.27842	1.48e-11	7.58e-11
CCNB1IP1	11.4948	5.42e-12	2.87e-11
CCNB2	4.45126	3.62e-23	3.59e-22
CCNC	18.8957	1.8e-12	9.91e-12
CCNE1	2.79462	0.00420128	0.00844905
CCNF	5.36937	4.82e-06	1.48e-05
CCNH	25.6558	6.2e-36	1.05e-34
CCNI	970.675	6.93e-61	2.46e-59
CCNL1	103.365	2e-34	3.18e-33
CCR10	11.209	1.33e-07	4.83e-07
CCR2	85.8999	2.3e-11	1.17e-10
CCR3	62.3376	6.05e-57	1.91e-55
CCR5	51.8502	7.16e-22	6.69e-21
CCR9	5.90937	2.79e-07	9.77e-07
CCSER2	9.77153	0.000330454	0.000796671
CCT2	55.68	2.01e-105	3.24e-103
CCT4	86.1543	4.24e-27	5.02e-26
CCT8	47.3459	1.03e-11	5.33e-11
CCZ1	19.2272	1.25e-14	7.89e-14
CCZ1B	7.87434	1.59e-10	7.61e-10
CD151	77.4184	2.5e-19	2.09e-18
CD160	10.5944	2.84e-18	2.24e-17
CD163	44.6126	4.93e-18	3.82e-17
CD177	10.0755	8.92e-06	2.66e-05
CD274	7.67428	0.00314468	0.00647776
CD2AP	4.79705	1.72e-06	5.53e-06
CD300LB	33.5456	1.58e-28	1.98e-27
CD36	51.2991	1.37e-23	1.4e-22
CD37	1261.2	1.33e-37	2.37e-36
CD38	24.1723	1.97e-18	1.57e-17
CD3D	250.963	3.49e-146	3.41e-143
CD3E	445.471	1.42e-09	6.19e-09
CD3G	19.3559	3.64e-50	9.66e-49
CD48	568.38	2.71e-45	5.97e-44
CD52	1520.77	1.29e-85	9.64e-84
CD58	49.6505	2.31e-16	1.62e-15
CD69	3.76281	5.33e-13	3.05e-12
CD9	62.0562	1.53e-44	3.33e-43
CDA	306.542	3.9e-48	9.5e-47
CDADC1	2.46207	5.49e-06	1.67e-05
CDC14A	13.2794	7.29e-05	0.000192882
CDC14B	5.2035	0.000152944	0.000387138
CDC20	6.70612	2.91e-20	2.54e-19
CDC34	459.64	5.75e-105	9.02e-103
CDC40	22.988	1.37e-17	1.03e-16
CDC42	3.17512	2.17e-05	6.15e-05
CDC42EP1	7.96215	1.77e-07	6.36e-07
CDC42EP2	75.63	2.51e-49	6.42e-48
CDC42EP4	11.324	3.14e-16	2.17e-15
CDC45	2.06679	1.17e-15	7.83e-15
CDC7	1.03887	0.00259747	0.00542789
CDCA2	0.592374	1.86e-05	5.33e-05
CDCA3	2.15405	2.58e-12	1.4e-11
CDCA5	3.19989	1.14e-19	9.69e-19
CDCA7L	21.3446	1.79e-07	6.4e-07
CDCA8	3.15808	5.16e-07	1.75e-06
CDIP1	54.5028	8.16e-20	6.99e-19
CDIPT	284.779	2.14e-58	7.06e-57
CDK1	1.89602	2.04e-21	1.88e-20
CDK18	3.5437	0.00157019	0.00340538
CDK2AP1	42.7015	4.78e-33	7.22e-32
CDK5RAP3	142.553	1.03e-38	1.91e-37
CDK6	9.94854	2.39e-07	8.45e-07
CDKN1A	42.9599	2.94e-32	4.28e-31
CDKN2A	6.07628	0.00120482	0.00265324
CDKN2AIPNL	14.0866	1.19e-13	7.07e-13
CDKN2C	11.2275	3.79e-14	2.31e-13
CDKN2D	317.359	1.05e-33	1.62e-32
CDKN3	2.86211	2.72e-27	3.25e-26
CDT1	8.33836	6.37e-13	3.61e-12
CDV3	148.13	2.42e-26	2.78e-25
CEACAM19	2.03951	4.74e-05	0.000128945
CEACAM6	3.69136	2.64e-09	1.13e-08
CEACAM8	7.54972	2.13e-06	6.78e-06
CEBPA	145.28	2.57e-30	3.52e-29
CEBPB	565.027	4.15e-14	2.52e-13
CEBPD	569.215	1.23e-17	9.31e-17
CEBPE	30.1691	2.34e-34	3.69e-33
CEBPZ	13.1267	1.26e-34	2.02e-33
CEBPZOS	7.86909	7.28e-06	2.19e-05
CELA1	1.79117	6.84e-11	3.36e-10
CENPA	1.10065	4.98e-12	2.65e-11
CENPB	130.381	9.05e-22	8.41e-21
CENPE	1.2778	3.88e-12	2.08e-11
CENPF	3.88537	1.26e-20	1.11e-19
CENPH	7.01212	3.38e-12	1.82e-11
CENPJ	2.90989	2.77e-07	9.7e-07
CENPK	4.67673	4e-12	2.14e-11
CENPL	3.9694	2.18e-05	6.19e-05
CENPM	13.1211	8.78e-27	1.03e-25
CENPN	3.89639	4.56e-07	1.56e-06
CENPQ	0.669612	0.000607272	0.00140416
CENPS	2.57996	1.48e-08	5.89e-08
CENPT	18.0435	1.34e-06	4.36e-06
CENPU	1.77679	2.9e-09	1.23e-08
CENPW	4.32333	1.39e-25	1.53e-24
CEP120	6.00277	2.51e-06	7.94e-06
CEP135	12.0182	4.62e-12	2.47e-11
CEP162	1.7009	1.49e-06	4.82e-06
CEP290	1.54372	0.000353078	0.000846721
CEP295	3.32668	0.000387759	0.000924897
CEP350	8.7388	1.27e-08	5.07e-08
CEP55	0.831418	1.23e-09	5.41e-09
CEP57	11.8026	1.2e-17	9.11e-17
CEP78	3.39316	0.000876592	0.00197731
CEP85L	9.31457	1.25e-11	6.48e-11
CEP95	9.2659	4.61e-11	2.29e-10
CEP97	6.82861	0.00019349	0.000482189
CERS6	19.4793	2.77e-15	1.82e-14
CETN2	4.80247	6.72e-10	3.02e-09
CETN3	1.84331	1.34e-15	8.96e-15
CETP	1.57134	0.000165373	0.000416856
CFAP161	0.946709	7.6e-06	2.28e-05
CFAP298	40.6351	4.2e-24	4.39e-23
CFAP36	18.9725	1.54e-45	3.41e-44
CFAP58-DT	4.04504	1.63e-05	4.71e-05
CFAP97	18.793	2.33e-09	9.98e-09
CFD	912.57	7.62e-48	1.83e-46
CFDP1	31.6541	4.41e-113	9.2e-111
CFH	1.09163	3.65e-06	1.13e-05
CGAS	10.8671	3.73e-05	0.000102757
CGRRF1	4.74147	8.45e-06	2.53e-05
CHAC2	5.07816	3.48e-21	3.15e-20
CHAD	3.26105	5.04e-10	2.3e-09
CHCHD1	83.1317	1.29e-65	5.12e-64
CHCHD2	347.947	7.88e-25	8.53e-24
CHCHD7	15.7477	4.53e-10	2.08e-09
CHD1	1.68011	2.49e-06	7.87e-06
CHD9	7.1024	1.04e-06	3.44e-06
CHEK1	1.33684	1.09e-06	3.58e-06
CHI3L1	219.138	8.05e-14	4.82e-13
CHID1	7.63096	0.00111059	0.00245465
CHM	4.80173	0.00450166	0.00899718
CHML	2.90003	2.16e-09	9.28e-09
CHMP1A	160.91	1.14e-43	2.4e-42
CHMP4A	84.3913	8.35e-60	2.86e-58
CHMP4B	216.155	9.63e-72	4.49e-70
CHMP5	20.8835	6.79e-39	1.27e-37
CHORDC1	2.86683	0.000518587	0.00121143
CHP1	140.287	6.08e-58	1.97e-56
CHPF	14.9321	1.23e-07	4.49e-07
CHPT1	65.2892	2.52e-47	5.99e-46
CHRNB1	11.7095	1e-11	5.21e-11
CHRNE	5.47919	4.24e-08	1.62e-07
CHST11	59.7999	8.75e-26	9.73e-25
CHST13	19.6819	3.21e-30	4.38e-29
CHST7	22.5236	4.74e-29	6.13e-28
CHST8	0.71888	4.79e-07	1.63e-06
CHURC1	47.4142	4.29e-19	3.54e-18
CIAO2A	66.2839	1.59e-49	4.1e-48
CIDECP1	19.4333	8.96e-15	5.71e-14
CINP	32.3487	5.93e-12	3.13e-11
CIR1	87.5235	1.27e-65	5.03e-64
CITED4	32.6072	1.46e-21	1.35e-20
CIZ1	109.206	2.45e-24	2.6e-23
CKAP2	3.40283	3.15e-05	8.74e-05
CKB	8.37701	2.22e-23	2.24e-22
CKLF	137.712	1.41e-36	2.44e-35
CKMT2-AS1	3.71148	9.5e-05	0.000247969
CKS1B	6.03538	9.61e-28	1.16e-26
CKS2	4.26904	2.2e-27	2.64e-26
CLC	88.2808	1.23e-10	5.9e-10
CLDN5	28.5416	1.08e-63	4.05e-62
CLDN9	12.1302	7.6e-07	2.54e-06
CLDND1	11.1264	9.17e-12	4.78e-11
CLEC12A	36.1174	6.22e-19	5.06e-18
CLEC12B	2.63695	0.000360608	0.000862827
CLEC18B	3.5034	4.61e-05	0.000125742
CLEC1B	1.64875	2.22e-10	1.04e-09
CLEC2B	26.0336	8.02e-36	1.35e-34
CLEC2D	18.6449	2.06e-10	9.73e-10
CLEC2L	1.85516	2.35e-27	2.81e-26
CLEC4A	15.1216	4.66e-07	1.59e-06
CLEC4D	4.86364	1.56e-10	7.43e-10
CLEC4O	3.10679	1.2e-12	6.67e-12
CLECL1	0.891123	8.81e-06	2.63e-05
CLIC1	1101.85	4.57e-27	5.41e-26
CLIC3	81.4839	2.65e-11	1.33e-10
CLIP2	13.3172	3.36e-07	1.17e-06
CLK1	33.2943	1.2e-21	1.11e-20
CLK4	14.5294	1.9e-28	2.39e-27
CLPP	2.22192	0.00308026	0.00635225
CMAHP	12.3376	4.39e-15	2.85e-14
CMAS	16.5197	1.92e-08	7.56e-08
CMSS1	12.9431	1.84e-15	1.22e-14
CMTM2	136.078	1.02e-11	5.3e-11
CMTM5	23.4728	4.77e-75	2.49e-73
CMTR2	4.82213	2.71e-05	7.59e-05
CNN2	1258.87	3.78e-96	4.19e-94
CNOT2-DT	11.34	6.11e-13	3.47e-12
CNOT6	14.8176	3.69e-06	1.14e-05
CNPPD1	234.899	1.76e-90	1.56e-88
CNPY2	94.1593	9.68e-123	2.8e-120
COA1	27.6545	1.77e-23	1.79e-22
COA4	59.5428	1.55e-24	1.65e-23
COA5	14.0879	4.74e-07	1.62e-06
COA6	35.7564	1.38e-59	4.72e-58
COA6-AS1	5.19082	5.27e-19	4.31e-18
COA8	32.4686	1.41e-21	1.3e-20
COCH	1.62242	0.00139956	0.00305459
COG6	4.16731	0.000116618	0.000300449
COG8	6.86034	0.000127874	0.000327459
COMMD1	28.4565	9.15e-38	1.65e-36
COMMD10	6.02662	1.24e-11	6.41e-11
COMMD3	41.1149	3.54e-62	1.29e-60
COMMD6	2.13281	9.87e-09	3.99e-08
COMMD8	32.6152	6.03e-56	1.86e-54
COPB1	28.3288	1.44e-10	6.87e-10
COPS4	22.7019	1.3e-36	2.25e-35
COPS5	48.7431	1.01e-60	3.56e-59
COPS8	16.7898	1.7e-10	8.09e-10
COPS9	109.143	7.22e-91	6.61e-89
COPZ2	2.80375	9.96e-05	0.00025907
COQ2	12.5243	4.12e-06	1.27e-05
COQ3	1.84029	0.000358427	0.000858093
COQ5	7.04926	5.79e-09	2.39e-08
COTL1	1168.02	2.5e-47	5.94e-46
COX14	73.6317	2.18e-100	2.83e-98
COX17	38.8188	1.36e-90	1.22e-88
COX20	24.1025	3.96e-18	3.08e-17
COX4I1	867.299	1.57e-87	1.28e-85
COX5B	547.992	9.71e-24	9.93e-23
COX6A1	217.071	1.02e-78	5.94e-77
COX6B1	348.419	1.48e-15	9.86e-15
COX6C	32.7031	3.53e-75	1.87e-73
COX7A2	61.4415	1.69e-48	4.17e-47
COX7C	455.051	1.78e-120	4.83e-118
CPA3	6.01683	1.03e-11	5.33e-11
CPEB2	5.72259	2.8e-05	7.81e-05
CPPED1	14.3631	1.8e-14	1.12e-13
CPSF3	22.841	1.2e-09	5.28e-09
CPSF6	5.76672	5.88e-07	1.99e-06
CPT1B	1.99223	5.71e-05	0.000153948
CPTP	70.1343	5.17e-26	5.81e-25
CPVL	171.443	6.99e-12	3.67e-11
CRABP2	1.56503	0.00338271	0.00693103
CRAT	29.6292	2.39e-53	6.78e-52
CRBN	20.527	2.36e-23	2.38e-22
CREB5	29.3698	0.000154928	0.000392003
CREBRF	5.70378	0.000137016	0.000349602
CREBZF	1.50838	0.000209437	0.000520402
CREG1	69.3325	2.88e-09	1.23e-08
CRELD2	67.3347	1.65e-22	1.58e-21
CREM	8.74116	9.78e-05	0.000254739
CRISP3	1.00782	7.13e-06	2.15e-05
CRTAM	16.9529	2.24e-23	2.26e-22
CRTC1	20.5738	9.82e-09	3.97e-08
CRYGS	6.17623	3.74e-06	1.16e-05
CRYZ	1.79502	0.000535922	0.00124986
CSE1L	21.6805	2.49e-16	1.74e-15
CSF3R	1700.33	6.9e-23	6.72e-22
CSK	630.278	9.43e-46	2.12e-44
CSNK1G2	366.688	4.45e-51	1.2e-49
CSNK2B	366.634	4.22e-41	8.28e-40
CSPP1	5.88652	0.000938772	0.0021045
CSTA	25.5579	4.69e-45	1.03e-43
CSTF3	20.593	2.85e-23	2.85e-22
CTDNEP1	385.099	3.62e-49	9.21e-48
CTDSP1	420.043	1.51e-50	4.01e-49
CTDSPL	6.23078	6.31e-25	6.86e-24
CTLA4	3.71946	6.47e-06	1.96e-05
CTNNAL1	2.23426	1.8e-07	6.43e-07
CTNNBIP1	23.8364	2.46e-10	1.15e-09
CTR9	54.5724	4.52e-27	5.36e-26
CTRL	17.6774	2.04e-08	8e-08
CTSE	2.29535	1.81e-16	1.28e-15
CTSG	10.6141	1.37e-10	6.55e-10
CTSK	7.34294	0.00104586	0.00232085
CTSL	10.3542	3.25e-09	1.37e-08
CTTN	15.8051	2e-45	4.43e-44
CUEDC1	21.9028	1.15e-11	5.96e-11
CUL1	55.5152	3.91e-24	4.1e-23
CUL4A	37.4901	1.56e-83	1.05e-81
CUL5	5.91638	2.62e-09	1.12e-08
CUTC	18.7589	6.09e-28	7.46e-27
CUX1	95.3363	6.67e-27	7.84e-26
CWC15	46.4235	2.49e-116	5.87e-114
CWC22	14.722	1.17e-38	2.17e-37
CWC27	8.20981	3.85e-29	4.98e-28
CWF19L2	2.19518	6.49e-08	2.43e-07
CX3CR1	243.081	2.58e-22	2.46e-21
CXCL16	83.6118	1.12e-08	4.51e-08
CXCL5	6.97157	1.93e-35	3.2e-34
CXCR1	747.979	8.68e-46	1.96e-44
CXCR2	604.638	2.72e-42	5.55e-41
CXCR2P1	15.1081	2.15e-08	8.42e-08
CXorf21	10.4347	2.16e-16	1.51e-15
CXorf56	10.1257	4.19e-08	1.6e-07
CXorf65	15.1144	2.1e-16	1.47e-15
CYB5R4	6.26038	0.0003868	0.000923412
CYBB	93.6469	1.5e-08	5.97e-08
CYBRD1	8.917	1.53e-07	5.54e-07
CYP1B1	6.06916	0.00437754	0.00877577
CYP2T1P	4.1537	0.00423114	0.00850238
CYP4F12	5.82066	0.000603119	0.00139532
CYP4F35P	1.29625	0.00287993	0.00597398
CYP51A1	16.5494	1.81e-09	7.81e-09
CYSLTR1	4.19812	1.26e-05	3.71e-05
CYTH2	3.30645	0.000320651	0.000774947
CYTH4	463.325	4.17e-20	3.62e-19
CYTOR	34.1902	7.93e-28	9.65e-27
DAAM1	3.69391	0.00318032	0.00653848
DAB2	4.8809	2.76e-07	9.67e-07
DAD1	69.5643	1.55e-17	1.17e-16
DAP	116.964	9.8e-62	3.51e-60
DAP3	73.924	9.96e-23	9.61e-22
DARS1	21.5182	6.7e-11	3.29e-10
DAZAP2	437.164	4.04e-36	6.9e-35
DBI	115.108	1.61e-131	6.85e-129
DBN1	12.7241	2.3e-08	8.99e-08
DBNDD1	9.86992	1.69e-08	6.69e-08
DBP	91.3754	1.96e-18	1.56e-17
DBT	4.10538	0.000629196	0.00145116
DCAF12	206.741	4.3e-86	3.3e-84
DCAF13	11.766	2e-35	3.31e-34
DCAF6	25.9666	1.74e-20	1.53e-19
DCP2	10.8087	6.45e-08	2.42e-07
DCTN6	6.69622	3.44e-20	3e-19
DDHD1	5.50478	6.97e-05	0.000185294
DDIT3	28.3435	1.47e-50	3.92e-49
DDX1	11.842	6.8e-17	4.94e-16
DDX10	6.19863	1.89e-06	6.04e-06
DDX3Y	17.7177	1.35e-07	4.91e-07
DDX47	28.3553	5.08e-11	2.51e-10
DDX50	29.1937	7.89e-54	2.3e-52
DDX55	17.8396	1.17e-17	8.86e-17
DDX60	13.013	9.2e-05	0.000240468
DDX60L	29.4105	3.63e-07	1.25e-06
DEDD2	216.146	4.17e-75	2.19e-73
DEFA4	29.9237	5.69e-13	3.24e-12
DEFA8P	0.718083	3.8e-05	0.000104494
DEK	43.2157	6.92e-14	4.16e-13
DENND1B	3.18512	3.15e-05	8.74e-05
DENND5A	132.532	5.29e-21	4.76e-20
DENND5B	2.28517	4.6e-06	1.41e-05
DENR	31.7566	2.77e-16	1.93e-15
DEPDC1B	0.74052	2.31e-07	8.18e-07
DERL3	12.8839	6.98e-17	5.07e-16
DESI1	27.4845	2.27e-17	1.68e-16
DGAT2	245.128	2.95e-42	5.99e-41
DGKG	2.7609	0.000579275	0.00134603
DGUOK-AS1	0.761705	2.02e-05	5.76e-05
DHFR	3.81676	9.6e-08	3.53e-07
DHFR2	9.63147	6.03e-12	3.18e-11
DHRS1	22.4325	7.96e-11	3.89e-10
DHRS12	55.6127	1.2e-08	4.79e-08
DHX15	22.3124	5.54e-11	2.74e-10
DHX29	5.97898	0.000238455	0.000588026
DHX32	6.62009	5.77e-05	0.000155294
DHX34	99.4881	1.19e-15	8.01e-15
DHX36	9.24924	2.55e-07	8.97e-07
DIAPH2	10.7153	8.46e-08	3.13e-07
DICER1-AS1	4.25632	0.000331714	0.000799255
DIPK1A	4.45704	3.65e-09	1.54e-08
DIPK1B	6.76671	0.00199424	0.00425255
DIS3L	31.7319	5.17e-19	4.24e-18
DISC1	2.9325	2.05e-10	9.67e-10
DKFZP586I1420	48.2149	7.68e-20	6.58e-19
DLAT	3.62224	0.000453206	0.0010705
DLEU2	17.9081	3.61e-06	1.12e-05
DLGAP5	0.68166	1.46e-05	4.25e-05
DMTF1	10.8321	8.84e-11	4.3e-10
DMTN	1123.92	2.23e-97	2.54e-95
DMXL2	16.9547	0.000466798	0.00109974
DNAAF2	4.70054	1.07e-06	3.53e-06
DNAJA1	69.7487	1.61e-44	3.49e-43
DNAJA4	23.99	1.64e-14	1.03e-13
DNAJB11	44.7373	2.93e-52	8.04e-51
DNAJB14	4.94041	2.73e-07	9.57e-07
DNAJB2	164.382	1.16e-53	3.34e-52
DNAJB9	18.5773	1.58e-13	9.32e-13
DNAJC1	33.681	1.85e-57	5.87e-56
DNAJC19	36.9157	4.01e-72	1.91e-70
DNAJC2	14.5024	7.4e-43	1.52e-41
DNAJC24	7.16722	6.66e-06	2.01e-05
DNAJC25	2.72728	0.000588653	0.00136558
DNAJC4	145.08	1.63e-34	2.61e-33
DNAJC7	42.7102	1.31e-39	2.49e-38
DNAJC8	104.276	2.42e-91	2.26e-89
DNAJC9	18.1878	5.05e-26	5.68e-25
DNASE1L3	3.04781	1.83e-07	6.56e-07
DNM1L	18.102	9.09e-12	4.74e-11
DNPH1	68.9465	2.38e-23	2.4e-22
DOCK10	58.0024	9.35e-24	9.57e-23
DOCK11	18.0697	6.24e-10	2.81e-09
DOCK8-AS1	5.4095	0.000381776	0.000911933
DOK3	281.33	8.38e-27	9.81e-26
DOK4	5.00857	0.00117125	0.00258244
DOP1A	4.66666	0.000261249	0.000639895
DPCD	12.2741	1.73e-17	1.3e-16
DPEP2	227.137	3.1e-17	2.29e-16
DPH5	17.5953	6.47e-76	3.5e-74
DPM1	21.3494	4.83e-54	1.41e-52
DPM2	255.096	3.21e-81	2.06e-79
DPY19L1	17.8117	6.64e-13	3.76e-12
DPY30	32.0558	5.45e-81	3.45e-79
DRAM2	29.4527	5.48e-28	6.75e-27
DRG1	32.6431	1.96e-46	4.54e-45
DSC1	1.93252	7.06e-05	0.000187342
DSN1	9.911	2.7e-08	1.05e-07
DTX2	84.311	1.88e-34	3e-33
DTX4	11.3317	3.79e-10	1.75e-09
DTYMK	30.3823	3.34e-12	1.8e-11
DUSP1	291.009	5.62e-13	3.2e-12
DUSP12	15.3672	2.59e-10	1.21e-09
DUT	44.9769	9.85e-38	1.78e-36
DYNC2LI1	1.65852	2.39e-05	6.75e-05
DYNLT1	48.6903	8.06e-28	9.79e-27
DYNLT3	6.57256	1.52e-11	7.78e-11
DYRK1B	51.5218	3.04e-34	4.77e-33
DYRK2	4.1398	0.000499992	0.00117187
DYRK4	16.2151	4.06e-23	4.01e-22
DZIP3	7.10247	2.96e-07	1.03e-06
E2F1	4.62862	0.00152583	0.00331596
E2F2	71.3102	1.1e-75	5.91e-74
E2F8	0.838688	2e-08	7.85e-08
EAF2	10.9725	4.02e-78	2.29e-76
EAPP	36.2422	4.68e-33	7.07e-32
EBAG9	5.04673	0.00042828	0.00101463
EBLN2	16.1981	8.42e-08	3.12e-07
EBNA1BP2	47.3732	1.85e-103	2.77e-101
EBPL	39.9011	8.98e-18	6.85e-17
ECHDC1	6.5297	3.4e-13	1.98e-12
ECHDC2	31.6523	1.62e-09	7.03e-09
ECSIT	68.0915	3.64e-44	7.77e-43
ECT2	1.80277	5.84e-07	1.98e-06
EDDM13	0.780327	0.00149374	0.00325011
EDEM3	11.4696	9.14e-12	4.76e-11
EED	12.3361	1.85e-10	8.75e-10
EEF1AKMT1	2.68905	0.000556131	0.00129438
EEF1B2	354.635	7.57e-142	6.02e-139
EEF1D	1402.03	2.24e-83	1.48e-81
EEF1E1	9.27854	1.74e-58	5.77e-57
EEF1G	2119.5	4.07e-34	6.35e-33
EEF2K	4.56898	0.00465819	0.00927991
EEPD1	8.05143	4.13e-06	1.27e-05
EFCAB2	2.54178	5.3e-06	1.62e-05
EFEMP2	4.31896	3.02e-10	1.4e-09
EFHD2	306.243	1.43e-51	3.9e-50
EFL1	11.8242	7.09e-08	2.64e-07
EFR3A	18.4053	4.88e-08	1.85e-07
EGFL7	5.7505	9.6e-17	6.9e-16
EGLN1	58.7904	1.91e-15	1.26e-14
EHD3	5.87211	7.2e-07	2.41e-06
EID1	80.3495	7.47e-40	1.43e-38
EID3	2.99532	0.00233343	0.00491977
EIF1AY	30.2194	1.05e-88	8.83e-87
EIF1B	89.8968	4.62e-68	1.97e-66
EIF2AK1	7.88861	3.97e-05	0.00010885
EIF2B3	11.1351	5.53e-19	4.52e-18
EIF2S2	5.23479	0.00167848	0.00362417
EIF3D	211.54	9.27e-36	1.56e-34
EIF3E	28.4761	6.9e-44	1.46e-42
EIF3F	2.48584	2.31e-05	6.53e-05
EIF3I	153.202	3.49e-64	1.33e-62
EIF3J	16.3731	1.65e-07	5.96e-07
EIF4A2	65.9673	2.58e-18	2.04e-17
EIF4B	33.0765	2.81e-08	1.09e-07
EIF4G3	23.4343	6.24e-10	2.81e-09
EIF5	8.06269	7.98e-11	3.9e-10
ELAC1	5.79864	4.09e-14	2.49e-13
ELANE	36.0744	4.48e-15	2.91e-14
ELF2	8.8866	1.18e-11	6.1e-11
ELF4	122.858	2.98e-19	2.48e-18
ELFN1-AS1	0.475356	0.00306575	0.00632542
ELK3	21.227	1.07e-05	3.16e-05
ELL3	1.37666	0.00469165	0.00934364
ELMO2	58.776	6.12e-27	7.2e-26
ELMO3	7.81172	1.74e-07	6.25e-07
ELMOD2	4.59725	9.54e-09	3.87e-08
ELOB	679.989	6.82e-28	8.32e-27
ELOF1	175.495	3.72e-31	5.22e-30
ELOVL7	3.37067	3.49e-10	1.61e-09
ELP2	3.39305	0.00233216	0.00491791
EMC1	5.2725	0.00173748	0.0037395
EMC10	5.32061	0.00200901	0.00428261
EMC3	21.1397	2.27e-13	1.34e-12
EMC6	93.166	1.42e-34	2.28e-33
EMC9	14.1787	3.52e-08	1.36e-07
EMD	94.6899	1.93e-31	2.74e-30
EMID1	1.69291	3.88e-08	1.49e-07
EML6	1.50805	0.000505022	0.00118235
ENDOD1	25.6945	5.79e-17	4.22e-16
ENSA	173.777	7.2e-40	1.38e-38
ENTPD1	16.0904	2.42e-06	7.67e-06
ENTPD2	2.57732	4.26e-05	0.000116778
EOGT	3.07701	0.0010013	0.00222936
EPB41	510.142	8.19e-29	1.04e-27
EPB41L4A-AS1	75.9144	1.51e-60	5.26e-59
EPB42	166.499	3.48e-93	3.51e-91
EPC1	24.0341	6.27e-09	2.58e-08
EPC2	12.4388	2.69e-09	1.15e-08
EPHX1	7.02677	0.00152364	0.00331233
EPN1	206.899	2.67e-81	1.74e-79
EPN2	8.22066	4.2e-10	1.93e-09
EPOR	25.983	6.17e-29	7.96e-28
EPRS1	38.3525	1.2e-09	5.26e-09
EPS15L1	45.7819	1.81e-26	2.08e-25
EPSTI1	7.58523	0.00254483	0.00532576
ERAP2	15.5528	7.73e-08	2.87e-07
ERBIN	35.0551	1.89e-14	1.18e-13
ERF	90.3848	4.79e-72	2.27e-70
ERGIC1	162.215	1.31e-45	2.92e-44
ERH	87.663	2.83e-124	8.58e-122
ERICH6-AS1	4.12749	1.92e-06	6.13e-06
ERLEC1	15.7011	4.66e-22	4.39e-21
ERMAP	5.33062	0.0014525	0.00316471
ERMARD	23.5886	2.97e-25	3.26e-24
ERMN	1.33069	0.00111987	0.00247387
ERP27	6.65029	6.31e-05	0.000168807
ERP29	286.376	5.92e-62	2.14e-60
ERP44	3.50168	0.00384463	0.0077934
ESAM	18.8814	1.16e-44	2.53e-43
ESCO1	3.80284	1.47e-06	4.77e-06
ESD	32.1082	1.93e-17	1.44e-16
ESF1	1.10414	4.52e-05	0.000123413
ESPL1	1.2344	7.87e-05	0.000207517
ESPN	45.9758	1.82e-86	1.41e-84
ESRG	2.84801	2.79e-17	2.06e-16
ESS2	2.55278	9.76e-05	0.000254372
ETF1	18.241	3.12e-12	1.69e-11
ETFA	30.3	6.69e-24	6.92e-23
ETFRF1	13.3818	3.21e-07	1.11e-06
ETNK1	12.162	0.00107151	0.00237446
ETS1	154.386	4.92e-14	2.98e-13
EVA1B	72.9253	5.77e-22	5.41e-21
EVI2A	1.05418	0.000345641	0.000830924
EVI2B	167.353	4.21e-06	1.3e-05
EXOC1	10.3831	8.65e-08	3.2e-07
EXOC3L1	3.65357	0.000435506	0.00103099
EXOC4	38.9396	2.68e-12	1.45e-11
EXOSC1	40.9328	3.26e-48	7.97e-47
EXOSC2	13.218	1.5e-16	1.06e-15
EXOSC3	21.2896	1.96e-09	8.43e-09
EXOSC7	25.4039	3.71e-32	5.36e-31
EXOSC8	13.8161	1.04e-15	6.98e-15
EXOSC9	16.3388	8.35e-12	4.36e-11
EZH2	7.07173	2.62e-07	9.21e-07
F11R	15.8406	1.03e-07	3.78e-07
F13A1	77.5224	2.24e-54	6.64e-53
F2RL1	11.5752	2.94e-06	9.22e-06
F2RL3	1.82895	3.51e-08	1.35e-07
FA2H	1.4812	2.05e-07	7.3e-07
FAAH2	3.1975	9.62e-06	2.86e-05
FAAP20	151.882	3.31e-23	3.29e-22
FAH	15.9966	1.95e-15	1.29e-14
FAIM	4.83477	4.88e-12	2.6e-11
FAM104A	100.608	2.45e-55	7.44e-54
FAM104B	7.63425	8.26e-13	4.65e-12
FAM110A	105.238	5.92e-58	1.92e-56
FAM111A	22.7625	2.14e-08	8.41e-08
FAM111B	1.42112	7.68e-11	3.76e-10
FAM117A	180.464	1.32e-48	3.31e-47
FAM122B	10.2155	9.95e-06	2.95e-05
FAM126A	1.13982	5.95e-06	1.81e-05
FAM131A	17.6522	5.78e-12	3.06e-11
FAM136A	15.683	2.19e-13	1.29e-12
FAM13A-AS1	15.5552	4.88e-18	3.78e-17
FAM13B	5.78146	4.25e-05	0.000116527
FAM160B1	25.2109	1.31e-08	5.22e-08
FAM193B	35.3663	2.34e-08	9.15e-08
FAM199X	4.01302	0.000929589	0.00208536
FAM200A	5.70018	0.000680963	0.0015629
FAM210A	4.73785	0.000592309	0.00137283
FAM210B	308.432	6.04e-85	4.37e-83
FAM214A	13.5147	6.15e-09	2.53e-08
FAM216A	6.73048	9e-08	3.32e-07
FAM238A	3.79063	2.66e-05	7.48e-05
FAM24B	7.63608	6.01e-06	1.83e-05
FAM30A	3.30503	2.61e-07	9.17e-07
FAM32A	138.777	3.92e-37	6.9e-36
FAM3C	5.43449	5.84e-05	0.000157188
FAM53B	163.645	4.9e-43	1.01e-41
FAM76B	4.97082	0.00432839	0.00868821
FAM89B	276.623	1.76e-64	6.8e-63
FAM91A1	13.0385	9.57e-05	0.000249655
FAM95C	2.80186	0.00155315	0.00337071
FAM98A	10.2073	1.48e-05	4.3e-05
FANCI	4.81738	5.89e-07	1.99e-06
FANCM	1.74491	9.22e-05	0.00024081
FAR1	22.1656	1.02e-05	3.02e-05
FASTKD3	4.71308	0.000281765	0.000686445
FAU	3361.8	1.11e-57	3.53e-56
FAXDC2	74.7006	9.35e-109	1.63e-106
FBL	363.876	5.16e-44	1.1e-42
FBN2	3.6861	1.07e-09	4.71e-09
FBRS	194.741	3.51e-43	7.29e-42
FBXL13	7.24052	0.000794371	0.00180432
FBXL14	1.68346	0.00435664	0.00873662
FBXO11	15.5481	1.06e-08	4.27e-08
FBXO2	6.75894	7.06e-05	0.000187346
FBXO22	4.544	7.02e-07	2.36e-06
FBXO25	29.2961	6.38e-13	3.61e-12
FBXO3	7.49366	1.72e-06	5.54e-06
FBXO4	5.65009	1.14e-06	3.73e-06
FBXO48	3.63318	0.000619966	0.00143066
FBXO5	2.69725	1.97e-05	5.64e-05
FBXO7	753.923	8.14e-108	1.38e-105
FBXW4	64.1691	1.11e-16	7.97e-16
FBXW4P1	6.56193	0.000348621	0.000837295
FBXW7	13.0565	2.92e-05	8.15e-05
FCER1A	63.2716	2.72e-49	6.93e-48
FCER1G	167.207	1.36e-18	1.09e-17
FCGR1A	77.0196	0.0002519	0.000618543
FCGR1B	28.2406	1.15e-06	3.77e-06
FCGR1CP	5.67244	0.000236193	0.000583125
FCGR2A	302.138	7.78e-10	3.48e-09
FCGRT	791.449	7.56e-44	1.6e-42
FCRL2	14.4638	2.6e-14	1.6e-13
FEM1B	13.1003	1.84e-07	6.56e-07
FEN1	18.7486	2.59e-23	2.59e-22
FERMT3	329.679	2.73e-39	5.13e-38
FES	147.696	2.17e-14	1.35e-13
FEZ2	9.5463	0.000349486	0.000839057
FFAR2	581.9	2.02e-06	6.45e-06
FGFR1OP	7.46062	1.28e-07	4.66e-07
FGFR1OP2	45.5032	1.13e-64	4.4e-63
FGL2	59.3856	3.49e-07	1.21e-06
FHL1	13.8455	7.62e-15	4.87e-14
FHL2	3.78018	1.49e-16	1.06e-15
FHL3	91.268	2.33e-84	1.64e-82
FIS1	265.925	1.97e-33	3.02e-32
FITM1	4.63706	0.000586793	0.00136176
FKBP11	101.746	2.22e-23	2.24e-22
FKBP15	6.72113	1.81e-06	5.81e-06
FKBP1A	433.934	6.52e-30	8.77e-29
FKBP1B	15.2467	1.29e-50	3.44e-49
FKBP3	32.1696	9.86e-56	3.02e-54
FKBP8	1627.88	1.36e-98	1.64e-96
FLI1	109.053	2.31e-29	3.02e-28
FLOT2	634.025	2.86e-45	6.27e-44
FLVCR1-DT	5.09727	0.000137713	0.000351099
FMC1	19.421	1.73e-10	8.2e-10
FMNL1	574.177	7.27e-16	4.94e-15
FN3K	1.52396	8.61e-09	3.51e-08
FNDC10	19.2599	3.86e-14	2.35e-13
FOPNL	15.0799	1.34e-06	4.38e-06
FOS	82.1802	1.24e-26	1.44e-25
FOXM1	2.36277	7.87e-10	3.52e-09
FOXO3	34.359	1.14e-15	7.65e-15
FOXO4	100.486	3.51e-64	1.33e-62
FPR2	136.943	3.47e-14	2.12e-13
FRAT1	117.186	1.64e-14	1.02e-13
FRAT2	370.322	2.23e-44	4.81e-43
FRG1	23.4981	2.13e-96	2.38e-94
FRG1BP	4.03218	3.79e-08	1.46e-07
FRG1CP	8.80419	4.56e-30	6.17e-29
FRG1HP	12.256	5.98e-07	2.02e-06
FRY	10.9334	1.2e-07	4.38e-07
FRY-AS1	1.71414	0.00229656	0.00484766
FRYL	19.1714	3.5e-14	2.14e-13
FSCN1	12.2226	3.95e-08	1.51e-07
FTH1	1783.47	2.15e-28	2.68e-27
FTH1P3	9.98757	2.99e-13	1.75e-12
FTL	10581.5	8.56e-103	1.22e-100
FURIN	299.868	8.36e-80	5.11e-78
FXYD1	3.59062	0.000855044	0.00193178
FXYD5	1141.49	5.86e-36	9.9e-35
FXYD7	8.51785	0.00050191	0.00117571
FZR1	53.0644	5.47e-23	5.35e-22
G0S2	4.78521	0.00169745	0.00365953
G2E3	2.93714	0.00177245	0.00380896
G6PD	304.804	2.27e-48	5.57e-47
GAB2	79.9251	2.2e-10	1.03e-09
GABARAP	1665.4	2.08e-39	3.93e-38
GABBR1	19.8421	1.78e-13	1.05e-12
GABRR2	1.84306	0.00367993	0.00749296
GADD45A	17.5431	1.48e-13	8.78e-13
GALK1	59.0786	6.42e-28	7.86e-27
GALNT14	3.5087	0.00372466	0.00757192
GAPT	44.3317	8.21e-17	5.94e-16
GAS2L1	26.8777	1.49e-53	4.26e-52
GAS5	71.4788	6.02e-105	9.34e-103
GAS6	10.5457	2.28e-05	6.44e-05
GATA1	100	8.19e-126	2.82e-123
GATB	12.7318	2.35e-09	1.01e-08
GBGT1	17.1825	7.61e-33	1.14e-31
GBP2	12.1743	0.000459412	0.00108395
GBP3	15.8689	1.38e-11	7.09e-11
GBP5	166.484	0.000368226	0.000880393
GCA	4.73446	2.47e-06	7.82e-06
GCAT	8.50895	1.23e-27	1.49e-26
GCFC2	2.93687	1.38e-05	4.03e-05
GCNA	2.50823	9.63e-09	3.9e-08
GCNT1	6.20586	2.15e-07	7.65e-07
GCNT4	6.46139	0.000249738	0.000613471
GDPD3	14.8989	9.01e-09	3.66e-08
GEMIN2	3.39416	8.82e-13	4.95e-12
GFI1B	36.0038	1.49e-97	1.71e-95
GFM2	5.44508	3.56e-08	1.37e-07
GFOD2	39.2017	2.38e-12	1.29e-11
GGCT	14.2212	8.82e-24	9.05e-23
GGCX	14.9591	3.18e-23	3.16e-22
GGH	6.00982	5.2e-22	4.88e-21
GGNBP2	42.5456	3.25e-21	2.95e-20
GGTA1P	6.87826	4.9e-09	2.04e-08
GHRL	14.9613	1.14e-07	4.16e-07
GHRLOS	3.99154	2.68e-06	8.43e-06
GID4	16.0238	2.64e-21	2.41e-20
GIHCG	5.15702	2e-26	2.3e-25
GIMAP2	97.7408	5.5e-19	4.5e-18
GIMAP7	425.554	2.47e-206	1.57e-202
GIN1	3.30758	4.29e-06	1.32e-05
GINS1	1.4145	0.000522565	0.00121983
GINS4	2.54133	0.0018612	0.00398555
GIT1	81.7105	2.47e-21	2.26e-20
GK	7.29308	0.000255628	0.000627093
GKAP1	2.33793	1.48e-07	5.35e-07
GLB1L	5.11243	0.000887328	0.00199799
GLCCI1	6.48162	0.000282572	0.000688038
GLDC	0.736625	5.4e-12	2.87e-11
GLG1	65.26	2.02e-18	1.6e-17
GLIPR1	3.96952	0.00032302	0.000779933
GLIS2	1.03737	4.63e-05	0.000126341
GLMN	3.93152	1.5e-11	7.69e-11
GLO1	29.441	7.3e-14	4.38e-13
GLRX	131.853	4.24e-42	8.58e-41
GLRX2	13.9011	1.41e-13	8.35e-13
GLRX3	31.3473	1.21e-68	5.22e-67
GLRX5	276.801	1.2e-72	5.87e-71
GMFB	6.40101	0.00110005	0.00243316
GMFG	603.022	1.95e-110	3.54e-108
GMIP	206.543	6.84e-28	8.34e-27
GMNN	4.42813	1.27e-17	9.63e-17
GMPPB	28.2167	3.07e-10	1.42e-09
GMPR	208.819	3.19e-71	1.46e-69
GNA12	51.1361	5.49e-31	7.64e-30
GNAI2	2097.52	2.3e-51	6.24e-50
GNAS	1789.46	3.6e-36	6.16e-35
GNAZ	24.0132	2.46e-52	6.78e-51
GNB1	278.11	2.55e-59	8.63e-58
GNB2	758.611	9.35e-47	2.18e-45
GNGT2	14.2833	9.62e-13	5.39e-12
GNL2	38.1626	2.95e-87	2.37e-85
GNL3	2.30062	7.62e-08	2.83e-07
GNPAT	14.3401	1.08e-09	4.75e-09
GNPDA1	25.04	3.77e-19	3.13e-18
GNPDA2	2.24546	0.000866674	0.00195736
GNPTAB	43.8123	1.96e-21	1.81e-20
GOLGA4	4.99054	2.54e-07	8.95e-07
GOLGA8A	22.9875	1.24e-14	7.82e-14
GOLGA8B	23.0614	3.27e-07	1.13e-06
GOLGB1	41.6929	7.01e-24	7.24e-23
GON4L	13.9026	1.95e-06	6.23e-06
GON7	12.4255	3.39e-44	7.25e-43
GOPC	5.1899	0.000182756	0.000457502
GORAB	2.45354	2.76e-05	7.72e-05
GP1BA	6.53324	2.95e-17	2.18e-16
GP6	3.6239	1.21e-14	7.61e-14
GP9	96.7596	1.56e-93	1.63e-91
GPATCH11	21.5536	1.33e-28	1.67e-27
GPATCH2L	16.0602	2.07e-15	1.37e-14
GPATCH4	26.9017	2.26e-49	5.8e-48
GPHN	3.59591	0.00034844	0.000837019
GPN1	14.7969	1.13e-19	9.6e-19
GPN3	14.6056	1.98e-15	1.31e-14
GPR137	39.4835	2.72e-19	2.27e-18
GPR137B	9.21658	7.38e-07	2.47e-06
GPR146	65.5583	2.6e-73	1.29e-71
GPR162	22.7503	1.5e-54	4.46e-53
GPR171	12.4504	4.8e-13	2.76e-12
GPR174	5.50463	4.87e-06	1.49e-05
GPR18	17.8575	1.81e-29	2.38e-28
GPR183	9.6558	1.06e-12	5.89e-12
GPR27	22.1558	3.15e-10	1.46e-09
GPR34	1.04732	0.0041509	0.00835776
GPR37L1	2.40793	0.00248722	0.00521893
GPR89A	6.05415	4.77e-09	1.98e-08
GPR89B	5.61896	3.93e-09	1.65e-08
GPRC5D	3.08862	2.75e-21	2.51e-20
GPRIN3	4.35954	8.2e-05	0.000215719
GPSM3	456.575	5.02e-53	1.41e-51
GPX1	2229.92	1.21e-55	3.69e-54
GPX3	5.65421	3.43e-13	1.99e-12
GPX7	28.5152	4.45e-09	1.86e-08
GRAMD1A	172.201	3.64e-29	4.72e-28
GRIK1-AS2	1.31462	1.15e-05	3.38e-05
GRINA	749.493	4.88e-70	2.16e-68
GRK2	784.623	2.34e-29	3.05e-28
GS1-124K5.4	3.32376	2.39e-07	8.45e-07
GSAP	15.4067	6.58e-09	2.7e-08
GSDMB	20.8482	1.92e-16	1.35e-15
GSK3A	190.311	3.68e-87	2.93e-85
GSN	155.287	5.24e-34	8.16e-33
GSTM4	23.3174	2.43e-18	1.92e-17
GSTO1	148.084	2.2e-35	3.62e-34
GTF2A2	43.7298	1.54e-27	1.85e-26
GTF2B	16.3939	5.78e-23	5.64e-22
GTF2E2	16.19	1.39e-09	6.07e-09
GTF2F2	14.4808	3.12e-42	6.32e-41
GTF2H1	24.5327	2.39e-15	1.57e-14
GTF2I	2.85583	0.0040471	0.00816092
GTF2IP20	7.10266	6.65e-05	0.000177534
GTF2IRD2B	3.95557	3.35e-05	9.29e-05
GTF3C6	37.6369	3.09e-27	3.68e-26
GTPBP1	67.8614	1.06e-19	9.07e-19
GTPBP8	12.8404	2.09e-17	1.56e-16
GTSCR1	1.10294	2.21e-08	8.68e-08
GTSE1	2.30441	1.03e-07	3.79e-07
GTSF1	4.39931	5.17e-16	3.53e-15
GUCA1B	5.55606	0.000261244	0.000639895
GUCD1	364.09	7.67e-114	1.65e-111
GUCY1B1	1.27614	2.23e-08	8.73e-08
GUK1	2386.39	9.58e-115	2.22e-112
GUSBP11	42.1156	1.38e-10	6.6e-10
GUSBP16	1.38884	0.00049758	0.00116686
GYPB	3.85973	2e-10	9.45e-10
GYPC	3218.78	7e-79	4.18e-77
GZMA	69.1322	4.3e-38	7.84e-37
GZMH	197.394	4.33e-12	2.31e-11
GZMK	58.3722	3.45e-29	4.48e-28
H1-0	13.7138	3.25e-06	1.02e-05
H1-10	228.839	2.39e-17	1.77e-16
H1-2	74.8826	6.95e-24	7.19e-23
H1-5	1.57938	3.51e-06	1.09e-05
H2AC14	0.878077	0.000144887	0.000368136
H2AC17	1.82903	0.000256469	0.000629033
H2AC20	12.846	8.19e-07	2.73e-06
H2AC8	6.8938	4.05e-23	4.01e-22
H2AZ1	269.299	7.93e-57	2.48e-55
H2BC12	90.2722	5.25e-36	8.91e-35
H2BC21	24.6751	1.02e-14	6.5e-14
H2BC8	1.98788	2.42e-06	7.67e-06
H2BC9	1.86225	5.11e-06	1.56e-05
H3C10	1.41817	5.5e-06	1.68e-05
H4C11	5.18529	2.04e-10	9.62e-10
H4C3	133.982	3.33e-28	4.13e-27
HAGH	504.46	9.36e-77	5.2e-75
HAT1	7.19065	2.27e-33	3.48e-32
HAUS1	7.34556	4.57e-42	9.22e-41
HAUS6	1.05273	0.000589444	0.00136717
HAX1	97.8126	4.64e-26	5.24e-25
HBA1	214490	2.34e-32	3.43e-31
HBA2	337352	2.73e-21	2.5e-20
HBB	356700	4.56e-25	4.97e-24
HBD	289.81	7.01e-59	2.35e-57
HBG1	1942.61	9.47e-15	6.04e-14
HBG2	1910.65	6.77e-12	3.56e-11
HBM	1647.31	1.49e-78	8.6e-77
HBQ1	309.79	8.81e-71	3.99e-69
HBS1L	9.33746	0.000183192	0.000458413
HBZ	18.121	6.77e-41	1.33e-39
HCAR2	44.7393	2.13e-05	6.05e-05
HCAR3	47.373	0.000610739	0.00141115
HCG18	2.60569	3.07e-08	1.19e-07
HCG27	44.7691	1.55e-08	6.16e-08
HCK	1083.21	7.96e-18	6.1e-17
HDAC4-AS1	5.25856	2.32e-07	8.2e-07
HDAC5	2.0997	0.0028646	0.00594511
HDAC8	9.18573	2.88e-10	1.34e-09
HDDC2	31.8019	4.8e-74	2.46e-72
HDDC3	27.7249	5.27e-12	2.8e-11
HDGF	218.015	5.31e-43	1.1e-41
HEAT2	0.486983	0.000917176	0.00206117
HEATR3	7.5244	2.16e-05	6.13e-05
HEATR9	1.212	0.00154733	0.00335982
HEBP1	51.9283	3.1e-18	2.43e-17
HEBP2	129.203	1.63e-26	1.89e-25
HECW2-AS1	1.3266	2.74e-06	8.63e-06
HEMGN	3.09759	2.99e-10	1.39e-09
HENMT1	16.1038	8.27e-16	5.6e-15
HERC2P11	0.394726	0.00086989	0.00196358
HERC4	8.49838	1.83e-06	5.87e-06
HERC5	7.89021	5.26e-05	0.000142446
HERC6	10.6073	2.67e-06	8.4e-06
HEXA	12.3828	4.42e-07	1.51e-06
HGD	2.54038	8.31e-05	0.000218408
HIBCH	4.2329	6.01e-07	2.03e-06
HIC1	8.41417	7.32e-11	3.59e-10
HIKESHI	46.6318	8.99e-43	1.84e-41
HINT1	429.37	4.68e-129	1.8e-126
HINT2	45.7763	4.85e-20	4.2e-19
HINT3	5.56748	6.61e-15	4.24e-14
HIP1	31.0992	4.08e-23	4.03e-22
HJURP	2.82479	2.6e-18	2.05e-17
HLA-DQA2	5.43985	0.00317793	0.00653567
HLA-DRA	1094.7	4.65e-10	2.13e-09
HLTF	2.90779	0.000383757	0.00091632
HLX	92.6693	3.26e-10	1.51e-09
HMBS	51.5065	1.95e-38	3.57e-37
HMGB2	91.4417	1.53e-87	1.25e-85
HMGN1	119.711	1.4e-48	3.49e-47
HMGN3	35.9662	5.32e-94	5.6e-92
HNMT	3.91385	3.58e-24	3.76e-23
HNRNPA1	51.1015	8.69e-30	1.16e-28
HNRNPA2B1	83.9911	2.13e-19	1.8e-18
HNRNPA3	40.8543	9.48e-13	5.31e-12
HNRNPLL	9.95694	2.17e-10	1.02e-09
HNRNPU	7.20259	0.00102389	0.00227606
HOTAIRM1	61.1103	7.32e-18	5.63e-17
HP	1.09752	0.00228998	0.00483538
HPCAL1	192.075	1.22e-60	4.32e-59
HPDL	1.39587	4.39e-06	1.35e-05
HPF1	9.71694	6.4e-23	6.23e-22
HPGD	4.27549	8.71e-05	0.000228405
HPRT1	20.6636	1.83e-11	9.32e-11
HPS1	286.789	6.75e-72	3.18e-70
HRAT92	7.8821	4.24e-23	4.18e-22
HRH2	153.448	1.81e-18	1.44e-17
HS1BP3	48.0524	3.47e-31	4.88e-30
HS2ST1	3.74093	2.52e-06	7.94e-06
HSCB	15.9282	3.21e-28	3.98e-27
HSD11B1-AS1	0.803881	1.14e-05	3.36e-05
HSD17B11	83.9653	2.26e-12	1.24e-11
HSD17B4	20.116	3.81e-07	1.31e-06
HSDL1	12.1139	1.19e-11	6.14e-11
HSF2	6.86859	7.04e-07	2.36e-06
HSP90AA1	81.737	1.1e-82	7.21e-81
HSP90B1	211.095	6.27e-68	2.63e-66
HSPA13	3.85405	1.93e-07	6.9e-07
HSPA14	12.6273	1.26e-18	1.01e-17
HSPA4	9.17115	0.00073174	0.00167131
HSPA5	11.3493	3.14e-06	9.8e-06
HSPA7	76.5673	3.05e-12	1.65e-11
HSPA8	197.149	4.56e-19	3.76e-18
HSPB1	240.996	6.08e-38	1.1e-36
HSPB11	17.2902	2.32e-34	3.67e-33
HSPD1	50.1161	1.26e-57	4e-56
HSPE1	27.9396	6.16e-46	1.39e-44
HTATSF1	26.6838	1.35e-28	1.7e-27
HTATSF1P2	25.7362	1.04e-06	3.45e-06
HVCN1	184.66	2.24e-45	4.94e-44
HYAL3	7.50055	5.9e-27	6.95e-26
HYLS1	4.38268	5.26e-05	0.000142455
IBTK	6.90493	2.31e-15	1.52e-14
ICAM4	11.211	4.98e-23	4.88e-22
ICOS	15.9271	2.17e-09	9.3e-09
IDE	4.865	0.00299325	0.00618888
IDI1	64.3906	1.04e-37	1.86e-36
IDO1	15.7722	0.00198723	0.00423902
IFI27	20.7816	1.94e-17	1.46e-16
IFI27L1	11.8499	2.56e-34	4.03e-33
IFI27L2	78.2256	4.25e-64	1.61e-62
IFI44	12.6424	1.31e-10	6.28e-10
IFI44L	4.65619	7.03e-05	0.000186836
IFI6	66.4582	0.00179329	0.00384985
IFIH1	23.477	8.68e-05	0.00022786
IFIT1B	5.39264	1.36e-16	9.74e-16
IFIT3	273.39	0.000428815	0.00101571
IFIT5	5.74396	0.000102278	0.000265655
IFITM2	7112.07	2.04e-35	3.37e-34
IFITM3	797.961	0.00315876	0.00650255
IFNAR2	108.335	3.27e-14	2.01e-13
IFNG-AS1	3.08674	1.1e-21	1.02e-20
IFNGR1	97.9228	6.83e-19	5.54e-18
IFT20	24.7843	1.19e-64	4.62e-63
IFT46	6.72913	2.82e-06	8.84e-06
IFT88	5.18387	7e-08	2.61e-07
IFTAP	0.610675	7.71e-06	2.31e-05
IGBP1	129.706	4.58e-87	3.62e-85
IGF1	0.832827	4.67e-10	2.14e-09
IGF2BP2	32.1249	1.57e-58	5.22e-57
IGLL5	1169.42	6.79e-33	1.02e-31
IKZF2	7.24772	8.79e-05	0.00023027
IL13RA1	64.8316	8.24e-13	4.64e-12
IL15	10.9444	0.000850002	0.00192176
IL18	12.907	1.06e-09	4.68e-09
IL18BP	13.1417	7e-14	4.21e-13
IL18R1	16.7376	3.51e-12	1.89e-11
IL18RAP	61.3695	3.05e-14	1.88e-13
IL1B	67.7004	3.48e-07	1.2e-06
IL1R1	4.69604	0.00038739	0.000924421
IL1RN	109.755	3.84e-35	6.28e-34
IL23A	12.4512	4.05e-19	3.35e-18
IL4	2.15701	1.89e-07	6.76e-07
IL5RA	10.9959	1.06e-07	3.9e-07
ILF2	67.6522	9.69e-50	2.52e-48
IMMP1L	5.93721	1.31e-37	2.35e-36
IMMP2L	4.76628	0.000639896	0.00147424
IMPA2	144.284	1.6e-110	2.95e-108
IMPDH1	384.029	5.47e-70	2.41e-68
INAFM1	53.1177	4.97e-22	4.68e-21
INAFM2	22.0854	4.95e-23	4.85e-22
INF2	4.63286	0.000108935	0.000281854
ING3	3.72006	1.66e-06	5.34e-06
ING4	44.2866	2.87e-26	3.27e-25
INKA1	8.41555	0.000128239	0.000328063
INKA2	74.3449	8.12e-29	1.04e-27
INKA2-AS1	0.983476	3.4e-06	1.06e-05
INPP5K	77.4566	3.56e-22	3.38e-21
INSIG2	9.30585	3.98e-09	1.67e-08
INTS13	8.51649	5.58e-15	3.61e-14
INTS5	17.5223	4.64e-08	1.76e-07
INTS6-AS1	3.24014	6.14e-05	0.000164498
INTS6L	17.0138	1.68e-06	5.41e-06
INTS7	5.72249	0.00290102	0.00601381
INTS8	22.5236	6.05e-12	3.19e-11
IP6K1	70.5621	4.13e-22	3.9e-21
IPO7	5.1131	0.000186555	0.000466369
IQCG	0.998455	1.94e-05	5.56e-05
IQCH-AS1	4.25426	9.17e-06	2.73e-05
IQCN	7.84108	4.64e-09	1.93e-08
IRF4	47.6412	6.7e-50	1.76e-48
IRF7	206.295	1.1e-08	4.44e-08
IRX3	2.16582	2.71e-05	7.6e-05
ISCA1	24.4584	7.82e-13	4.41e-12
ITGA2B	59.5837	9.02e-36	1.52e-34
ITGA4	35.066	6.59e-14	3.97e-13
ITGA6-AS1	4.7957	0.000422481	0.00100129
ITGAE	18.196	1.05e-42	2.15e-41
ITGAV	2.32801	7.18e-07	2.41e-06
ITGB1	4.00184	4.72e-05	0.000128485
ITGB1BP1	39.893	1.93e-16	1.36e-15
ITGB2-AS1	204.219	4.05e-26	4.59e-25
ITGB3	3.80009	4.97e-13	2.85e-12
ITIH4	18.4668	1.55e-13	9.13e-13
ITLN1	6.77584	5.4e-17	3.94e-16
ITM2A	74.6009	4.35e-23	4.28e-22
ITM2C	36.1627	9.35e-23	9.05e-22
ITPK1	290.317	6.66e-71	3.03e-69
ITPKC	17.6959	6.02e-13	3.42e-12
ITPR2	6.80936	1.79e-07	6.43e-07
IVNS1ABP	16.2288	0.000183253	0.000458475
IZUMO4	5.91058	0.000585107	0.0013581
JADE3	0.84219	0.00326837	0.0067054
JAK2	6.92678	2.5e-05	7.03e-05
JARID2-AS1	2.17604	0.000121361	0.000311784
JCHAIN	76.8199	6.94e-50	1.82e-48
JHY	1.91132	0.00210331	0.00446568
JKAMP	9.71635	6.48e-07	2.18e-06
JMJD1C	15.6978	5.49e-05	0.000148361
JMY	1.89493	0.00111836	0.00247138
JPT1	234.062	2.41e-46	5.57e-45
JSRP1	1.97785	0.00333973	0.00684628
JUND	605.537	4.97e-58	1.62e-56
KANK2	4.51553	1.45e-16	1.04e-15
KARS1	158.153	7.41e-27	8.69e-26
KCNAB2	239.274	3.73e-31	5.23e-30
KCNAB3	3.71622	0.000396389	0.000943296
KCNC4	3.95549	0.00168789	0.00364232
KCNH2	7.76168	8.98e-11	4.37e-10
KCNJ2-AS1	0.922843	0.00159569	0.00345656
KCNK7	5.47811	1.35e-05	3.94e-05
KCNQ1	58.5237	2.54e-28	3.17e-27
KCTD12	33.8239	3.82e-05	0.000104994
KCTD2	39.5155	1.45e-18	1.16e-17
KCTD9	3.09424	3.82e-05	0.000104969
KDM4B	178.694	5.59e-28	6.86e-27
KDM6B	255.189	3.87e-46	8.86e-45
KDM7A-DT	16.1458	6.02e-22	5.64e-21
KDSR	16.9336	1.38e-12	7.63e-12
KEL	6.77804	3.97e-41	7.81e-40
KIAA0754	3.08703	5.34e-05	0.000144542
KIAA0930	8.87004	1.28e-05	3.76e-05
KIAA1109	9.66542	9.12e-10	4.06e-09
KIAA1211L	4.72565	2.09e-10	9.86e-10
KIAA1841	3.40757	0.00107635	0.00238478
KIF11	2.36486	1.13e-09	4.96e-09
KIF18B	1.1099	3.83e-09	1.61e-08
KIF20B	0.948343	2.33e-05	6.57e-05
KIF23	1.83134	1.82e-09	7.88e-09
KIF2A	29.7401	3.24e-11	1.63e-10
KIF2C	3.10555	1.97e-11	1e-10
KIF3A	4.19002	0.000335731	0.000808168
KIF4A	0.793155	0.000779505	0.00177182
KIFC1	2.26619	5.94e-07	2.01e-06
KIFC3	7.4462	9.26e-07	3.08e-06
KIN	2.1654	0.000285085	0.000693869
KIZ	14.7429	1.06e-13	6.34e-13
KLC3	23.8903	4.69e-88	3.87e-86
KLF1	86.3077	2.06e-83	1.38e-81
KLF12	6.96854	6.54e-05	0.000174767
KLF16	37.6118	3.24e-09	1.37e-08
KLF9	5.35658	0.000118867	0.000305994
KLHDC1	1.03647	0.000291561	0.000708883
KLHDC7B	32.0919	2.72e-16	1.9e-15
KLHDC8A	2.75254	5.54e-28	6.81e-27
KLHDC8B	15.279	5.95e-07	2.01e-06
KLHL14	3.64088	2.01e-08	7.9e-08
KLHL2	12.916	1.77e-06	5.67e-06
KLHL21	88.6472	8.07e-79	4.8e-77
KLHL5	4.56121	2.32e-05	6.55e-05
KLHL7	3.80802	0.000269457	0.00065835
KLRB1	19.5053	9.25e-29	1.18e-27
KLRF1	6.34439	1.27e-07	4.61e-07
KLRG1	34.9619	1.57e-27	1.89e-26
KNL1	0.822399	0.000500784	0.00117351
KNSTRN	6.33841	1.12e-07	4.1e-07
KPNA2	9.11349	2.09e-08	8.22e-08
KRBOX4	6.33043	1.58e-09	6.87e-09
KRCC1	24.883	7.65e-65	2.99e-63
KRT1	114.029	4.26e-98	5.02e-96
KRT23	53.5491	8.58e-19	6.93e-18
KRT72	15.618	2.4e-06	7.61e-06
KRT79	0.756491	0.000108405	0.000280595
KTN1	12.0309	4.73e-32	6.8e-31
L3HYPDH	6.01607	0.000466882	0.00109974
LACTB	29.6729	7.9e-07	2.64e-06
LACTB2	9.0687	4.2e-05	0.000115182
LAIR2	12.0931	1.94e-05	5.55e-05
LAMTOR1	354.774	1.12e-29	1.49e-28
LAMTOR3	3.48117	0.000611716	0.00141316
LAMTOR5	61.7394	2.75e-18	2.16e-17
LANCL1	10.7964	0.000291359	0.000708596
LAPTM5	3256.03	1.75e-54	5.21e-53
LARP1B	4.72921	2.34e-13	1.37e-12
LARP4	4.37138	0.000275012	0.000671149
LARP7	7.2266	8.83e-19	7.13e-18
LASP1	272.675	3.43e-66	1.37e-64
LAX1	37.1153	3.16e-14	1.94e-13
LBX2-AS1	2.35742	0.000502696	0.00117734
LCN2	44.1268	1.14e-14	7.2e-14
LCORL	4.61468	2.8e-07	9.81e-07
LDB1	8.49529	1.13e-05	3.33e-05
LDHA	78.6273	2.23e-16	1.56e-15
LDHB	246.783	2.8e-106	4.62e-104
LEF1-AS1	6.18793	2.95e-17	2.18e-16
LEFTY1	1.13375	0.00035441	0.000849435
LEMD3	15.6768	4.14e-08	1.58e-07
LENG1	28.1365	7.95e-17	5.76e-16
LGALS12	19.9061	3.25e-21	2.95e-20
LGALS2	51.2524	4.36e-33	6.59e-32
LGALS3	476.071	5.42e-38	9.84e-37
LGALS9	408.793	7.08e-25	7.67e-24
LGALSL	4.90413	4.1e-05	0.000112421
LHPP	75.5778	1.01e-28	1.28e-27
LIAS	2.16042	0.00190333	0.00407166
LIG4	1.66973	0.00434767	0.0087238
LIMD2	42.33	3.3e-23	3.28e-22
LIMK2	147.814	1.12e-06	3.69e-06
LIMS1	76.088	9.92e-20	8.47e-19
LIN52	5.53243	3.34e-06	1.04e-05
LIN9	0.893854	0.000307845	0.000745981
LINC00173	84.2712	5.26e-24	5.48e-23
LINC00174	4.97791	1.02e-05	3.03e-05
LINC00239	1.43412	1.37e-07	4.97e-07
LINC00243	7.85204	0.000173004	0.000434552
LINC00260	10.2278	7.43e-10	3.33e-09
LINC00324	20.6588	1.86e-16	1.31e-15
LINC00467	1.46593	3.55e-09	1.5e-08
LINC00476	14.2817	9.19e-17	6.62e-16
LINC00537	119.471	4.81e-12	2.56e-11
LINC00539	1.69185	0.000175161	0.0004397
LINC00570	16.1274	2.6e-34	4.1e-33
LINC00597	2.31367	0.00421016	0.00846422
LINC00649	11.5539	3.36e-05	9.29e-05
LINC00653	1.19291	0.00360699	0.00735741
LINC00667	3.88192	0.00109711	0.00242781
LINC00671	2.59747	5.94e-06	1.81e-05
LINC00685	21.1521	1.21e-07	4.42e-07
LINC00853	4.33736	2.71e-27	3.24e-26
LINC00877	2.53368	0.000174993	0.000439364
LINC00885	0.906069	1.82e-11	9.31e-11
LINC00892	5.35199	9.35e-28	1.13e-26
LINC00909	1.52373	0.00275676	0.00573533
LINC00937	9.40831	0.000493095	0.00115784
LINC00954	0.839326	0.000324523	0.000783264
LINC00963	2.76855	3.77e-05	0.000103752
LINC01032	0.620111	0.00450952	0.00900912
LINC01063	1.10285	7.57e-06	2.27e-05
LINC01176	3.94526	0.0045888	0.00915027
LINC01270	6.70835	1.82e-05	5.23e-05
LINC01353	1.30416	4.82e-05	0.00013111
LINC01410	7.66567	4.01e-07	1.38e-06
LINC01480	2.74257	1.77e-10	8.41e-10
LINC01503	9.65966	2.14e-06	6.81e-06
LINC01504	2.95945	0.00158212	0.0034295
LINC01506	7.5492	1.33e-14	8.36e-14
LINC01550	49.0071	8.27e-12	4.32e-11
LINC01637	3.11312	5.24e-05	0.000141978
LINC01781	4.21031	2.15e-31	3.04e-30
LINC01800	0.899596	0.00412989	0.00831864
LINC01857	6.54621	0.000503223	0.00117836
LINC01881	1.89109	2.38e-07	8.42e-07
LINC01934	4.52582	0.000522085	0.00121893
LINC02217	0.468162	0.00089849	0.00202097
LINC02256	9.061	0.00012142	0.000311873
LINC02328	3.21904	2.82e-08	1.09e-07
LINC02352	2.3743	0.00375507	0.00763008
LINC02384	1.38869	0.00357843	0.00730265
LINC02397	2.39225	6.29e-13	3.57e-12
LINC02446	15.1973	1.29e-32	1.91e-31
LINC02482	1.79065	5.82e-19	4.74e-18
LINC02611	1.70281	0.00103951	0.00230848
LINC-PINT	17.8201	1.25e-12	6.91e-12
LINGO3	2.74082	0.00391308	0.00791954
LIPT1	6.98168	5.58e-09	2.3e-08
LITAF	1063.15	3.85e-30	5.24e-29
LMAN1	12.2635	5.5e-06	1.68e-05
LMNB1	34.4726	2.82e-06	8.84e-06
LMNTD2-AS1	2.25082	0.000391549	0.00093335
LMOD1	0.674369	0.00060725	0.00140416
LNPEP	30.7438	1.62e-07	5.83e-07
LOC100128108	6.23752	3.5e-06	1.09e-05
LOC100128276	1.44565	3.36e-05	9.29e-05
LOC100129203	0.729967	0.000368376	0.000880587
LOC100129697	2.07581	0.0027871	0.00579465
LOC100130298	1.98513	8.94e-08	3.3e-07
LOC100131289	4.36277	0.00415571	0.00836533
LOC100287036	3.50684	8.56e-22	7.97e-21
LOC100287896	1.16912	0.000280238	0.000683086
LOC100288203	5.02473	0.000103845	0.000269506
LOC100289361	0.953343	3.44e-07	1.19e-06
LOC100289473	0.791708	1.04e-06	3.45e-06
LOC100289561	5.29747	2.24e-11	1.14e-10
LOC100506100	3.44946	8.89e-19	7.17e-18
LOC100506302	5.90564	4.76e-21	4.3e-20
LOC100506585	6.10692	0.000127533	0.000326652
LOC100507006	9.83493	3.42e-13	1.99e-12
LOC100507547	1.2488	0.000681203	0.0015629
LOC100996419	0.919188	0.000816099	0.00185037
LOC100996447	2.91736	0.000144628	0.000367617
LOC100996583	5.62665	1.43e-07	5.19e-07
LOC101927178	12.7169	8.79e-10	3.92e-09
LOC101927752	75.6816	1.43e-48	3.57e-47
LOC101927759	4.30757	1.27e-05	3.72e-05
LOC101927811	1.36948	4.24e-07	1.45e-06
LOC101927854	1.20126	2.33e-08	9.12e-08
LOC101927974	6.14634	1.17e-05	3.44e-05
LOC101928000	9.48854	1.61e-39	3.06e-38
LOC101928143	7.71266	3.74e-11	1.87e-10
LOC101928429	2.77926	8.79e-05	0.00023027
LOC101928595	9.06495	2.24e-05	6.36e-05
LOC101928617	3.12484	7.08e-09	2.9e-08
LOC101928659	1.05607	3.81e-07	1.31e-06
LOC101928673	7.85713	1.84e-11	9.41e-11
LOC101929165	2.34326	0.000262101	0.000641734
LOC101929243	7.06042	3.27e-30	4.45e-29
LOC101930071	11.1083	1.58e-28	1.98e-27
LOC101930085	8.99365	1.22e-08	4.89e-08
LOC102606465	7.993	1.49e-16	1.06e-15
LOC102723345	1.10657	7.83e-05	0.000206514
LOC102723373	2.08733	2.4e-06	7.6e-06
LOC102723692	1.71994	1.31e-06	4.29e-06
LOC105369595	12.3023	3.06e-35	5.02e-34
LOC105371795	1.85581	0.00184636	0.0039571
LOC105372480	5.98286	2.36e-08	9.2e-08
LOC105373383	4.47544	3.23e-07	1.12e-06
LOC105373759	1.70042	1.22e-15	8.17e-15
LOC105375713	1.22556	1.13e-07	4.13e-07
LOC105376805	11.4061	2.62e-33	3.99e-32
LOC105377590	1.80265	1.4e-19	1.19e-18
LOC105747689	3.63102	9.52e-06	2.83e-05
LOC107984036	6.17935	3.63e-05	0.000100117
LOC107984703	0.997653	0.00497302	0.00986846
LOC107985770	13.1262	1.18e-30	1.63e-29
LOC112543491	1.23746	0.00402635	0.0081281
LOC145474	2.16199	3.42e-06	1.07e-05
LOC254896	20.7559	1.8e-07	6.44e-07
LOC284454	79.3833	3.26e-21	2.96e-20
LOC339803	2.60036	0.00323333	0.00663887
LOC374443	4.04072	0.000322872	0.000779721
LOC389834	2.65221	0.00219166	0.00463854
LOC400499	41.5701	5.75e-15	3.71e-14
LOC401261	22.7906	8.96e-13	5.03e-12
LOC441242	0.915543	0.000435908	0.00103155
LOC643072	13.8864	1.76e-11	9.02e-11
LOC643802	28.9772	4.85e-40	9.33e-39
LOC644285	4.18137	3.14e-05	8.72e-05
LOC644656	3.30703	1.5e-05	4.37e-05
LOC645177	0.996719	1.36e-07	4.93e-07
LOC646626	2.84498	0.000634821	0.00146319
LOC728554	6.36692	5.07e-10	2.31e-09
LOC728975	25.3532	1.86e-57	5.87e-56
LOC729609	3.72685	0.00175161	0.0037661
LOC729737	197.216	7.47e-12	3.91e-11
LOC729870	4.48145	1.47e-23	1.5e-22
LOC730098	1.54125	0.00218585	0.00462779
LOXHD1	0.533112	0.00301059	0.00621967
LPAR2	112.52	1.28e-18	1.03e-17
LPAR6	7.82972	4.91e-16	3.36e-15
LRFN1	32.9314	6.63e-36	1.12e-34
LRFN4	6.17214	0.00092656	0.00207933
LRG1	142.989	7.72e-17	5.59e-16
LRMP	61.4163	1.54e-16	1.09e-15
LRP1	129.404	4.59e-47	1.08e-45
LRR1	8.09254	2.19e-23	2.22e-22
LRRC25	225.026	3.68e-47	8.64e-46
LRRC26	4.55202	0.000767247	0.0017452
LRRC29	6.64599	1.43e-07	5.19e-07
LRRC4	11.1795	3.94e-05	0.000108053
LRRC40	4.3966	0.000338365	0.000814201
LRRC41	50.5848	4.64e-20	4.02e-19
LRRC6	3.43564	0.000507939	0.0011883
LRRC61	15.4666	1.47e-09	6.39e-09
LRRC75A	31.6939	4.69e-13	2.69e-12
LRRC8C	9.66172	5.54e-07	1.88e-06
LRRCC1	1.13841	0.00485938	0.00966212
LRRK2	162.968	7.62e-09	3.11e-08
LRRN3	10.0907	1.54e-06	5e-06
LSM1	40.6207	2.06e-58	6.84e-57
LSM7	152.205	9.23e-79	5.44e-77
LSMEM1	7.87682	1.43e-12	7.91e-12
LSP1	890.019	1.26e-30	1.73e-29
LTBP1	2.61353	5.04e-13	2.89e-12
LTC4S	14.7103	1.83e-08	7.21e-08
LTF	69.1245	1.28e-11	6.59e-11
LTN1	2.94121	0.00300085	0.00620257
LTV1	11.184	6.01e-33	9.06e-32
LUC7L	55.9234	2.8e-24	2.96e-23
LUC7L3	52.0065	2.45e-76	1.35e-74
LUCAT1	15.5538	6.89e-08	2.57e-07
LXN	9.9274	4.91e-14	2.98e-13
LY6G5C	7.41674	3.41e-05	9.44e-05
LY6G6F	10.8664	3.73e-34	5.84e-33
LY96	9.16715	1.34e-24	1.44e-23
LYAR	59.1344	6.13e-26	6.88e-25
LYL1	737.243	1.6e-110	2.95e-108
LYN	6.14638	7.52e-05	0.000199001
LYPD3	4.55316	0.000475687	0.00111861
LYRM4	32.4493	7.94e-33	1.19e-31
LZTFL1	1.81485	0.00137517	0.00300385
MACF1	71.2509	6.28e-37	1.1e-35
MADCAM1	3.05569	7.98e-11	3.9e-10
MAF1	439.851	3.55e-71	1.62e-69
MAFA	1.01734	0.000335823	0.000808236
MAFF	7.29116	9.11e-05	0.000238265
MAFK	31.7669	2.47e-20	2.17e-19
MAGEH1	22.1587	1.4e-24	1.5e-23
MAGOH	15.898	9.04e-41	1.76e-39
MALAT1	109.205	0.000633418	0.00146038
MAN1B1-DT	3.4593	0.00210033	0.00446083
MAN2A1	12.2001	1.74e-09	7.52e-09
MANEA	2.14994	0.000686349	0.00157442
MANF	58.7905	1.22e-73	6.17e-72
MAP11	30.0049	2.36e-11	1.19e-10
MAP1LC3A	15.4806	4.12e-39	7.72e-38
MAP1LC3B	63.0904	2.84e-47	6.7e-46
MAP2K2	393.434	1.24e-37	2.22e-36
MAP2K3	530.993	5.13e-68	2.18e-66
MAP2K7	149.481	1.12e-31	1.6e-30
MAP3K11	219.504	1.68e-37	3e-36
MAP3K13	9.3889	2.28e-07	8.08e-07
MAP3K2	9.42455	2.59e-08	1.01e-07
MAP3K7CL	29.0791	7.85e-12	4.1e-11
MAP3K9	3.53958	0.000917072	0.00206117
MAP4K5	3.78141	2.76e-05	7.72e-05
MAP7D1	324.415	8.15e-47	1.9e-45
MAP9	0.589126	0.00358016	0.00730502
MAPK3	182.541	1.78e-89	1.54e-87
MAPK8IP1P2	20.7832	4.88e-11	2.42e-10
MAPKAPK3	131.313	8.38e-66	3.33e-64
MAPKAPK5-AS1	29.0052	1.46e-44	3.17e-43
MARCHF2	249.983	4.97e-138	3.16e-135
MARCHF8	276.56	1.04e-68	4.52e-67
MARCKSL1	71.3754	1.5e-48	3.73e-47
MARK2	94.4062	5.16e-23	5.06e-22
MAT2A	22.8943	9.29e-10	4.13e-09
MATR3	7.33473	2.3e-08	9e-08
MBIP	5.98969	9.51e-12	4.94e-11
MBNL3	2.57587	6.11e-05	0.000163936
MBOAT7	809.792	2.31e-37	4.09e-36
MBP	215.903	1.17e-56	3.65e-55
MBTD1	8.71819	0.00443807	0.00888313
MCEE	7.29196	3.79e-13	2.19e-12
MCEMP1	39.4132	1.21e-07	4.43e-07
MCM10	0.722611	5.09e-05	0.000138232
MCM2	11.4507	1.35e-05	3.94e-05
MCM4	16.0957	4.77e-19	3.92e-18
MCM8	4.14434	0.000942578	0.00211192
MCOLN1	78.4529	2.95e-46	6.8e-45
MCPH1	7.37045	0.000640135	0.00147452
MCTS1	4.44793	1.44e-07	5.2e-07
MDH1	73.9643	6.84e-78	3.88e-76
MED10	70.6752	7.94e-43	1.63e-41
MED13	7.50724	1.47e-06	4.75e-06
MED14OS	1.35781	5.35e-08	2.02e-07
MED21	5.71745	6.96e-08	2.59e-07
MED25	265.059	2.03e-73	1.01e-71
MED31	3.21437	0.00172481	0.0037135
MED7	4.22954	3.37e-13	1.96e-12
MEF2C	5.49918	0.00116131	0.00256141
MEF2C-AS1	5.18431	0.000746854	0.00170217
MEFV	68.2661	2.09e-13	1.23e-12
MEGF6	20.2983	2.81e-09	1.19e-08
MELK	0.952936	1.48e-08	5.87e-08
MELTF-AS1	1.85849	0.000158654	0.000400795
METAP2	4.76649	3.3e-13	1.92e-12
METRNL	82.026	1.35e-24	1.45e-23
METTL15	7.30869	1.48e-08	5.87e-08
METTL18	5.90392	2.31e-29	3.02e-28
METTL23	59.9161	1.95e-24	2.08e-23
METTL2B	4.56753	0.00446585	0.0089331
METTL3	31.4537	1.74e-19	1.47e-18
METTL4	9.25183	1.99e-05	5.69e-05
METTL5	30.5854	4.15e-123	1.23e-120
MEX3C	5.66165	1.1e-06	3.61e-06
MFAP3L	1.76205	2.26e-05	6.41e-05
MFSD12	87.1474	1.34e-19	1.14e-18
MFSD13A	7.95158	4.15e-06	1.28e-05
MFSD2B	10.436	2.53e-74	1.3e-72
MGC16275	9.27812	1.6e-08	6.34e-08
MGC70870	6.20787	0.00165626	0.00358167
MGLL	4.19721	2.17e-17	1.62e-16
MGRN1	87.869	6.95e-49	1.74e-47
MGST2	12.9297	4.84e-08	1.83e-07
MHENCR	54.9355	9.17e-14	5.47e-13
MIA	1.80319	0.000379576	0.000906849
MIAT	25.0891	1.79e-09	7.74e-09
MIB1	4.26164	0.000402817	0.000957339
MICAL2	174.289	1.72e-25	1.9e-24
MICALCL	16.4809	9.97e-16	6.71e-15
MICOS10P1	3.8828	5.74e-10	2.6e-09
MICOS13	143.791	6.64e-25	7.22e-24
MICU2	29.5208	3.41e-14	2.09e-13
MID1IP1	100.665	2.04e-43	4.27e-42
MIDN	460.958	1.8e-49	4.62e-48
MIGA1	4.43241	0.000867018	0.00195779
MILR1	20.7019	7.22e-10	3.24e-09
MINDY1	39.1206	7.13e-23	6.94e-22
MINDY3	9.38005	1.88e-08	7.39e-08
MIR10393	11.4812	6.68e-15	4.29e-14
MIR142	22.8839	5.93e-20	5.1e-19
MIR155HG	1.30049	6.47e-05	0.000173153
MIR17HG	1.26838	0.00317667	0.00653412
MIR223	4.38729	7.82e-07	2.61e-06
MIR29B2CHG	40.7821	3.73e-34	5.84e-33
MIR3142HG	1.88369	0.00123952	0.00272305
MIR320D1	2.15114	5.77e-05	0.000155331
MIR320E	3.35052	0.00123112	0.00270552
MIR342	1.18777	6.52e-08	2.44e-07
MIR3614	7.41007	6.11e-05	0.000163951
MIR3652	0.881452	0.00472588	0.0094074
MIR3658	2.25379	0.00016998	0.000427622
MIR3671	3.99647	2.61e-33	3.99e-32
MIR4426	3.22397	2.41e-08	9.41e-08
MIR4435-2HG	34.188	3.29e-09	1.39e-08
MIR4697HG	2.11659	0.000919903	0.00206584
MIR570HG	4.19783	0.00136615	0.00298576
MIR762HG	4.62929	0.00112703	0.00248924
MIS12	10.2234	1.67e-09	7.24e-09
MIS18A	10.1482	4.41e-16	3.03e-15
MIS18BP1	9.07464	8.86e-08	3.27e-07
MISP3	2.48146	0.00080669	0.00182969
MITD1	37.7423	1.81e-71	8.39e-70
MIXL1	1.72272	3.98e-11	1.98e-10
MKI67	1.77066	1.02e-07	3.75e-07
MKKS	12.2433	2.81e-07	9.84e-07
MKNK2	664.457	2.31e-88	1.92e-86
MKRN1	379.674	1.39e-67	5.77e-66
MLF2	246.283	3.87e-60	1.34e-58
MLH1	14.3336	9.43e-11	4.58e-10
MLKL	42.1054	2.64e-08	1.03e-07
MMD	12.9577	2.11e-35	3.48e-34
MMP24OS	307.982	2e-99	2.47e-97
MMP8	3.64176	3.2e-12	1.73e-11
MMUT	4.89894	1.91e-06	6.12e-06
MND1	0.784631	3.22e-08	1.25e-07
MOB2	113.927	4.33e-31	6.05e-30
MOB3A	703.385	3.59e-58	1.18e-56
MORC3	9.04803	2.97e-07	1.03e-06
MORF4L2	34.0451	7.13e-17	5.17e-16
MORN2	2.84945	5.02e-13	2.88e-12
MOSMO	1.3605	0.000799979	0.00181576
MOSPD3	41.1147	2.18e-16	1.53e-15
MPHOSPH10	21.333	1.38e-35	2.29e-34
MPHOSPH6	10.6471	5.77e-07	1.96e-06
MPIG6B	36.5073	8.34e-89	7.13e-87
MPL	1.61287	1.01e-05	2.98e-05
MPO	11.7117	4.82e-12	2.57e-11
MPP1	306.84	8.11e-112	1.61e-109
MPST	48.7984	2.5e-23	2.5e-22
MPZL3	16.3063	2.42e-16	1.69e-15
MRC2	19.3835	8.61e-61	3.05e-59
MRFAP1L1	78.6088	1.41e-89	1.23e-87
MRPL1	5.19522	2.15e-21	1.98e-20
MRPL11	63.8175	1.73e-34	2.76e-33
MRPL13	8.62782	9.93e-40	1.89e-38
MRPL14	57.6377	6.03e-73	2.97e-71
MRPL15	28.9175	9.65e-35	1.56e-33
MRPL18	44.7882	2.65e-24	2.81e-23
MRPL20	127.488	2.35e-26	2.69e-25
MRPL21	54.1689	2.86e-70	1.28e-68
MRPL23	2.28828	2.77e-06	8.71e-06
MRPL24	53.4407	1.95e-36	3.36e-35
MRPL27	44.5573	5.21e-81	3.32e-79
MRPL3	23.9137	7.79e-52	2.13e-50
MRPL32	21.932	4.61e-49	1.17e-47
MRPL33	20.2979	1.83e-36	3.15e-35
MRPL35	11.1551	9.01e-10	4.01e-09
MRPL36	32.6207	2.58e-60	8.98e-59
MRPL39	11.7735	1.35e-53	3.87e-52
MRPL40	46.1549	5.78e-100	7.21e-98
MRPL45	22.8157	2.79e-10	1.3e-09
MRPL46	26.9418	3.72e-53	1.05e-51
MRPL47	7.53113	3.27e-39	6.15e-38
MRPL48	20.4643	2.62e-98	3.12e-96
MRPL49	47.0701	6.94e-29	8.89e-28
MRPL50	4.73861	1.49e-09	6.51e-09
MRPL51	70.1945	8.78e-192	2.79e-188
MRPL52	134.492	2.97e-64	1.14e-62
MRPL53	156.786	3.34e-39	6.27e-38
MRPL54	79.034	7.36e-59	2.46e-57
MRPL57	7.61769	0.000159607	0.00040304
MRPL58	38.5472	4.2e-54	1.23e-52
MRPL9	40.4101	1.43e-31	2.04e-30
MRPS10	37.5626	5.43e-13	3.1e-12
MRPS15	66.5411	1.61e-38	2.96e-37
MRPS18C	20.597	2.53e-98	3.04e-96
MRPS21	100.084	3.99e-164	8.45e-161
MRPS22	28.2089	1.86e-70	8.38e-69
MRPS28	15.6102	9.96e-79	5.84e-77
MRPS31	22.9252	1.79e-59	6.09e-58
MRPS36	25.1561	3.26e-17	2.4e-16
MRPS7	61.0506	5.16e-30	6.96e-29
MRPS9	34.9812	4.57e-50	1.21e-48
MRTO4	17.9175	2.25e-10	1.06e-09
MRVI1	38.763	3.04e-17	2.24e-16
MS4A1	64.0591	2.03e-14	1.26e-13
MS4A14	4.86088	0.000128148	0.000327982
MS4A2	1.75071	7.62e-08	2.83e-07
MS4A3	8.82829	2.15e-21	1.98e-20
MS4A4A	5.10841	6.7e-13	3.79e-12
MS4A6A	134.241	4.47e-32	6.43e-31
MSH2	5.41685	2.18e-13	1.28e-12
MSH3	14.7717	6.97e-11	3.42e-10
MSL3	50.9631	2.47e-17	1.83e-16
MSMO1	16.5121	3.71e-13	2.15e-12
MSN	883.66	1.21e-40	2.35e-39
MSRB1	775.225	9.21e-22	8.56e-21
MT1E	10.2683	3.59e-07	1.24e-06
MT1L	5.44333	2.61e-20	2.28e-19
MTERF2	5.09386	2.15e-15	1.42e-14
MTERF3	5.74207	1.5e-10	7.18e-10
MTERF4	48.9991	1.04e-17	7.9e-17
MTHFD2	16.8589	3.86e-16	2.67e-15
MTIF2	7.51027	3.62e-21	3.28e-20
MTIF3	69.0676	3.05e-138	2.04e-135
MTLN	53.8316	5.91e-28	7.25e-27
MTMR12	20.5937	2.55e-20	2.23e-19
MTRES1	6.68512	6.93e-16	4.71e-15
MTREX	11.3188	3.51e-14	2.14e-13
MTRF1	7.17905	3.02e-15	1.98e-14
MTRNR2L1	6.02047	4.01e-11	2e-10
MTURN	9.53821	3.89e-12	2.08e-11
MTVR2	29.1716	8.55e-17	6.17e-16
MTX2	10.2273	1.77e-26	2.04e-25
MUC1	2.61517	0.00180723	0.00387782
MUC12-AS1	2.67859	8.32e-10	3.72e-09
MUL1	49.6869	1.18e-16	8.44e-16
MX1	142.124	1.45e-06	4.71e-06
MXD3	68.7369	2.64e-13	1.55e-12
MXD4	113.082	4.37e-30	5.93e-29
MXI1	116.92	2.85e-64	1.1e-62
MYADM	398.091	7.37e-24	7.6e-23
MYBL1	6.6785	6.24e-06	1.89e-05
MYBL2	15.0232	3.39e-31	4.77e-30
MYBPC3	8.42436	3.65e-06	1.13e-05
MYBPH	4.09183	0.000143731	0.000365635
MYDGF	135.985	1.44e-24	1.54e-23
MYL12A	402.023	1.46e-41	2.91e-40
MYL12B	444.048	1.76e-73	8.82e-72
MYL4	173.351	5.05e-57	1.59e-55
MYL6	1031.25	1.5e-86	1.17e-84
MYL6B	11.2999	8.15e-14	4.88e-13
MYLIP	20.6288	5.78e-09	2.38e-08
MYLPF	2.21647	0.00247994	0.00520538
MYO1D	9.13938	2.95e-13	1.72e-12
MYOF	14.9533	0.000459225	0.00108391
MYSM1	13.4941	2.7e-11	1.36e-10
MYZAP	1.74111	9.79e-05	0.000254906
MZB1	156.205	1.54e-62	5.7e-61
N4BP2	1.97657	1.5e-05	4.36e-05
N4BP2L2	11.6218	4.31e-09	1.8e-08
N6AMT1	4.80577	0.000148064	0.000375682
NAA20	27.327	3.32e-29	4.32e-28
NAA35	6.74036	4.51e-09	1.88e-08
NAA38	183.001	5.13e-36	8.71e-35
NAA60	79.4535	1.02e-37	1.83e-36
NABP1	3.80678	0.00154342	0.00335278
NACA	1094.17	1.73e-65	6.81e-64
[truncated: 1,777 more rows]

## Sheet: 3800vs 5100 genes
¶ Gene	log2FC	Pass	200-3800M
ADD1	-0.556148	TRUE	PASS (|log2FC| >= 0.5)
ADIPOR1	-2.32881	TRUE	PASS (|log2FC| >= 0.5)
AP2A1	-1.29266	TRUE	PASS (|log2FC| >= 0.5)
AP2M1	-0.889017	TRUE	PASS (|log2FC| >= 0.5)
AP2S1	-0.556476	TRUE	PASS (|log2FC| >= 0.5)
AQP1	-2.39615	TRUE	PASS (|log2FC| >= 0.5)
ARF1	-0.638873	TRUE	PASS (|log2FC| >= 0.5)
ATP6V0C	-1.76853	TRUE	PASS (|log2FC| >= 0.5)
ATP6V1D	1.51258	TRUE	PASS (|log2FC| >= 0.5)
BLVRB	-1.61471	TRUE	PASS (|log2FC| >= 0.5)
BRD4	-0.67824	TRUE	PASS (|log2FC| >= 0.5)
CD3D	1.56329	TRUE	PASS (|log2FC| >= 0.5)
CDK6	0.494229	FALSE	FAIL (|log2FC| < 0.5)
CENPE	1.48552	TRUE	PASS (|log2FC| >= 0.5)
CUL4A	-2.24464	TRUE	PASS (|log2FC| >= 0.5)
DCAF6	-0.716506	TRUE	PASS (|log2FC| >= 0.5)
DMTN	-2.75378	TRUE	PASS (|log2FC| >= 0.5)
DTYMK	0.36615	FALSE	FAIL (|log2FC| < 0.5)
E2F2	-2.00375	TRUE	PASS (|log2FC| >= 0.5)
EEF1D	0.897503	TRUE	PASS (|log2FC| >= 0.5)
ELOB	0.103246	FALSE	FAIL (|log2FC| < 0.5)
EPB42	-2.62239	TRUE	PASS (|log2FC| >= 0.5)
EPN1	-0.77938	TRUE	PASS (|log2FC| >= 0.5)
FBXO7	-2.01437	TRUE	PASS (|log2FC| >= 0.5)
FKBP8	-2.28118	TRUE	PASS (|log2FC| >= 0.5)
FURIN	-1.11748	TRUE	PASS (|log2FC| >= 0.5)
GATA1	-2.56462	TRUE	PASS (|log2FC| >= 0.5)
GMPR	-2.53437	TRUE	PASS (|log2FC| >= 0.5)
GUK1	-1.94372	TRUE	PASS (|log2FC| >= 0.5)
HBA1	-1.56726	TRUE	PASS (|log2FC| >= 0.5)
HBB	-1.18854	TRUE	PASS (|log2FC| >= 0.5)
HMBS	-1.08276	TRUE	PASS (|log2FC| >= 0.5)
IFI27	-0.811627	TRUE	PASS (|log2FC| >= 0.5)
KIF23	1.51094	TRUE	PASS (|log2FC| >= 0.5)
KLC3	-2.84568	TRUE	PASS (|log2FC| >= 0.5)
LGALS3	-0.653767	TRUE	PASS (|log2FC| >= 0.5)
LRRC8C	0.786169	TRUE	PASS (|log2FC| >= 0.5)
MAP2K3	-1.58538	TRUE	PASS (|log2FC| >= 0.5)
MAP2K7	-0.552538	TRUE	PASS (|log2FC| >= 0.5)
PCGF5	-1.80447	TRUE	PASS (|log2FC| >= 0.5)
PITHD1	-0.984524	TRUE	PASS (|log2FC| >= 0.5)
PSME4	0.171761	FALSE	FAIL (|log2FC| < 0.5)
RBBP7	0.544066	TRUE	PASS (|log2FC| >= 0.5)
RBM38	-2.10493	TRUE	PASS (|log2FC| >= 0.5)
RILP	-2.00483	TRUE	PASS (|log2FC| >= 0.5)
RPS27A	2.51532	TRUE	PASS (|log2FC| >= 0.5)
SH3GL1	-0.924168	TRUE	PASS (|log2FC| >= 0.5)
SLC25A37	-0.852416	TRUE	PASS (|log2FC| >= 0.5)
SLC25A39	-2.84634	TRUE	PASS (|log2FC| >= 0.5)
SLC6A8	-2.64539	TRUE	PASS (|log2FC| >= 0.5)
STK11	-0.726119	TRUE	PASS (|log2FC| >= 0.5)
TAL1	-1.41336	TRUE	PASS (|log2FC| >= 0.5)
TFDP1	-0.350256	FALSE	FAIL (|log2FC| < 0.5)
TFR2	-1.05467	TRUE	PASS (|log2FC| >= 0.5)
TFRC	0.641859	TRUE	PASS (|log2FC| >= 0.5)
TNIK	0.371539	FALSE	FAIL (|log2FC| < 0.5)
TPM1	-0.620763	TRUE	PASS (|log2FC| >= 0.5)
TSPAN5	-1.54043	TRUE	PASS (|log2FC| >= 0.5)
UBB	-1.3029	TRUE	PASS (|log2FC| >= 0.5)
UBE2M	-0.651144	TRUE	PASS (|log2FC| >= 0.5)
UBXN6	-2.10223	TRUE	PASS (|log2FC| >= 0.5)
WDTC1	-0.855052	TRUE	PASS (|log2FC| >= 0.5)
YBX3	-2.19498	TRUE	PASS (|log2FC| >= 0.5)
Gene	log2FC	Pass
CDK6	0.732453	200-5100M	THIS GENE IS ALSO ACTIVATED IN THE EXERCISE
DTYMK	0.565323	200-5100M
ELOB	0.584527	200-5100M
PSME4	0.584739	200-5100M
TFDP1	0.605333	3800-5100M
TNIK	0.679715	200-5100M
