# Supplementary material for: Evaluating Transcriptomic Biomarkers for rHuEPO Detection: Assessing the Impact of Exercise and Altitude Exposure
Source: Drug Test Anal. 2026 Mar 5;18(4):581–602. doi: 10.1002/dta.70040 (PMC13040416; doi:10.1002/dta.70040)
Supplement: Supplementary file 7 — Table S7: Sharma and Sethy reported altitude‐related gene list (gene symbols only; no DEG results available). [file DTA-18-581-s002.xlsx]

## Sheet: Sharma genes
Sharma genes
GATA1
SP1
KLF1
HBD
HBB
HBG1
HBG2
HBM
EPB42
STAT5B
RELB
ARNT
BCL2L2
ALAS2
AHSP
IL8RB
SOD1
IL10
IL4
TNF
TGFB1
IL1B
DMTN
SPTB
SLC4A1
MPP1
HEMGN
