# Supplementary material for: Evaluating Transcriptomic Biomarkers for rHuEPO Detection: Assessing the Impact of Exercise and Altitude Exposure
Source: Drug Test Anal. 2026 Mar 5;18(4):581–602. doi: 10.1002/dta.70040 (PMC13040416; doi:10.1002/dta.70040)
Supplement: Supplementary file 8 — Table S8: Summary counts describing the overlap structure between rHuEPO‐responsive candidate genes (EPO), the altitude‐responsive gene panel (ALT) compiled from reproducible hypoxia studies and exercise‐responsive candidate genes (EXE) identified from the GEPREP evaluation. Counts are shown for unique sets and intersections to document how genes were categorised prior to downstream analyses and Gene Ontology (GO) enrichment. [file DTA-18-581-s006.xlsx]

## Sheet: _SUMMARY_COUNTS
†† Set	Count
EPO only	50	Genes Included in GO
ALT only	3919	Genes Included in GO
EXE only	0
EPO ∩ ALT (not EXE)	69
EPO ∩ EXE (not ALT)	9
ALT ∩ EXE (not EPO)	0
EPO ∩ ALT ∩ EXE	25
EPO total (unique)	153
ALT total (unique)	4013
EXE total (unique)	34	Genes Included in GO

## Sheet: EPO_only
* Unique epo genes
AK2
ALAD
AP2B1
ATP6V0A1
BTRC
CD247
CD28
CDK4
COPS3
CTSB
DCAF10
DCAF11
DCTD
DCTN4
DCUN1D1
DCUN1D4
E2F4
FBXL4
FBXO30
FBXO9
FCHO2
ITSN1
JUN
KIF15
LOC100130562
LOC100131164
LOC286444
LOC389599
LOC441455
MAPKAPK2
MAPKAPK5
MIF
MRS2
NEDD4L
NR3C1
PHC1
PIK3R1
PPM1A
PSENEN
PSMF1
RBBP4
RBL1
SKAP1
SKI
SKP1
TNRC6A
TNRC6C
UBA52
UBE2F
UBQLN1

## Sheet: ALT_only
† All altitude genes
AAGAB
AAMDC
AATK
ABCB9
ABCC3
ABCE1
ABCG1
ABHD13
ABHD18
ABHD3
ABHD4
ABHD8
ABI3
ABLIM3
ABRACL
ABTB1
ACADM
ACAT1
ACAT2
ACD
ACHE
ACKR1
ACOT13
ACP1
ACRBP
ACSM3
ACTL6A
ACTN1
ACTR10
ACTR3
ACTR3-AS1
ACTR6
ACVR1C
ACYP1
ACYP2
ADAL
ADAMTSL4-AS1
ADAP1
ADCY10P1
ADCY4
ADD3
ADGRE1
ADGRE3
ADH5
ADK
ADNP2
ADORA3
ADPRM
ADSL
ADTRP
AFAP1
AFDN
AFTPH
AGAP7P
AGER
AGGF1
AGL
AGO3
AGPAT1
AGPAT2
AGPAT4-IT1
AGTPBP1
AHNAK
AHSA2P
AHSP
AIF1
AIM2
AIMP1
AK4
AK6
AK9
AKIRIN2
AKR1C3
AKR7A3
AKT1
AKT1S1
AKT3
ALCAM
ALDH3B1
ALDH5A1
ALG10B
ALG3
ALG5
ALG8
ALKBH2
ALKBH3
ALKBH8
ALOX12
ALOX15
ALPL
ALS2
AMN1
AMT
AMY2B
ANAPC10
ANAPC13
ANAPC15
ANAPC4
ANK1
ANKK1
ANKMY2
ANKRD20A11P
ANKRD28
ANKRD34A
ANKRD36BP2
ANKRD37
ANKRD44-AS1
ANKRD44-IT1
ANKRD49
ANKS3
ANP32A-IT1
ANP32E
ANTXRLP1
ANXA1
ANXA11
ANXA2
ANXA2R
ANXA3
ANXA6
AP1M1
AP1M2
AP3S1
APEX1
APIP
APOBEC2
APOBEC3A
APOBEC3G
APOL1
APOL2
APOL6
APOO
APP
APPL1
APTR
AQP10
AQP9
ARAF
ARF3
ARFGEF2
ARG1
ARG2
ARHGAP1
ARHGAP11A
ARHGAP11B
ARHGAP15
ARHGAP27P1
ARHGAP27P1-BPTFP1-KPNA2P3
ARHGAP42
ARHGAP6
ARHGEF12
ARHGEF37
ARHGEF40
ARID3B
ARID4A
ARID4B
ARID5B
ARL1
ARL14EP
ARL16
ARL17A
ARL17B
ARL2
ARL4A
ARL5B
ARL6IP1
ARMC10
ARMC12
ARMCX3
ARMT1
ARPC2
ARPC3
ARPC4
ARPC4-TTLL3
ARRB1
ARRB2
ARRDC5
ARV1
ASAP1-IT1
ASAP1-IT2
ASB3
ASCC2
ASCC3
ASDURF
ASF1B
ASH1L-AS1
ASIC3
ASMTL-AS1
ASNSD1
ASPDH
ASPM
ASPRV1
ATAD2
ATF4
ATG16L2
ATG3
ATG4A
ATG4C
ATG5
ATG9A
ATM
ATP11B
ATP11C
ATP13A3
ATP5F1C
ATP5F1E
ATP5IF1
ATP5MC1
ATP5MD
ATP5ME
ATP5MF
ATP5MG
ATP5MPL
ATP5PB
ATP5PD
ATP5PF
ATP5PO
ATP6V0D1
ATP6V1A
ATP6V1E1
ATP6V1FNB
ATP6V1G1
ATP8A1
ATP9A
ATPAF1
ATPSCKMT
ATR
ATRN
ATRX
AURKA
AURKB
AVIL
AZU1
B2M
B3GAT1
B3GNT8
B4GALT3
B4GALT4
B9D1
B9D2
BABAM1
BACH2
BAD
BAG1
BAG6
BAIAP2
BANP
BASP1
BATF
BATF3
BAZ1A
BAZ2B
BBC3
BBOF1
BBS4
BCAM
BCAS2
BCCIP
BCKDK
BCL2
BCL2A1
BCL3
BCLAF1
BCLAF3
BCYRN1
BDH2
BDP1
BEGAIN
BEND2
BEND5
BEST3
BET1
BEX1
BEX2
BEX4
BEX5
BFSP2
BFSP2-AS1
BHLHE40
BICDL2
BIK
BIN3-IT1
BIRC2
BIRC5
BLM
BLOC1S1
BLOC1S6
BLVRA
BLZF1
BMP2K
BMP6
BMP8A
BMP8B
BMS1P20
BNIP1
BNIP2
BNIP3
BNIP3L
BOD1
BOLA3
BORA
BORCS7
BPI
BPNT1
BRCA1
BRD8
BRI3
BRIX1
BRPF3
BSG
BTAF1
BTBD1
BTBD10
BTBD2
BTF3
BTG2
BTK
BTLA
BTN2A1
BTN2A2
BUB1
BUB1B
BUD31
C10ORF105
C10ORF143
C10ORF88
C11ORF1
C11ORF68
C11ORF80
C12ORF10
C12ORF4
C12ORF57
C12ORF73
C12ORF75
C15ORF39
C15ORF40
C16ORF54
C16ORF91
C17ORF67
C17ORF99
C18ORF21
C19ORF33
C19ORF53
C1GALT1C1
C1ORF131
C1ORF198
C1ORF216
C1ORF54
C1ORF61
C21ORF58
C2CD5
C2ORF49
C2ORF74
C2ORF76
C2ORF88
C3ORF35
C3ORF38
C3ORF86
C4ORF3
C5AR1
C5AR2
C5ORF58
C6ORF120
C6ORF62
C8ORF44
C8ORF76
C9ORF139
C9ORF153
C9ORF16
C9ORF40
C9ORF72
C9ORF78
C9ORF85
CA2
CA3-AS1
CABIN1
CABP5
CACFD1
CACNG6
CACNG8
CACUL1
CAHM
CALB1
CALCRL
CALD1
CALHM6
CALM2
CALM3
CAMK1
CAMK4
CAMLG
CAMP
CAMSAP3
CAMTA1-DT
CANT1
CAPN5
CAPN7
CAPZA1
CAPZA2
CARD16
CARD8
CARM1
CASC3
CASP1
CASP17P
CASP3
CASP4
CASP5
CASP6
CASP8AP2
CASS4
CASTOR1
CATIP-AS1
CAV1
CAVIN1
CAVIN2
CBFA2T3
CBR3
CBR4
CBWD1
CBWD5
CBX3
CCAR1
CCDC112
CCDC12
CCDC124
CCDC14
CCDC154
CCDC167
CCDC17
CCDC18
CCDC191
CCDC25
CCDC32
CCDC34
CCDC39
CCDC47
CCDC59
CCDC6
CCDC65
CCDC66
CCDC7
CCDC77
CCDC82
CCDC88A
CCDC91
CCL23
CCN3
CCNA2
CCNB1
CCNB1IP1
CCNB2
CCNC
CCNE1
CCNF
CCNH
CCNI
CCNL1
CCR10
CCR2
CCR3
CCR5
CCR9
CCSER2
CCT2
CCT4
CCT8
CCZ1
CCZ1B
CD151
CD160
CD163
CD177
CD2
CD274
CD2AP
CD300LB
CD36
CD37
CD38
CD3E
CD48
CD5
CD52
CD58
CD6
CD69
CD79A
CD9
CDA
CDADC1
CDC14A
CDC14B
CDC20
CDC34
CDC40
CDC42
CDC42BPA
CDC42EP1
CDC42EP2
CDC42EP4
CDC45
CDC7
CDCA2
CDCA3
CDCA5
CDCA7L
CDCA8
CDIP1
CDIPT
CDK1
CDK18
CDK2AP1
CDK5RAP3
CDKN1A
CDKN2A
CDKN2AIPNL
CDKN2C
CDKN2D
CDKN3
CDT1
CDV3
CEACAM19
CEACAM6
CEACAM8
CEBPA
CEBPB
CEBPD
CEBPE
CEBPZ
CEBPZOS
CELA1
CELF2-AS1
CENPA
CENPB
CENPF
CENPH
CENPJ
CENPK
CENPL
CENPM
CENPN
CENPQ
CENPS
CENPT
CENPU
CENPW
CEP120
CEP131
CEP135
CEP162
CEP290
CEP295
CEP350
CEP55
CEP57
CEP78
CEP85L
CEP95
CEP97
CERS6
CETN2
CETN3
CETP
CFAP161
CFAP298
CFAP36
CFAP58-DT
CFAP97
CFD
CFDP1
CFH
CGAS
CGRRF1
CHAC2
CHAD
CHCHD1
CHCHD2
CHCHD6
CHCHD7
CHD1
CHD9
CHEK1
CHI3L1
CHID1
CHM
CHML
CHMP1A
CHMP4A
CHMP4B
CHMP5
CHORDC1
CHP1
CHPF
CHPT1
CHRNB1
CHRNE
CHRNG
CHST11
CHST13
CHST7
CHST8
CHURC1
CIAO2A
CIDECP1
CINP
CIP2A
CIR1
CISD2
CITED4
CIZ1
CKAP2
CKB
CKLF
CKMT2-AS1
CKS1B
CKS2
CLC
CLDN5
CLDN9
CLDND1
CLDND2
CLEC12A
CLEC12B
CLEC18B
CLEC1B
CLEC2B
CLEC2D
CLEC2L
CLEC4A
CLEC4D
CLEC4O
CLECL1
CLIC1
CLIC2
CLIC3
CLIP2
CLK1
CLK4
CLPP
CMAHP
CMAS
CMBL
CMSS1
CMTM2
CMTM5
CMTR2
CNN2
CNOT2-DT
CNOT6
CNPPD1
CNPY2
CNTNAP3
COA1
COA4
COA5
COA6
COA6-AS1
COA8
COCH
COG6
COG8
COL26A1
COMMD1
COMMD10
COMMD3
COMMD6
COMMD8
COPB1
COPS4
COPS5
COPS8
COPS9
COPZ2
COQ2
COQ3
COQ5
COTL1
COX14
COX17
COX20
COX4I1
COX5B
COX6A1
COX6B1
COX6C
COX7A2
COX7C
COX8A
CPA3
CPEB2
CPPED1
CPSF3
CPSF6
CPT1B
CPTP
CPVL
CRABP2
CRAT
CRBN
CREB5
CREBRF
CREBZF
CREG1
CRELD2
CREM
CRISP3
CRPPA
CRTAM
CRTC1
CRYGS
CRYZ
CSE1L
CSF3R
CSK
CSNK1G2
CSNK2B
CSPP1
CSTA
CSTF3
CTDNEP1
CTDSP1
CTDSPL
CTLA4
CTNNAL1
CTNNBIP1
CTR9
CTRL
CTSG
CTSK
CTSL
CTTN
CUEDC1
CUL1
CUL5
CUTC
CUX1
CWC15
CWC22
CWC27
CWF19L2
CX3CR1
CXCL10
CXCL16
CXCL5
CXCL8
CXCR1
CXCR2
CXCR2P1
CXORF21
CXORF56
CXORF65
CYB5R4
CYBB
CYBRD1
CYP1B1
CYP2T1P
CYP4F12
CYP4F29P
CYP4F35P
CYP51A1
CYSLTR1
CYTH2
CYTH4
CYTOR
DAAM1
DAB2
DAD1
DAP
DAP3
DARS1
DAZAP2
DBI
DBN1
DBNDD1
DBP
DBT
DCAF13
DCP2
DCTN6
DDHD1
DDIT3
DDX1
DDX10
DDX11L1
DDX3Y
DDX47
DDX50
DDX55
DDX60
DDX60L
DEDD2
DEFA4
DEFA8P
DEK
DENND1B
DENND2C
DENND5A
DENND5B
DENR
DEPDC1B
DERL3
DESI1
DGAT2
DGKG
DGUOK-AS1
DHFR
DHFR2
DHRS1
DHRS12
DHX15
DHX29
DHX32
DHX34
DHX36
DIAPH2
DICER1-AS1
DIPK1A
DIPK1B
DIS3L
DISC1
DKFZP586I1420
DLAT
DLEU2
DLGAP5
DMTF1
DMXL2
DNAAF2
DNAH14
DNAJA1
DNAJA4
DNAJB11
DNAJB14
DNAJB2
DNAJB9
DNAJC1
DNAJC19
DNAJC2
DNAJC24
DNAJC25
DNAJC4
DNAJC6
DNAJC7
DNAJC8
DNAJC9
DNASE1L3
DNM1L
DNMT3B
DNPH1
DOCK10
DOCK11
DOCK8-AS1
DOK3
DOK4
DOP1A
DPCD
DPEP2
DPH5
DPM1
DPM2
DPY19L1
DPY30
DRAM2
DRG1
DSC1
DSCC1
DSN1
DTX2
DTX4
DUSP1
DUSP12
DUT
DYNC2LI1
DYNLT1
DYNLT3
DYRK1B
DYRK2
DYRK3
DYRK4
DZIP3
E2F1
E2F8
EAF2
EAPP
EBAG9
EBLN2
EBNA1BP2
EBPL
ECH1
ECHDC1
ECHDC2
ECSIT
ECT2
EDDM13
EDEM3
EED
EEF1AKMT1
EEF1B2
EEF1E1
EEF1G
EEF2K
EEPD1
EFCAB2
EFEMP2
EFHD2
EFL1
EFR3A
EGFL7
EGLN1
EHD3
EID1
EID3
EIF1AY
EIF1B
EIF2AK1
EIF2B3
EIF2S2
EIF3D
EIF3E
EIF3F
EIF3I
EIF3J
EIF4A2
EIF4B
EIF4G3
EIF5
ELAC1
ELANE
ELF2
ELF4
ELFN1-AS1
ELK3
ELL3
ELMO2
ELMO3
ELMOD2
ELOF1
ELOVL4
ELOVL7
ELP2
EMC1
EMC10
EMC3
EMC6
EMC9
EMD
EMID1
EML6
ENDOD1
ENSA
ENTPD1
ENTPD2
EOGT
EPB41
EPB41L4A-AS1
EPC1
EPC2
EPHX1
EPN2
EPOR
EPRS1
EPS15L1
EPSTI1
ERAP2
ERBIN
ERF
ERFE
ERGIC1
ERH
ERICH6-AS1
ERLEC1
ERMAP
ERMARD
ERMN
ERP27
ERP29
ERP44
ESAM
ESCO1
ESD
ESF1
ESPL1
ESPN
ESRG
ESRP2
ESS2
ETF1
ETFA
ETFRF1
ETNK1
ETS1
EVA1B
EVI2A
EVI2B
EXOC1
EXOC3L1
EXOC4
EXOSC1
EXOSC2
EXOSC3
EXOSC7
EXOSC8
EXOSC9
EXPH5
EZH2
F11R
F13A1
F2RL1
F2RL3
FA2H
FAAH2
FAAP20
FAH
FAIM
FAM104A
FAM104B
FAM110A
FAM111A
FAM111B
FAM117A
FAM122B
FAM126A
FAM131A
FAM136A
FAM13A-AS1
FAM13B
FAM153A
FAM160B1
FAM183BP
FAM193B
FAM199X
FAM200A
FAM210A
FAM210B
FAM214A
FAM216A
FAM218A
FAM222A
FAM238A
FAM24B
FAM30A
FAM32A
FAM3C
FAM53B
FAM76B
FAM83A
FAM89B
FAM91A1
FAM95C
FAM98A
FANCI
FANCM
FAR1
FASTKD3
FAU
FAXDC2
FBL
FBN2
FBRS
FBXL13
FBXL14
FBXO11
FBXO2
FBXO22
FBXO25
FBXO3
FBXO4
FBXO48
FBXO5
FBXW4
FBXW4P1
FBXW7
FCER1A
FCER1G
FCGR1A
FCGR1B
FCGR1CP
FCGR2A
FCGRT
FCMR
FCRL2
FEM1B
FEN1
FERMT3
FES
FEZ2
FFAR2
FFAR4
FGF7P3
FGFR1OP
FGFR1OP2
FGL2
FHL1
FHL2
FHL3
FIS1
FITM1
FKBP11
FKBP15
FKBP1A
FKBP1B
FKBP3
FLI1
FLOT2
FLT3LG
FLVCR1-DT
FMC1
FMNL1
FN3K
FNDC10
FOPNL
FOS
FOXM1
FOXO3
FOXO4
FPR2
FRAT1
FRAT2
FRG1
FRG1BP
FRG1CP
FRG1HP
FRMD3
FRY
FRY-AS1
FRYL
FSCN1
FTH1
FTH1P3
FTL
FXYD1
FXYD5
FXYD7
FZR1
G0S2
G2E3
G6PD
GAB2
GABARAP
GABBR1
GABRR2
GADD45A
GALK1
GALNT14
GAPT
GAS2L1
GAS5
GAS6
GATA3
GATB
GBGT1
GBP2
GBP3
GBP5
GCA
GCAT
GCFC2
GCNA
GCNT1
GCNT4
GDPD3
GEMIN2
GFI1B
GFM2
GFOD2
GGCT
GGCX
GGH
GGNBP2
GGTA1P
GGTLC2
GHRL
GHRLOS
GID4
GIHCG
GIMAP2
GIMAP7
GIN1
GINS1
GINS4
GIPR
GIT1
GK
GKAP1
GLB1L
GLCCI1
GLDC
GLG1
GLIPR1
GLIS2
GLMN
GLO1
GLRX
GLRX2
GLRX3
GMFB
GMFG
GMIP
GMNN
GMPPB
GNA12
GNAI2
GNAS
GNAZ
GNB1
GNB2
GNG11
GNGT2
GNL2
GNL3
GNPAT
GNPDA1
GNPDA2
GNPTAB
GOLGA4
GOLGA8A
GOLGA8B
GOLGB1
GON4L
GON7
GOPC
GORAB
GP1BA
GP6
GP9
GPATCH11
GPATCH2L
GPATCH4
GPHN
GPN1
GPN3
GPR137
GPR137B
GPR146
GPR162
GPR171
GPR174
GPR18
GPR183
GPR27
GPR34
GPR37L1
GPR89A
GPR89B
GPRC5D
GPRIN3
GPSM3
GPX1
GPX3
GPX7
GRAMD1A
GRIFIN
GRIK1-AS2
GRINA
GRK2
GS1-124K5.4
GSAP
GSDMB
GSK3A
GSN
GSPT1
GSTM4
GSTO1
GTF2A2
GTF2B
GTF2E2
GTF2F2
GTF2H1
GTF2I
GTF2IP20
GTF2IRD2B
GTF3C6
GTPBP1
GTPBP8
GTSCR1
GTSE1
GTSF1
GUCA1B
GUCD1
GUCY1B1
GUSBP11
GUSBP16
GYPA
GYPC
GYS2
GZMA
GZMH
GZMK
H1-0
H1-10
H1-2
H1-5
H2AC13
H2AC14
H2AC17
H2AC20
H2AC8
H2AZ1
H2BC12
H2BC21
H2BC7
H2BC8
H2BC9
H2BW3P
H3C10
H4C11
H4C3
HACD
HAGH
HAT1
HAUS1
HAUS6
HAX1
HBA2
HBG1
HBG2
HBM
HBQ1
HBS1L
HBZ
HCAR2
HCAR3
HCG18
HCG27
HCK
HDAC4-AS1
HDAC5
HDAC8
HDDC2
HDDC3
HDGF
HEAT2
HEATR3
HEATR9
HEBP1
HEBP2
HECW2-AS1
HEMGN
HENMT1
HEPACAM2
HERC2P11
HERC4
HERC5
HERC6
HEXA
HGD
HIBCH
HIC1
HID1
HIGD1A
HIKESHI
HINT1
HINT2
HINT3
HIP1
HJURP
HLA-DQA2
HLA-DQB2
HLA-DRA
HLTF
HLX
HMGB2
HMGN1
HMGN3
HMGN5
HNMT
HNRNPA1
HNRNPA2B1
HNRNPA3
HNRNPLL
HNRNPU
HOTAIRM1
HP
HPCAL1
HPD
HPDL
HPF1
HPGD
HPRT1
HPS1
HRAT92
HRH2
HS1BP3
HS2ST1
HSCB
HSD11B1-AS1
HSD17B11
HSD17B4
HSDL1
HSF2
HSP90AA1
HSP90AB4P
HSP90B1
HSPA13
HSPA14
HSPA4
HSPA5
HSPA7
HSPA8
HSPB1
HSPB11
HSPD1
HSPE1
HTATSF1
HTATSF1P2
HVCN1
HYAL3
HYLS1
IBTK
ICAM4
ICOS
IDE
IDI1
IDO1
IFI27L1
IFI27L2
IFI44
IFI44L
IFI6
IFIH1
IFIT1B
IFIT3
IFIT5
IFITM2
IFITM3
IFNAR2
IFNG-AS1
IFNGR1
IFT20
IFT46
IFT88
IFTAP
IGBP1
IGF1
IGF2BP2
IGKJ5
IGLL5
IKZF2
IL13RA1
IL15
IL18
IL18BP
IL18R1
IL18RAP
IL1B
IL1R1
IL1RN
IL23A
IL4
IL5RA
ILF2
IMMP1L
IMMP2L
IMPA2
IMPDH1
INAFM1
INAFM2
INF2
ING3
ING4
INKA1
INKA2
INKA2-AS1
INPP5K
INSIG2
INSYN2B
INTS13
INTS5
INTS6-AS1
INTS6L
INTS7
INTS8
IP6K1
IPO7
IQCG
IQCH-AS1
IQCN
IRF4
IRF7
IRX3
ITGA2B
ITGA4
ITGA6-AS1
ITGAE
ITGAV
ITGB1
ITGB1BP1
ITGB2-AS1
ITGB3
ITIH4
ITLN1
ITM2A
ITM2C
ITPK1
ITPKC
ITPR2
IVNS1ABP
IZUMO4
JADE3
JAK2
JARID2-AS1
JCHAIN
JHY
JKAMP
JMJD1C
JMY
JPT1
JSRP1
JUND
KANK2
KARS1
KBTBD3
KCNAB2
KCNAB3
KCNC4
KCNH2
KCNJ2-AS1
KCNK7
KCNQ1
KCTD12
KCTD2
KCTD9
KDM4B
KDM6B
KDM7A-DT
KDSR
KEL
KIAA0754
KIAA0930
KIAA1109
KIAA1211L
KIAA1586
KIAA1841
KIF11
KIF18B
KIF19
KIF20B
KIF2A
KIF2C
KIF3A
KIF4A
KIFC1
KIFC3
KIN
KIR2DL3
KIZ
KLF1
KLF12
KLF16
KLF9
KLHDC1
KLHDC7B
KLHDC8A
KLHDC8B
KLHL14
KLHL2
KLHL21
KLHL5
KLHL7
KLRB1
KLRC4-KLRK1
KLRF1
KLRG1
KNL1
KNSTRN
KPNA2
KRBOX4
KRCC1
KRT23
KRT72
KRT79
KTN1
L3HYPDH
LACTB
LACTB2
LAIR2
LAMTOR1
LAMTOR3
LAMTOR5
LANCL1
LANCL3
LAPTM5
LARP1B
LARP4
LARP7
LASP1
LAX1
LBX2-AS1
LCN2
LCORL
LDB1
LDHA
LDHB
LEF1-AS1
LEFTY1
LEMD3
LENG1
LEP
LEPR
LEXM
LGALS12
LGALS2
LGALS9
LGALSL
LHFPL6
LHPP
LIAS
LIG4
LIMD2
LIMK2
LIMS1
LIN52
LIN9
LINC-PINT
LINC00173
LINC00174
LINC00239
LINC00243
LINC00260
LINC00324
LINC00467
LINC00476
LINC00537
LINC00539
LINC00570
LINC00597
LINC00649
LINC00653
LINC00667
LINC00671
LINC00685
LINC00853
LINC00877
LINC00885
LINC00892
LINC00909
LINC00937
LINC00954
LINC00963
LINC01032
LINC01063
LINC01093
LINC01176
LINC01270
LINC01353
LINC01410
LINC01480
LINC01503
LINC01504
LINC01506
LINC01550
LINC01637
LINC01781
LINC01800
LINC01806
LINC01857
LINC01881
LINC01934
LINC02217
LINC02256
LINC02328
LINC02352
LINC02384
LINC02397
LINC02446
LINC02470
LINC02482
LINC02611
LINGO3
LIPT1
LITAF
LMAN1
LMNB1
LMNTD2-AS1
LMOD1
LNPEP
LOC100128108
LOC100128276
LOC100129203
LOC100129697
LOC100130298
LOC100131257
LOC100131289
LOC100287036
LOC100287896
LOC100288203
LOC100289361
LOC100289473
LOC100289561
LOC100506100
LOC100506302
LOC100506585
LOC100507006
LOC100507547
LOC100996419
LOC100996447
LOC100996583
LOC101409256
LOC101927178
LOC101927752
LOC101927759
LOC101927811
LOC101927854
LOC101927974
LOC101928000
LOC101928143
LOC101928323
LOC101928419
LOC101928429
LOC101928595
LOC101928617
LOC101928659
LOC101928673
LOC101929165
LOC101929243
LOC101930071
LOC101930085
LOC102606465
LOC102723345
LOC102723373
LOC102723692
LOC102723809
LOC102724760
LOC105369595
LOC105371409
LOC105371795
LOC105372480
LOC105373383
LOC105373759
LOC105375713
LOC105375938
LOC105376805
LOC105377590
LOC105378949
LOC105747689
LOC107984036
LOC107984703
LOC107985770
LOC112543491
LOC145474
LOC254896
LOC284454
LOC339803
LOC374443
LOC389834
LOC400499
LOC400682
LOC401261
LOC441242
LOC606724
LOC643072
LOC643802
LOC644285
LOC644656
LOC645177
LOC646626
LOC728554
LOC728975
LOC729609
LOC729737
LOC729870
LOC730098
LOC730101
LOXHD1
LPAR2
LPAR6
LRFN1
LRFN4
LRG1
LRMP
LRP1
LRR1
LRRC2
LRRC25
LRRC26
LRRC29
LRRC4
LRRC40
LRRC41
LRRC6
LRRC61
LRRC70
LRRC75A
LRRCC1
LRRK2
LRRN3
LSM1
LSM3
LSM5
LSM7
LSMEM1
LSP1
LSP1P4
LTBP1
LTC4S
LTF
LTN1
LTV1
LUC7L
LUC7L3
LUCAT1
LXN
LY6G5C
LY6G6F
LY96
LYAR
LYL1
LYN
LYPD3
LYRM4
LZTFL1
MACF1
MACROD1
MAD2L1
MADCAM1
MAF1
MAFA
MAFF
MAFK
MAGEH1
MAGOH
MALAT1
MAMDC4
MAMSTR
MAN1B1-DT
MAN2A1
MANEA
MANEA-DT
MANF
MAP11
MAP1LC3A
MAP1LC3B
MAP2K2
MAP3K11
MAP3K13
MAP3K2
MAP3K7CL
MAP3K9
MAP4K5
MAP7D1
MAP9
MAPK10
MAPK3
MAPK8IP1P2
MAPKAPK3
MAPKAPK5-AS1
MARCHF2
MARCKSL1
MARK2
MAT2A
MATR3
MBIP
MBNL3
MBOAT7
MBP
MBTD1
MCEE
MCEMP1
MCM10
MCM2
MCM4
MCM8
MCOLN1
MCPH1
MCTS1
MDH1
MDK
MED10
MED13
MED14OS
MED21
MED25
MED31
MED7
MEF2C
MEF2C-AS1
MEFV
MEGF6
MELK
MELTF-AS1
METAP2
METRNL
METTL15
METTL18
METTL23
METTL2B
METTL3
METTL4
METTL5
MEX3C
MFAP3L
MFSD12
MFSD13A
MFSD2B
MGC16275
MGC70870
MGLL
MGRN1
MGST2
MHENCR
MIA
MIAT
MIB1
MICAL2
MICALCL
MICOS10P1
MICOS13
MICU2
MICU3
MID1IP1
MIDN
MIGA1
MILR1
MINDY1
MINDY3
MIR10393
MIR142
MIR155HG
MIR17HG
MIR223
MIR29B2CHG
MIR3142HG
MIR320D1
MIR320E
MIR342
MIR3614
MIR3652
MIR3658
MIR3671
MIR4426
MIR4435-2HG
MIR4697HG
MIR570HG
MIR628
MIR762HG
MIS12
MIS18A
MIS18BP1
MISP3
MITD1
MIXL1
MKI67
MKKS
MKNK2
MKRN1
MLF2
MLH1
MLKL
MMD
MMP24OS
MMP8
MMRN1
MMUT
MND1
MOB1B
MOB2
MOB3A
MORC3
MORF4L2
MORN2
MOSMO
MOSPD3
MPHOSPH10
MPHOSPH6
MPIG6B
MPL
MPO
MPP1
MPST
MPZL3
MRC2
MRFAP1L1
MRPL1
MRPL11
MRPL13
MRPL14
MRPL15
MRPL18
MRPL20
MRPL21
MRPL23
MRPL24
MRPL27
MRPL3
MRPL32
MRPL33
MRPL35
MRPL36
MRPL39
MRPL40
MRPL45
MRPL46
MRPL47
MRPL48
MRPL49
MRPL50
MRPL51
MRPL52
MRPL53
MRPL54
[truncated: 1,920 more rows]

## Sheet: EPO_and_ALT
§ Overlap epo and altitude
ABCG2
ADIPOR1
ANKRD9
AP2A1
AP2M1
AP2S1
AQP1
ATP6V1D
BCL2L1
BLVRB
BPGM
BRD4
CD3G
COPS2
CUL4A
DCAF12
DCAF6
DMTN
DTYMK
E2F2
EEF1D
ELOB
EPN1
FBXO7
FECH
FKBP8
FURIN
GLRX5
GMPR
GUK1
HBB
HMBS
IFI27
ISCA1
KIF23
KLC3
LGALS3
MAP2K3
MARCHF8
OSBP2
PCGF5
PITHD1
PSME4
RAP1GAP
RBBP7
RBM38
RILP
RPS27A
SELENBP1
SH3GL1
SLC25A37
SLC25A39
SLC6A8
STRADB
TENT5C
TFDP1
TFRC
TMOD1
TNIK
TNS1
TPM1
TSPAN5
UBB
UBE2M
UBXN6
WDTC1
XK
YBX3
YOD1

## Sheet: EPO_and_EXE
¶ Exercise and epo overlap
CCR7
FEM1A
GYPE
KIF18A
LEF1
MAP4K4
PICALM
S1PR1
SLC6A10P

## Sheet: EPO_ALT_EXE
§§ Gene overlap epo, altitude and exercise
ADD1
ALAS2
ARF1
ATP6V0C
CA1
CD3D
CDK6
CENPE
CTSE
EPB42
GATA1
GYPB
HBA1
HBD
KRT1
LRRC8C
MAP2K7
RHAG
SIAH2
SLC4A1
SNCA
STK11
TAL1
TFR2
TRIM58

## Sheet: EPO_all_unique
‡ Epo all 153 genes
ABCG2
ADD1
ADIPOR1
AK2
ALAD
ALAS2
ANKRD9
AP2A1
AP2B1
AP2M1
AP2S1
AQP1
ARF1
ATP6V0A1
ATP6V0C
ATP6V1D
BCL2L1
BLVRB
BPGM
BRD4
BTRC
CA1
CCR7
CD247
CD28
CD3D
CD3G
CDK4
CDK6
CENPE
COPS2
COPS3
CTSB
CTSE
CUL4A
DCAF10
DCAF11
DCAF12
DCAF6
DCTD
DCTN4
DCUN1D1
DCUN1D4
DMTN
DTYMK
E2F2
E2F4
EEF1D
ELOB
EPB42
EPN1
FBXL4
FBXO30
FBXO7
FBXO9
FCHO2
FECH
FEM1A
FKBP8
FURIN
GATA1
GLRX5
GMPR
GUK1
GYPB
GYPE
HBA1
HBB
HBD
HMBS
IFI27
ISCA1
ITSN1
JUN
KIF15
KIF18A
KIF23
KLC3
KRT1
LEF1
LGALS3
LOC100130562
LOC100131164
LOC286444
LOC389599
LOC441455
LRRC8C
MAP2K3
MAP2K7
MAP4K4
MAPKAPK2
MAPKAPK5
MARCHF8
MIF
MRS2
NEDD4L
NR3C1
OSBP2
PCGF5
PHC1
PICALM
PIK3R1
PITHD1
PPM1A
PSENEN
PSME4
PSMF1
RAP1GAP
RBBP4
RBBP7
RBL1
RBM38
RHAG
RILP
RPS27A
S1PR1
SELENBP1
SH3GL1
SIAH2
SKAP1
SKI
SKP1
SLC25A37
SLC25A39
SLC4A1
SLC6A10P
SLC6A8
SNCA
STK11
STRADB
TAL1
TENT5C
TFDP1
TFR2
TFRC
TMOD1
TNIK
TNRC6A
TNRC6C
TNS1
TPM1
TRIM58
TSPAN5
UBA52
UBB
UBE2F
UBE2M
UBQLN1
UBXN6
WDTC1
XK
YBX3
YOD1

## Sheet: ALT_all_unique
** Altitude unique list
AAGAB
AAMDC
AATK
ABCB9
ABCC3
ABCE1
ABCG1
ABCG2
ABHD13
ABHD18
ABHD3
ABHD4
ABHD8
ABI3
ABLIM3
ABRACL
ABTB1
ACADM
ACAT1
ACAT2
ACD
ACHE
ACKR1
ACOT13
ACP1
ACRBP
ACSM3
ACTL6A
ACTN1
ACTR10
ACTR3
ACTR3-AS1
ACTR6
ACVR1C
ACYP1
ACYP2
ADAL
ADAMTSL4-AS1
ADAP1
ADCY10P1
ADCY4
ADD1
ADD3
ADGRE1
ADGRE3
ADH5
ADIPOR1
ADK
ADNP2
ADORA3
ADPRM
ADSL
ADTRP
AFAP1
AFDN
AFTPH
AGAP7P
AGER
AGGF1
AGL
AGO3
AGPAT1
AGPAT2
AGPAT4-IT1
AGTPBP1
AHNAK
AHSA2P
AHSP
AIF1
AIM2
AIMP1
AK4
AK6
AK9
AKIRIN2
AKR1C3
AKR7A3
AKT1
AKT1S1
AKT3
ALAS2
ALCAM
ALDH3B1
ALDH5A1
ALG10B
ALG3
ALG5
ALG8
ALKBH2
ALKBH3
ALKBH8
ALOX12
ALOX15
ALPL
ALS2
AMN1
AMT
AMY2B
ANAPC10
ANAPC13
ANAPC15
ANAPC4
ANK1
ANKK1
ANKMY2
ANKRD20A11P
ANKRD28
ANKRD34A
ANKRD36BP2
ANKRD37
ANKRD44-AS1
ANKRD44-IT1
ANKRD49
ANKRD9
ANKS3
ANP32A-IT1
ANP32E
ANTXRLP1
ANXA1
ANXA11
ANXA2
ANXA2R
ANXA3
ANXA6
AP1M1
AP1M2
AP2A1
AP2M1
AP2S1
AP3S1
APEX1
APIP
APOBEC2
APOBEC3A
APOBEC3G
APOL1
APOL2
APOL6
APOO
APP
APPL1
APTR
AQP1
AQP10
AQP9
ARAF
ARF1
ARF3
ARFGEF2
ARG1
ARG2
ARHGAP1
ARHGAP11A
ARHGAP11B
ARHGAP15
ARHGAP27P1
ARHGAP27P1-BPTFP1-KPNA2P3
ARHGAP42
ARHGAP6
ARHGEF12
ARHGEF37
ARHGEF40
ARID3B
ARID4A
ARID4B
ARID5B
ARL1
ARL14EP
ARL16
ARL17A
ARL17B
ARL2
ARL4A
ARL5B
ARL6IP1
ARMC10
ARMC12
ARMCX3
ARMT1
ARPC2
ARPC3
ARPC4
ARPC4-TTLL3
ARRB1
ARRB2
ARRDC5
ARV1
ASAP1-IT1
ASAP1-IT2
ASB3
ASCC2
ASCC3
ASDURF
ASF1B
ASH1L-AS1
ASIC3
ASMTL-AS1
ASNSD1
ASPDH
ASPM
ASPRV1
ATAD2
ATF4
ATG16L2
ATG3
ATG4A
ATG4C
ATG5
ATG9A
ATM
ATP11B
ATP11C
ATP13A3
ATP5F1C
ATP5F1E
ATP5IF1
ATP5MC1
ATP5MD
ATP5ME
ATP5MF
ATP5MG
ATP5MPL
ATP5PB
ATP5PD
ATP5PF
ATP5PO
ATP6V0C
ATP6V0D1
ATP6V1A
ATP6V1D
ATP6V1E1
ATP6V1FNB
ATP6V1G1
ATP8A1
ATP9A
ATPAF1
ATPSCKMT
ATR
ATRN
ATRX
AURKA
AURKB
AVIL
AZU1
B2M
B3GAT1
B3GNT8
B4GALT3
B4GALT4
B9D1
B9D2
BABAM1
BACH2
BAD
BAG1
BAG6
BAIAP2
BANP
BASP1
BATF
BATF3
BAZ1A
BAZ2B
BBC3
BBOF1
BBS4
BCAM
BCAS2
BCCIP
BCKDK
BCL2
BCL2A1
BCL2L1
BCL3
BCLAF1
BCLAF3
BCYRN1
BDH2
BDP1
BEGAIN
BEND2
BEND5
BEST3
BET1
BEX1
BEX2
BEX4
BEX5
BFSP2
BFSP2-AS1
BHLHE40
BICDL2
BIK
BIN3-IT1
BIRC2
BIRC5
BLM
BLOC1S1
BLOC1S6
BLVRA
BLVRB
BLZF1
BMP2K
BMP6
BMP8A
BMP8B
BMS1P20
BNIP1
BNIP2
BNIP3
BNIP3L
BOD1
BOLA3
BORA
BORCS7
BPGM
BPI
BPNT1
BRCA1
BRD4
BRD8
BRI3
BRIX1
BRPF3
BSG
BTAF1
BTBD1
BTBD10
BTBD2
BTF3
BTG2
BTK
BTLA
BTN2A1
BTN2A2
BUB1
BUB1B
BUD31
C10ORF105
C10ORF143
C10ORF88
C11ORF1
C11ORF68
C11ORF80
C12ORF10
C12ORF4
C12ORF57
C12ORF73
C12ORF75
C15ORF39
C15ORF40
C16ORF54
C16ORF91
C17ORF67
C17ORF99
C18ORF21
C19ORF33
C19ORF53
C1GALT1C1
C1ORF131
C1ORF198
C1ORF216
C1ORF54
C1ORF61
C21ORF58
C2CD5
C2ORF49
C2ORF74
C2ORF76
C2ORF88
C3ORF35
C3ORF38
C3ORF86
C4ORF3
C5AR1
C5AR2
C5ORF58
C6ORF120
C6ORF62
C8ORF44
C8ORF76
C9ORF139
C9ORF153
C9ORF16
C9ORF40
C9ORF72
C9ORF78
C9ORF85
CA1
CA2
CA3-AS1
CABIN1
CABP5
CACFD1
CACNG6
CACNG8
CACUL1
CAHM
CALB1
CALCRL
CALD1
CALHM6
CALM2
CALM3
CAMK1
CAMK4
CAMLG
CAMP
CAMSAP3
CAMTA1-DT
CANT1
CAPN5
CAPN7
CAPZA1
CAPZA2
CARD16
CARD8
CARM1
CASC3
CASP1
CASP17P
CASP3
CASP4
CASP5
CASP6
CASP8AP2
CASS4
CASTOR1
CATIP-AS1
CAV1
CAVIN1
CAVIN2
CBFA2T3
CBR3
CBR4
CBWD1
CBWD5
CBX3
CCAR1
CCDC112
CCDC12
CCDC124
CCDC14
CCDC154
CCDC167
CCDC17
CCDC18
CCDC191
CCDC25
CCDC32
CCDC34
CCDC39
CCDC47
CCDC59
CCDC6
CCDC65
CCDC66
CCDC7
CCDC77
CCDC82
CCDC88A
CCDC91
CCL23
CCN3
CCNA2
CCNB1
CCNB1IP1
CCNB2
CCNC
CCNE1
CCNF
CCNH
CCNI
CCNL1
CCR10
CCR2
CCR3
CCR5
CCR9
CCSER2
CCT2
CCT4
CCT8
CCZ1
CCZ1B
CD151
CD160
CD163
CD177
CD2
CD274
CD2AP
CD300LB
CD36
CD37
CD38
CD3D
CD3E
CD3G
CD48
CD5
CD52
CD58
CD6
CD69
CD79A
CD9
CDA
CDADC1
CDC14A
CDC14B
CDC20
CDC34
CDC40
CDC42
CDC42BPA
CDC42EP1
CDC42EP2
CDC42EP4
CDC45
CDC7
CDCA2
CDCA3
CDCA5
CDCA7L
CDCA8
CDIP1
CDIPT
CDK1
CDK18
CDK2AP1
CDK5RAP3
CDK6
CDKN1A
CDKN2A
CDKN2AIPNL
CDKN2C
CDKN2D
CDKN3
CDT1
CDV3
CEACAM19
CEACAM6
CEACAM8
CEBPA
CEBPB
CEBPD
CEBPE
CEBPZ
CEBPZOS
CELA1
CELF2-AS1
CENPA
CENPB
CENPE
CENPF
CENPH
CENPJ
CENPK
CENPL
CENPM
CENPN
CENPQ
CENPS
CENPT
CENPU
CENPW
CEP120
CEP131
CEP135
CEP162
CEP290
CEP295
CEP350
CEP55
CEP57
CEP78
CEP85L
CEP95
CEP97
CERS6
CETN2
CETN3
CETP
CFAP161
CFAP298
CFAP36
CFAP58-DT
CFAP97
CFD
CFDP1
CFH
CGAS
CGRRF1
CHAC2
CHAD
CHCHD1
CHCHD2
CHCHD6
CHCHD7
CHD1
CHD9
CHEK1
CHI3L1
CHID1
CHM
CHML
CHMP1A
CHMP4A
CHMP4B
CHMP5
CHORDC1
CHP1
CHPF
CHPT1
CHRNB1
CHRNE
CHRNG
CHST11
CHST13
CHST7
CHST8
CHURC1
CIAO2A
CIDECP1
CINP
CIP2A
CIR1
CISD2
CITED4
CIZ1
CKAP2
CKB
CKLF
CKMT2-AS1
CKS1B
CKS2
CLC
CLDN5
CLDN9
CLDND1
CLDND2
CLEC12A
CLEC12B
CLEC18B
CLEC1B
CLEC2B
CLEC2D
CLEC2L
CLEC4A
CLEC4D
CLEC4O
CLECL1
CLIC1
CLIC2
CLIC3
CLIP2
CLK1
CLK4
CLPP
CMAHP
CMAS
CMBL
CMSS1
CMTM2
CMTM5
CMTR2
CNN2
CNOT2-DT
CNOT6
CNPPD1
CNPY2
CNTNAP3
COA1
COA4
COA5
COA6
COA6-AS1
COA8
COCH
COG6
COG8
COL26A1
COMMD1
COMMD10
COMMD3
COMMD6
COMMD8
COPB1
COPS2
COPS4
COPS5
COPS8
COPS9
COPZ2
COQ2
COQ3
COQ5
COTL1
COX14
COX17
COX20
COX4I1
COX5B
COX6A1
COX6B1
COX6C
COX7A2
COX7C
COX8A
CPA3
CPEB2
CPPED1
CPSF3
CPSF6
CPT1B
CPTP
CPVL
CRABP2
CRAT
CRBN
CREB5
CREBRF
CREBZF
CREG1
CRELD2
CREM
CRISP3
CRPPA
CRTAM
CRTC1
CRYGS
CRYZ
CSE1L
CSF3R
CSK
CSNK1G2
CSNK2B
CSPP1
CSTA
CSTF3
CTDNEP1
CTDSP1
CTDSPL
CTLA4
CTNNAL1
CTNNBIP1
CTR9
CTRL
CTSE
CTSG
CTSK
CTSL
CTTN
CUEDC1
CUL1
CUL4A
CUL5
CUTC
CUX1
CWC15
CWC22
CWC27
CWF19L2
CX3CR1
CXCL10
CXCL16
CXCL5
CXCL8
CXCR1
CXCR2
CXCR2P1
CXORF21
CXORF56
CXORF65
CYB5R4
CYBB
CYBRD1
CYP1B1
CYP2T1P
CYP4F12
CYP4F29P
CYP4F35P
CYP51A1
CYSLTR1
CYTH2
CYTH4
CYTOR
DAAM1
DAB2
DAD1
DAP
DAP3
DARS1
DAZAP2
DBI
DBN1
DBNDD1
DBP
DBT
DCAF12
DCAF13
DCAF6
DCP2
DCTN6
DDHD1
DDIT3
DDX1
DDX10
DDX11L1
DDX3Y
DDX47
DDX50
DDX55
DDX60
DDX60L
DEDD2
DEFA4
DEFA8P
DEK
DENND1B
DENND2C
DENND5A
DENND5B
DENR
DEPDC1B
DERL3
DESI1
DGAT2
DGKG
DGUOK-AS1
DHFR
DHFR2
DHRS1
DHRS12
DHX15
DHX29
DHX32
DHX34
DHX36
DIAPH2
DICER1-AS1
DIPK1A
DIPK1B
DIS3L
DISC1
DKFZP586I1420
DLAT
DLEU2
DLGAP5
DMTF1
DMTN
DMXL2
DNAAF2
DNAH14
DNAJA1
DNAJA4
DNAJB11
DNAJB14
DNAJB2
DNAJB9
DNAJC1
DNAJC19
DNAJC2
DNAJC24
DNAJC25
DNAJC4
DNAJC6
DNAJC7
DNAJC8
DNAJC9
DNASE1L3
DNM1L
DNMT3B
DNPH1
DOCK10
DOCK11
DOCK8-AS1
DOK3
DOK4
DOP1A
DPCD
DPEP2
DPH5
DPM1
DPM2
DPY19L1
DPY30
DRAM2
DRG1
DSC1
DSCC1
DSN1
DTX2
DTX4
DTYMK
DUSP1
DUSP12
DUT
DYNC2LI1
DYNLT1
DYNLT3
DYRK1B
DYRK2
DYRK3
DYRK4
DZIP3
E2F1
E2F2
E2F8
EAF2
EAPP
EBAG9
EBLN2
EBNA1BP2
EBPL
ECH1
ECHDC1
ECHDC2
ECSIT
ECT2
EDDM13
EDEM3
EED
EEF1AKMT1
EEF1B2
EEF1D
EEF1E1
EEF1G
EEF2K
EEPD1
EFCAB2
EFEMP2
EFHD2
EFL1
EFR3A
EGFL7
EGLN1
EHD3
EID1
EID3
EIF1AY
EIF1B
EIF2AK1
EIF2B3
EIF2S2
EIF3D
EIF3E
EIF3F
EIF3I
EIF3J
EIF4A2
EIF4B
EIF4G3
EIF5
ELAC1
ELANE
ELF2
ELF4
ELFN1-AS1
ELK3
ELL3
ELMO2
ELMO3
ELMOD2
ELOB
ELOF1
ELOVL4
ELOVL7
ELP2
EMC1
EMC10
EMC3
EMC6
EMC9
EMD
EMID1
EML6
ENDOD1
ENSA
ENTPD1
ENTPD2
EOGT
EPB41
EPB41L4A-AS1
EPB42
EPC1
EPC2
EPHX1
EPN1
EPN2
EPOR
EPRS1
EPS15L1
EPSTI1
ERAP2
ERBIN
ERF
ERFE
ERGIC1
ERH
ERICH6-AS1
ERLEC1
ERMAP
ERMARD
ERMN
ERP27
ERP29
ERP44
ESAM
ESCO1
ESD
ESF1
ESPL1
ESPN
ESRG
ESRP2
ESS2
ETF1
ETFA
ETFRF1
ETNK1
ETS1
EVA1B
EVI2A
EVI2B
EXOC1
EXOC3L1
EXOC4
EXOSC1
EXOSC2
EXOSC3
EXOSC7
EXOSC8
EXOSC9
EXPH5
EZH2
F11R
F13A1
F2RL1
F2RL3
FA2H
FAAH2
FAAP20
FAH
FAIM
FAM104A
FAM104B
FAM110A
FAM111A
FAM111B
FAM117A
FAM122B
FAM126A
FAM131A
FAM136A
FAM13A-AS1
FAM13B
FAM153A
FAM160B1
FAM183BP
FAM193B
FAM199X
FAM200A
FAM210A
FAM210B
FAM214A
FAM216A
FAM218A
FAM222A
FAM238A
FAM24B
FAM30A
FAM32A
FAM3C
FAM53B
FAM76B
FAM83A
FAM89B
FAM91A1
FAM95C
FAM98A
FANCI
FANCM
FAR1
FASTKD3
FAU
FAXDC2
FBL
FBN2
FBRS
FBXL13
FBXL14
FBXO11
FBXO2
FBXO22
FBXO25
FBXO3
FBXO4
FBXO48
FBXO5
FBXO7
FBXW4
FBXW4P1
FBXW7
FCER1A
FCER1G
FCGR1A
FCGR1B
FCGR1CP
FCGR2A
FCGRT
FCMR
FCRL2
FECH
FEM1B
FEN1
FERMT3
FES
FEZ2
FFAR2
FFAR4
FGF7P3
FGFR1OP
FGFR1OP2
FGL2
FHL1
FHL2
FHL3
FIS1
FITM1
FKBP11
FKBP15
FKBP1A
FKBP1B
FKBP3
FKBP8
FLI1
FLOT2
FLT3LG
FLVCR1-DT
FMC1
FMNL1
FN3K
FNDC10
FOPNL
FOS
FOXM1
FOXO3
FOXO4
FPR2
FRAT1
FRAT2
FRG1
FRG1BP
FRG1CP
FRG1HP
FRMD3
FRY
FRY-AS1
FRYL
FSCN1
FTH1
FTH1P3
FTL
FURIN
FXYD1
FXYD5
FXYD7
FZR1
G0S2
G2E3
G6PD
GAB2
GABARAP
GABBR1
GABRR2
GADD45A
GALK1
GALNT14
GAPT
GAS2L1
GAS5
GAS6
GATA1
GATA3
GATB
GBGT1
GBP2
GBP3
GBP5
GCA
GCAT
GCFC2
GCNA
GCNT1
GCNT4
GDPD3
GEMIN2
GFI1B
GFM2
GFOD2
GGCT
GGCX
GGH
GGNBP2
GGTA1P
GGTLC2
GHRL
GHRLOS
GID4
GIHCG
GIMAP2
GIMAP7
GIN1
GINS1
GINS4
GIPR
GIT1
GK
GKAP1
GLB1L
GLCCI1
GLDC
GLG1
GLIPR1
GLIS2
GLMN
GLO1
GLRX
GLRX2
GLRX3
GLRX5
GMFB
GMFG
GMIP
GMNN
GMPPB
GMPR
GNA12
GNAI2
GNAS
GNAZ
GNB1
GNB2
GNG11
GNGT2
GNL2
GNL3
GNPAT
GNPDA1
GNPDA2
GNPTAB
GOLGA4
GOLGA8A
GOLGA8B
GOLGB1
GON4L
GON7
GOPC
GORAB
GP1BA
GP6
GP9
GPATCH11
GPATCH2L
GPATCH4
GPHN
GPN1
GPN3
GPR137
GPR137B
GPR146
GPR162
GPR171
GPR174
GPR18
GPR183
GPR27
GPR34
GPR37L1
GPR89A
GPR89B
GPRC5D
GPRIN3
GPSM3
GPX1
GPX3
GPX7
GRAMD1A
GRIFIN
GRIK1-AS2
GRINA
GRK2
GS1-124K5.4
GSAP
GSDMB
GSK3A
GSN
GSPT1
GSTM4
GSTO1
GTF2A2
GTF2B
GTF2E2
GTF2F2
GTF2H1
GTF2I
GTF2IP20
GTF2IRD2B
GTF3C6
GTPBP1
GTPBP8
GTSCR1
GTSE1
GTSF1
GUCA1B
GUCD1
GUCY1B1
GUK1
GUSBP11
GUSBP16
GYPA
GYPB
GYPC
GYS2
GZMA
GZMH
GZMK
H1-0
H1-10
H1-2
H1-5
H2AC13
H2AC14
H2AC17
H2AC20
H2AC8
H2AZ1
H2BC12
H2BC21
H2BC7
H2BC8
H2BC9
H2BW3P
H3C10
H4C11
H4C3
HACD
HAGH
HAT1
HAUS1
HAUS6
HAX1
HBA1
HBA2
HBB
HBD
HBG1
HBG2
HBM
HBQ1
HBS1L
HBZ
HCAR2
HCAR3
HCG18
HCG27
HCK
HDAC4-AS1
HDAC5
HDAC8
HDDC2
HDDC3
HDGF
HEAT2
HEATR3
HEATR9
HEBP1
HEBP2
HECW2-AS1
HEMGN
HENMT1
HEPACAM2
HERC2P11
HERC4
HERC5
HERC6
HEXA
HGD
HIBCH
HIC1
HID1
HIGD1A
HIKESHI
HINT1
HINT2
HINT3
HIP1
HJURP
HLA-DQA2
HLA-DQB2
HLA-DRA
HLTF
HLX
HMBS
HMGB2
HMGN1
HMGN3
HMGN5
HNMT
HNRNPA1
HNRNPA2B1
HNRNPA3
HNRNPLL
HNRNPU
HOTAIRM1
HP
HPCAL1
HPD
HPDL
HPF1
HPGD
HPRT1
HPS1
HRAT92
HRH2
HS1BP3
HS2ST1
HSCB
HSD11B1-AS1
HSD17B11
HSD17B4
HSDL1
HSF2
HSP90AA1
HSP90AB4P
HSP90B1
HSPA13
HSPA14
HSPA4
HSPA5
HSPA7
HSPA8
HSPB1
HSPB11
HSPD1
HSPE1
HTATSF1
HTATSF1P2
HVCN1
HYAL3
HYLS1
IBTK
ICAM4
ICOS
IDE
IDI1
IDO1
IFI27
IFI27L1
IFI27L2
IFI44
IFI44L
IFI6
IFIH1
IFIT1B
IFIT3
IFIT5
IFITM2
IFITM3
IFNAR2
IFNG-AS1
IFNGR1
IFT20
IFT46
IFT88
IFTAP
IGBP1
IGF1
IGF2BP2
IGKJ5
IGLL5
IKZF2
IL13RA1
IL15
IL18
IL18BP
IL18R1
IL18RAP
IL1B
IL1R1
IL1RN
IL23A
IL4
IL5RA
ILF2
IMMP1L
IMMP2L
IMPA2
IMPDH1
INAFM1
INAFM2
INF2
ING3
ING4
INKA1
INKA2
INKA2-AS1
INPP5K
INSIG2
INSYN2B
INTS13
INTS5
INTS6-AS1
INTS6L
INTS7
INTS8
IP6K1
IPO7
IQCG
IQCH-AS1
IQCN
IRF4
IRF7
IRX3
ISCA1
ITGA2B
ITGA4
ITGA6-AS1
ITGAE
ITGAV
ITGB1
ITGB1BP1
ITGB2-AS1
ITGB3
ITIH4
ITLN1
ITM2A
ITM2C
ITPK1
ITPKC
ITPR2
IVNS1ABP
IZUMO4
JADE3
JAK2
JARID2-AS1
JCHAIN
JHY
JKAMP
JMJD1C
JMY
JPT1
JSRP1
JUND
KANK2
KARS1
KBTBD3
KCNAB2
KCNAB3
KCNC4
KCNH2
KCNJ2-AS1
KCNK7
KCNQ1
KCTD12
KCTD2
KCTD9
KDM4B
KDM6B
KDM7A-DT
KDSR
KEL
KIAA0754
KIAA0930
KIAA1109
KIAA1211L
KIAA1586
KIAA1841
KIF11
KIF18B
KIF19
KIF20B
KIF23
KIF2A
KIF2C
KIF3A
KIF4A
KIFC1
KIFC3
KIN
KIR2DL3
KIZ
KLC3
KLF1
KLF12
KLF16
KLF9
KLHDC1
KLHDC7B
KLHDC8A
KLHDC8B
KLHL14
KLHL2
KLHL21
KLHL5
KLHL7
KLRB1
KLRC4-KLRK1
KLRF1
KLRG1
KNL1
KNSTRN
KPNA2
KRBOX4
KRCC1
KRT1
KRT23
KRT72
KRT79
KTN1
L3HYPDH
LACTB
LACTB2
LAIR2
LAMTOR1
LAMTOR3
LAMTOR5
LANCL1
LANCL3
LAPTM5
LARP1B
LARP4
LARP7
LASP1
LAX1
LBX2-AS1
LCN2
LCORL
LDB1
LDHA
LDHB
LEF1-AS1
LEFTY1
LEMD3
LENG1
LEP
LEPR
LEXM
LGALS12
LGALS2
LGALS3
LGALS9
LGALSL
LHFPL6
LHPP
LIAS
LIG4
LIMD2
LIMK2
LIMS1
LIN52
LIN9
LINC-PINT
LINC00173
LINC00174
LINC00239
LINC00243
LINC00260
LINC00324
LINC00467
LINC00476
LINC00537
LINC00539
LINC00570
LINC00597
LINC00649
LINC00653
LINC00667
LINC00671
LINC00685
LINC00853
LINC00877
LINC00885
LINC00892
LINC00909
LINC00937
LINC00954
LINC00963
LINC01032
LINC01063
LINC01093
LINC01176
LINC01270
LINC01353
LINC01410
LINC01480
LINC01503
LINC01504
LINC01506
LINC01550
LINC01637
LINC01781
LINC01800
LINC01806
LINC01857
LINC01881
LINC01934
LINC02217
LINC02256
LINC02328
LINC02352
LINC02384
LINC02397
LINC02446
LINC02470
LINC02482
LINC02611
LINGO3
LIPT1
LITAF
LMAN1
LMNB1
LMNTD2-AS1
LMOD1
LNPEP
LOC100128108
LOC100128276
LOC100129203
LOC100129697
LOC100130298
LOC100131257
LOC100131289
LOC100287036
LOC100287896
LOC100288203
LOC100289361
LOC100289473
LOC100289561
LOC100506100
LOC100506302
LOC100506585
LOC100507006
LOC100507547
LOC100996419
LOC100996447
LOC100996583
LOC101409256
LOC101927178
LOC101927752
LOC101927759
LOC101927811
LOC101927854
LOC101927974
LOC101928000
LOC101928143
LOC101928323
LOC101928419
LOC101928429
LOC101928595
LOC101928617
LOC101928659
LOC101928673
LOC101929165
LOC101929243
LOC101930071
LOC101930085
LOC102606465
LOC102723345
LOC102723373
LOC102723692
LOC102723809
LOC102724760
LOC105369595
LOC105371409
LOC105371795
LOC105372480
LOC105373383
LOC105373759
LOC105375713
LOC105375938
LOC105376805
LOC105377590
LOC105378949
LOC105747689
LOC107984036
LOC107984703
LOC107985770
LOC112543491
LOC145474
LOC254896
LOC284454
LOC339803
LOC374443
LOC389834
LOC400499
LOC400682
LOC401261
LOC441242
LOC606724
LOC643072
LOC643802
LOC644285
LOC644656
LOC645177
LOC646626
LOC728554
LOC728975
LOC729609
LOC729737
LOC729870
LOC730098
LOC730101
LOXHD1
LPAR2
LPAR6
LRFN1
LRFN4
LRG1
LRMP
LRP1
LRR1
LRRC2
LRRC25
LRRC26
LRRC29
LRRC4
LRRC40
LRRC41
LRRC6
LRRC61
LRRC70
LRRC75A
LRRC8C
LRRCC1
LRRK2
LRRN3
LSM1
LSM3
LSM5
LSM7
LSMEM1
LSP1
LSP1P4
LTBP1
LTC4S
LTF
LTN1
LTV1
LUC7L
LUC7L3
LUCAT1
LXN
LY6G5C
LY6G6F
LY96
LYAR
LYL1
LYN
LYPD3
LYRM4
LZTFL1
MACF1
MACROD1
MAD2L1
MADCAM1
MAF1
MAFA
MAFF
MAFK
MAGEH1
MAGOH
MALAT1
MAMDC4
MAMSTR
MAN1B1-DT
MAN2A1
MANEA
MANEA-DT
MANF
MAP11
MAP1LC3A
MAP1LC3B
MAP2K2
MAP2K3
MAP2K7
MAP3K11
MAP3K13
MAP3K2
MAP3K7CL
MAP3K9
MAP4K5
MAP7D1
MAP9
MAPK10
MAPK3
MAPK8IP1P2
MAPKAPK3
MAPKAPK5-AS1
MARCHF2
MARCHF8
MARCKSL1
MARK2
MAT2A
MATR3
MBIP
MBNL3
MBOAT7
MBP
MBTD1
MCEE
MCEMP1
MCM10
MCM2
MCM4
MCM8
MCOLN1
MCPH1
MCTS1
MDH1
MDK
MED10
MED13
MED14OS
MED21
MED25
MED31
MED7
MEF2C
MEF2C-AS1
MEFV
MEGF6
MELK
MELTF-AS1
METAP2
METRNL
METTL15
METTL18
METTL23
METTL2B
METTL3
METTL4
METTL5
MEX3C
MFAP3L
MFSD12
MFSD13A
MFSD2B
MGC16275
MGC70870
MGLL
MGRN1
MGST2
MHENCR
MIA
MIAT
MIB1
MICAL2
MICALCL
MICOS10P1
MICOS13
MICU2
MICU3
MID1IP1
MIDN
MIGA1
MILR1
MINDY1
MINDY3
MIR10393
MIR142
MIR155HG
MIR17HG
MIR223
MIR29B2CHG
MIR3142HG
MIR320D1
MIR320E
MIR342
MIR3614
MIR3652
MIR3658
MIR3671
MIR4426
MIR4435-2HG
MIR4697HG
MIR570HG
MIR628
MIR762HG
MIS12
MIS18A
MIS18BP1
MISP3
MITD1
MIXL1
MKI67
MKKS
MKNK2
[truncated: 2,014 more rows]

## Sheet: EXE_all_unique
‡‡ Exercise genes all overlap
ADD1
ALAS2
ARF1
ATP6V0C
CA1
CCR7
CD3D
CDK6
CENPE
CTSE
EPB42
FEM1A
GATA1
GYPB
GYPE
HBA1
HBD
KIF18A
KRT1
LEF1
LRRC8C
MAP2K7
MAP4K4
PICALM
RHAG
S1PR1
SIAH2
SLC4A1
SLC6A10P
SNCA
STK11
TAL1
TFR2
TRIM58
