# Supplementary material for: Evaluating Transcriptomic Biomarkers for rHuEPO Detection: Assessing the Impact of Exercise and Altitude Exposure
Source: Drug Test Anal. 2026 Mar 5;18(4):581–602. doi: 10.1002/dta.70040 (PMC13040416; doi:10.1002/dta.70040)
Supplement: Supplementary file 9 — Table S9: GO enrichment analysis of rHuEPO, altitude and exercise‐responsive genes. GO biological process enrichment was performed separately for each gene set: rHuEPO‐responsive candidate genes (EPO), altitude‐responsive genes compiled from reproducible hypoxia studies (ALT) and exercise‐responsive candidate genes identified from the GEPREP evaluation (EXE). The table reports GO term ID and Description, GeneRatio (input genes annotated to the term/total input genes), BgRatio (background genes annotated to the term/total background genes), RichFactor (GeneRatio/BgRatio), FoldEnrichment (over‐representation relative to background), Enrichment score (if reported by the analysis), p value, p.adjust (multiple‐testing adjusted p value), qvalue (false discovery rate, FDR), geneID (contributing genes) and Count (number of input genes mapped to the term). [file DTA-18-581-s001.xlsx]

## Sheet: GO rHuEPO genes
	* GENE ONTOLOGY ENRICHMENT	FOR RHUEPO GENES
ID	Description	GeneRatio	BgRatio	RichFactor	FoldEnrichment	zScore	pvalue	p.adjust	qvalue	geneID	Count
GO:0045116	protein neddylation	4/44	28/18805	0.142857	61.0552	15.4007	5.1224e-07	0.000631592	0.000530573	COPS3/DCUN1D1/DCUN1D4/UBE2F	4
GO:0031146	SCF-dependent proteasomal ubiquitin-dependent protein catabolic process	4/44	42/18805	0.0952381	40.7035	12.4746	2.73431e-06	0.0016857	0.00141608	BTRC/FBXL4/FBXO9/SKP1	4
GO:2000434	regulation of protein neddylation	3/44	20/18805	0.15	64.108	13.6747	1.32509e-05	0.00365201	0.0030679	COPS3/DCUN1D1/DCUN1D4	3
GO:1903322	positive regulation of protein modification by small protein conjugation or removal	5/44	133/18805	0.037594	16.0672	8.44472	1.42815e-05	0.00365201	0.0030679	BTRC/DCUN1D1/DCUN1D4/SKP1/UBQLN1	5
GO:1901875	positive regulation of post-translational protein modification	5/44	134/18805	0.0373134	15.9473	8.40918	1.48095e-05	0.00365201	0.0030679	BTRC/DCUN1D1/DCUN1D4/SKP1/UBQLN1	5
GO:1903320	regulation of protein modification by small protein conjugation or removal	6/44	243/18805	0.0246914	10.5527	7.25843	2.04832e-05	0.00404679	0.00339953	BTRC/COPS3/DCUN1D1/DCUN1D4/SKP1/UBQLN1	6
GO:1901873	regulation of post-translational protein modification	6/44	248/18805	0.0241935	10.34	7.17038	2.29745e-05	0.00404679	0.00339953	BTRC/COPS3/DCUN1D1/DCUN1D4/SKP1/UBQLN1	6
GO:0070936	protein K48-linked ubiquitination	4/44	100/18805	0.04	17.0955	7.81534	8.67947e-05	0.0131985	0.0110875	BTRC/FBXO9/NEDD4L/SKP1	4
GO:0043161	proteasome-mediated ubiquitin-dependent protein catabolic process	7/44	467/18805	0.0149893	6.40622	5.72927	9.63396e-05	0.0131985	0.0110875	BTRC/DCAF11/FBXL4/FBXO9/NEDD4L/PSMF1/SKP1	7
GO:0072583	clathrin-dependent endocytosis	3/44	49/18805	0.0612245	26.1665	8.54229	0.000204246	0.0251836	0.0211556	AP2B1/FCHO2/ITSN1	3
GO:0060213	positive regulation of nuclear-transcribed mRNA poly(A) tail shortening	2/44	13/18805	0.153846	65.7517	11.3099	0.000410561	0.0434071	0.0364644	TNRC6A/TNRC6C	2
GO:0050852	T cell receptor signaling pathway	4/44	151/18805	0.0264901	11.3215	6.16692	0.000422454	0.0434071	0.0364644	BTRC/CD247/CD28/SKAP1	4
GO:0060211	regulation of nuclear-transcribed mRNA poly(A) tail shortening	2/44	15/18805	0.133333	56.9848	10.5045	0.000551037	0.0522637	0.0439045	TNRC6A/TNRC6C	2

## Sheet: GO altitude genes
† GENE ONTOLOGY		ENRICHMENT FOR THE ALTITUDE GENES
ID	Description	GeneRatio	BgRatio	RichFactor	FoldEnrichment	zScore	pvalue	p.adjust	qvalue	geneID	Count
GO:0006412	translation	238/3235	752/18744	0.316489	1.83378	10.6582	5.32988e-23	4.33959e-19	3.83864e-19	ABCE1/ABTB1/AGO3/AIMP1/AKT1/ALKBH3/APP/ASCC2/ASCC3/ATF4/BCL3/BTG2/CASC3/CDK5RAP3/CHCHD1/CNOT6/COPS5/CPEB2/CYP1B1/DAP/DAP3/DARS1/DDX1/DENR/DHFR/DHX29/DHX36/DNAJC1/DRG1/EEF1B2/EEF1E1/EEF1G/EEF2K/EFL1/EIF1AY/EIF1B/EIF2AK1/EIF2B3/EIF2S2/EIF3D/EIF3E/EIF3F/EIF3I/EIF3J/EIF4A2/EIF4B/EIF4G3/EIF5/ELAC1/ELP2/EPRS1/ETF1/FASTKD3/FAU/FOXO3/GATB/GFM2/GSPT1/GTPBP1/HBS1L/HNRNPU/HSPB1/IGF2BP2/KARS1/LARP1B/LARP4/LT…	238
GO:0002181	cytoplasmic translation	81/3235	169/18744	0.47929	2.77707	10.5986	2.79897e-20	1.13946e-16	1.00792e-16	ALKBH3/CPEB2/DENR/DHX29/DHX36/DRG1/EIF2B3/EIF2S2/EIF3D/EIF3E/EIF3F/EIF3I/EIF3J/EIF4A2/EIF4B/EIF5/ETF1/FAU/GTPBP1/HNRNPU/MCTS1/METTL3/NEMF/PAIP1/RPL10A/RPL11/RPL12/RPL13A/RPL17/RPL18A/RPL19/RPL21/RPL23/RPL23A/RPL24/RPL26/RPL26L1/RPL27/RPL29/RPL3/RPL30/RPL31/RPL34/RPL35/RPL35A/RPL36A/RPL37/RPL39/RPL4/RPL41/RPL5/RPL6/RPL7/RPL9/RPLP0/RPLP2/RPS10/RPS11/RPS12/RPS13/RPS14/RPS17/RPS18/RPS20/RPS21/RPS24/R…	81
GO:0019538	protein metabolic process	975/3235	4478/18744	0.217731	1.26156	9.16284	1.7041e-19	4.62493e-16	4.09104e-16	ABCE1/ABCG1/ABTB1/ACHE/ACVR1C/ADTRP/AGER/AGO3/AGTPBP1/AHSA2P/AHSP/AIMP1/AKIRIN2/AKT1/AKT1S1/AKT3/ALG10B/ALG3/ALG5/ALG8/ALKBH3/ALS2/AMN1/ANAPC10/ANAPC13/ANAPC15/ANAPC4/ANP32E/ANXA1/ANXA2/APOL1/APOL2/APOL6/APP/ARAF/ARL2/ARRB1/ARRB2/ASB3/ASCC2/ASCC3/ASPRV1/ATF4/ATG3/ATG4A/ATG4C/ATG5/ATM/ATP5IF1/ATPSCKMT/ATR/AURKA/AURKB/AZU1/B2M/B3GAT1/B3GNT8/B4GALT3/B4GALT4/BAD/BAG1/BAG6/BANP/BCAS2/BCCIP/BCL2/BCL3/B…	975
GO:0006996	organelle organization	802/3235	3605/18744	0.222469	1.28901	8.81831	4.9442e-18	1.00639e-14	8.90217e-15	ABCE1/ABI3/ABLIM3/ACD/ACRBP/ACTL6A/ACTN1/ACTR3/ACTR6/ADD3/AGTPBP1/AIF1/AKT1/AKT3/ALOX15/ALS2/ANAPC15/ANAPC4/ANK1/ANXA1/ANXA2/AP1M1/AP3S1/APEX1/APOO/ARFGEF2/ARHGAP11B/ARHGAP6/ARL1/ARL2/ARL6IP1/ARMC12/ARMCX3/ARPC2/ARPC3/ARPC4/ARRB1/ASCC2/ASCC3/ASPM/ATG16L2/ATG3/ATG4A/ATG4C/ATG5/ATG9A/ATM/ATP5IF1/ATP6V0D1/ATP6V1A/ATP6V1E1/ATP6V1G1/ATPAF1/ATR/ATRX/AURKA/AURKB/AVIL/B9D1/B9D2/BAD/BAG6/BAIAP2/BBC3/BBOF1…	802
GO:0042254	ribosome biogenesis	117/3235	316/18744	0.370253	2.14529	9.37748	2.18815e-17	3.01967e-14	2.67109e-14	AK6/BRIX1/CDKN2A/CINP/DCAF13/DDX10/DDX47/DHX29/EBNA1BP2/EFL1/EIF5/ESF1/EXOSC1/EXOSC2/EXOSC3/EXOSC7/EXOSC8/EXOSC9/FAU/FBL/FRG1/GNL2/HEATR3/LTV1/LYAR/METTL15/METTL18/METTL5/MPHOSPH10/MPHOSPH6/MRPS7/MRTO4/MTERF3/MTERF4/MTREX/NGDN/NMD3/NOL10/NOL11/NOL7/NOL8/NOP10/NOP16/NOP56/NOP58/NPM1/NSA2/NSUN3/NVL/PAK1IP1/PIN4/POP5/POP7/PWP1/RAN/RBIS/RBM34/RIOK1/RIOK2/RIOK3/RPF1/RPL11/RPL24/RPL26/RPL26L1/RPL27/RPL…	117
GO:0022613	ribonucleoprotein complex biogenesis	161/3235	492/18744	0.327236	1.89605	9.19861	2.22526e-17	3.01967e-14	2.67109e-14	AGO3/AK6/ATM/ATR/BRIX1/CDKN2A/CINP/DCAF13/DDX1/DDX10/DDX47/DENR/DHX29/EBNA1BP2/EFL1/EIF2S2/EIF3D/EIF3E/EIF3F/EIF3I/EIF3J/EIF4B/EIF5/ESF1/EXOSC1/EXOSC2/EXOSC3/EXOSC7/EXOSC8/EXOSC9/FAU/FBL/FRG1/GCFC2/GEMIN2/GNL2/HEATR3/HSP90AA1/HTATSF1/LTV1/LUC7L/LUC7L3/LYAR/MCTS1/METTL15/METTL18/METTL5/MPHOSPH10/MPHOSPH6/MRPS7/MRTO4/MTERF3/MTERF4/MTREX/NGDN/NMD3/NOL10/NOL11/NOL7/NOL8/NOP10/NOP16/NOP56/NOP58/NPM1/N…	161
GO:0000278	mitotic cell cycle	255/3235	921/18744	0.276873	1.60424	8.58839	4.27286e-16	4.96995e-13	4.39623e-13	ACTL6A/AIF1/AKT1/ANAPC10/ANAPC13/ANAPC15/ANAPC4/ANXA1/APP/APPL1/ATM/ATR/AURKA/AURKB/BABAM1/BBS4/BCCIP/BCL2/BIRC5/BLM/BOD1/BORA/BRCA1/BTN2A2/BUB1/BUB1B/CACUL1/CALM2/CALM3/CCNA2/CCNB1/CCNB2/CCNE1/CCNF/CCNH/CCNI/CDC14A/CDC14B/CDC20/CDC34/CDC42/CDC45/CDC7/CDCA2/CDCA5/CDCA8/CDK1/CDK5RAP3/CDKN1A/CDKN2A/CDKN2C/CDKN2D/CDKN3/CDT1/CENPA/CENPF/CENPH/CPAP/CENPK/CENPT/CENPW/CEP55/CEP97/CETN2/CHEK1/CHMP1A/CHMP…	255
GO:0022402	cell cycle process	338/3235	1324/18744	0.255287	1.47917	8.25981	2.32279e-15	2.36402e-12	2.09112e-12	ACTL6A/ACTR3/AIF1/AKT1/ANAPC15/ANAPC4/ANKK1/ANXA1/ANXA11/APP/APPL1/ARL2/ASPM/ATM/ATR/ATRX/AURKA/AURKB/BABAM1/BAG6/BBS4/BCAS2/BCCIP/BCL2/BEX4/BIRC5/BLM/BOD1/BORA/BRCA1/BTN2A2/BUB1/BUB1B/CACUL1/CALM2/CALM3/CAMSAP3/CCNA2/CCNB1/CCNB1IP1/CCNB2/CCNC/CCNE1/CCNF/CCNH/CCNI/CCNL1/CDC14A/CDC14B/CDC20/CDC34/CDC42/CDC45/CDC7/CDCA2/CDCA5/CDCA8/CDK1/CDK18/CDK5RAP3/CDKN1A/CDKN2A/CDKN2C/CDKN2D/CDKN3/CDT1/CENPA/CE…	338
GO:0140014	mitotic nuclear division	103/3235	282/18744	0.365248	2.11629	8.62638	5.16148e-15	4.66942e-12	4.13039e-12	ANAPC15/ATM/AURKA/AURKB/BCCIP/BIRC5/BOD1/BORA/BUB1/BUB1B/CCNB1/CDC14A/CDC14B/CDC20/CDC42/CDCA2/CDCA5/CDCA8/CDK1/CDT1/CENPF/CENPK/CEP97/CHEK1/CHMP1A/CHMP4A/CHMP4B/CHMP5/DLGAP5/DRG1/DUSP1/ESPL1/FBXO5/HNRNPU/IGF1/IL1B/KIF11/KIF18B/KIF20B/KIF2A/KIF2C/KIF4A/KIFC1/KLHDC8B/KNL1/KNSTRN/MAD2L1/MAP9/MIS12/MKI67/MYBL2/NCAPG2/NDC80/NDE1/NDEL1/NEK2/NSMCE2/NUF2/NUSAP1/PDGFB/PHB2/PHIP/PINX1/PKMYT1/PLK1/PPP1R9B/…	103
GO:1903047	mitotic cell cycle process	219/3235	778/18744	0.281491	1.63099	8.21021	8.84847e-15	7.20442e-12	6.37276e-12	ACTL6A/AIF1/AKT1/ANAPC15/ANAPC4/ANXA1/APP/APPL1/ATM/ATR/AURKA/AURKB/BABAM1/BBS4/BCCIP/BCL2/BIRC5/BLM/BOD1/BORA/BRCA1/BTN2A2/BUB1/BUB1B/CACUL1/CALM2/CALM3/CCNA2/CCNB1/CCNB2/CCNE1/CCNF/CCNH/CCNI/CDC14A/CDC14B/CDC20/CDC34/CDC42/CDC45/CDC7/CDCA2/CDCA5/CDCA8/CDK1/CDK5RAP3/CDKN1A/CDKN2A/CDKN2C/CDKN2D/CDKN3/CDT1/CENPA/CENPF/CENPH/CPAP/CENPK/CEP55/CEP97/CHEK1/CHMP1A/CHMP4A/CHMP4B/CHMP5/CKAP2/CKS1B/CKS2/C…	219
GO:0007059	chromosome segregation	138/3235	427/18744	0.323185	1.87257	8.33018	1.36244e-14	1.00845e-11	8.92038e-12	ACTL6A/ACTR3/ANAPC15/ANAPC4/ASPM/ATM/AURKA/AURKB/BAG6/BCAS2/BCCIP/BEX4/BIRC5/BOD1/BRCA1/BUB1/BUB1B/CCNB1/CCNB1IP1/CCNB2/CCNE1/CDC20/CDC42/CDCA2/CDCA5/CDCA8/CDK1/CDT1/CENPF/CENPH/CPAP/CENPK/CENPL/CENPM/CENPN/CENPQ/CENPS/CENPT/CENPU/CENPW/CEP97/CHMP1A/CHMP4A/CHMP4B/CHMP5/CIAO2A/DCAF13/DLGAP5/DRG1/DSN1/DUSP1/ECT2/ESPL1/FBXO5/GTF2B/HAUS1/HAUS6/HJURP/HNRNPU/KIF11/KIF18B/KIF2A/KIF2C/KIF4A/KIFC1/KLHDC8B…	138
GO:0051276	chromosome organization	172/3235	575/18744	0.29913	1.7332	8.15559	2.33258e-14	1.58266e-11	1.39996e-11	ACD/ACTL6A/ANAPC15/ANAPC4/APEX1/ATM/ATR/ATRX/AURKB/BAG6/BCCIP/BIRC5/BLM/BOD1/BUB1/BUB1B/CCNB1/CCNB1IP1/CCNE1/CCT2/CCT4/CCT8/CDC20/CDCA5/CDCA8/CDK1/CDT1/CENPA/CENPF/CENPH/CENPK/CENPN/CENPT/CENPW/CEP97/CHMP1A/CHMP4A/CHMP4B/CHMP5/CIP2A/DCP2/DHX36/DLGAP5/DRG1/DSCC1/DUSP1/EID3/ESCO1/ESPL1/FBXO4/FBXO5/FBXW7/FEN1/GNL3/GTF2B/H1-0/H1-10/H1-2/H1-5/H3C10/H4C11/H4C3/HAT1/HDAC8/HJURP/HMGB2/HNRNPA1/HNRNPA2B1/H…	172
GO:0000070	mitotic sister chromatid segregation	77/3235	193/18744	0.398964	2.31165	8.3652	7.12527e-14	4.46261e-11	3.94746e-11	ANAPC15/ATM/AURKB/BCCIP/BIRC5/BOD1/BUB1/BUB1B/CCNB1/CDC20/CDCA5/CDCA8/CDK1/CDT1/CENPF/CENPK/CEP97/CHMP1A/CHMP4A/CHMP4B/CHMP5/DLGAP5/DRG1/DUSP1/ESPL1/FBXO5/HNRNPU/KIF11/KIF18B/KIF2A/KIF2C/KIF4A/KIFC1/KNL1/KNSTRN/MAD2L1/MAP9/MIS12/MYBL2/NCAPG2/NDC80/NEK2/NSMCE2/NUF2/NUSAP1/PINX1/PLK1/PPP2R1A/PRP4K/RAN/RANGRF/RB1/RCC1/RMDN1/SKA1/SKA2/SKA3/SMC1A/SMC2/SMC3/SMC4/SPAG5/SPC24/SPC25/SPDL1/STAG1/STAG2/TPX2…	77
GO:0007049	cell cycle	404/3235	1681/18744	0.240333	1.39252	7.70342	8.31122e-14	4.83357e-11	4.27559e-11	ACTL6A/ACTR3/AIF1/AKT1/ANAPC10/ANAPC13/ANAPC15/ANAPC4/ANKK1/ANXA1/ANXA11/APP/APPL1/ARL2/ASPM/ATM/ATR/ATRX/AURKA/AURKB/BABAM1/BAG6/BBS4/BCAS2/BCCIP/BCL2/BEX2/BEX4/BIRC2/BIRC5/BLM/BOD1/BORA/BRCA1/BRD8/BTN2A2/BUB1/BUB1B/CACUL1/CALM2/CALM3/CAMSAP3/CASP3/CCNA2/CCNB1/CCNB1IP1/CCNB2/CCNC/CCNE1/CCNF/CCNH/CCNI/CCNL1/CDC14A/CDC14B/CDC20/CDC34/CDC42/CDC45/CDC7/CDCA2/CDCA5/CDCA8/CDK1/CDK18/CDK5RAP3/CDKN1A/CD…	404
GO:0043933	protein-containing complex organization	446/3235	1893/18744	0.235605	1.36512	7.65188	1.00781e-13	5.47038e-11	4.8389e-11	ABCE1/ABCG1/ACOT13/ADD3/AFDN/AGO3/AIF1/AIM2/ALOX15/ALS2/APIP/APP/AQP10/ARHGAP6/ARL2/ARPC2/ARPC3/ARPC4/ASF1B/ATAD2/ATG5/ATM/ATPAF1/ATR/ATRX/AURKB/AVIL/B2M/BAD/BAIAP2/BASP1/BAZ1A/BBC3/BBOF1/BBS4/BDP1/BIK/BIRC2/BLM/BNIP3/BRIX1/BTK/CABIN1/CAMSAP3/CAPZA1/CAPZA2/CARD8/CASP1/CASP4/CBR4/CCDC39/CCDC65/CCT2/CD2AP/CD36/CD3E/CDC42/CDC42EP1/CDC42EP2/CDC42EP4/CDC45/CDK1/CDT1/CENPA/CENPF/CENPH/CPAP/CENPK/CENPN/…	446
GO:0006259	DNA metabolic process	264/3235	1005/18744	0.262687	1.52204	7.76938	1.15105e-13	5.85743e-11	5.18126e-11	ACD/ACTL6A/AKT1/ALKBH2/ALKBH3/ANXA3/APEX1/APOBEC3A/APOBEC3G/ASCC2/ASCC3/ATM/ATR/ATRX/AURKB/BABAM1/BATF/BAZ1A/BCCIP/BLM/BRCA1/BRD8/BRPF3/BTG2/CAMSAP3/CARM1/CCNA2/CCNB1IP1/CCNE1/CCT2/CCT4/CCT8/CDADC1/CDC14B/CDC34/CDC42/CDC45/CDC7/CDCA5/CDK1/CDK2AP1/CDKN1A/CDKN2D/CDT1/CENPF/CENPS/CETN2/CGAS/CHEK1/CINP/CIZ1/COMMD1/CYP1B1/DCP2/DDX1/DEK/DHX36/DNAJC2/DNASE1L3/DSCC1/DUT/DYRK1B/E2F8/EEPD1/EID3/EPC1/EPC2/E…	264
GO:0065003	protein-containing complex assembly	402/3235	1692/18744	0.237589	1.37662	7.41787	5.8196e-13	2.78725e-10	2.46549e-10	ACOT13/ADD3/AFDN/AGO3/AIF1/AIM2/ALOX15/ALS2/APIP/APP/AQP10/ARHGAP6/ARL2/ARPC2/ARPC3/ARPC4/ASF1B/ATAD2/ATM/ATPAF1/ATR/ATRX/AVIL/B2M/BAD/BAIAP2/BASP1/BAZ1A/BBC3/BBS4/BDP1/BIK/BIRC2/BLM/BRIX1/BTK/CABIN1/CAMSAP3/CAPZA1/CAPZA2/CARD8/CASP1/CASP4/CBR4/CCDC39/CCDC65/CCT2/CD2AP/CD36/CD3E/CDC42/CDC42EP1/CDC42EP2/CDC42EP4/CDC45/CDK1/CDT1/CENPA/CENPF/CENPH/CPAP/CENPK/CENPN/CENPT/CENPW/CEP57/CHCHD7/CHMP4A/CHM…	402
GO:0098813	nuclear chromosome segregation	106/3235	319/18744	0.332288	1.92532	7.61288	2.35052e-12	1.06322e-09	9.40483e-10	ACTL6A/ACTR3/ANAPC15/ANAPC4/ASPM/ATM/AURKA/AURKB/BAG6/BCCIP/BIRC5/BOD1/BUB1/BUB1B/CCNB1/CCNB1IP1/CCNB2/CCNE1/CDC20/CDC42/CDCA5/CDCA8/CDK1/CDT1/CENPF/CENPK/CENPQ/CEP97/CHMP1A/CHMP4A/CHMP4B/CHMP5/DCAF13/DLGAP5/DRG1/DSN1/DUSP1/ECT2/ESPL1/FBXO5/HNRNPU/KIF11/KIF18B/KIF2A/KIF2C/KIF4A/KIFC1/KLHDC8B/KNL1/KNSTRN/MAD2L1/MAP9/MIS12/MLH1/MND1/MYBL2/NCAPG2/NDC1/NDC80/NEK2/NSMCE2/NUF2/NUSAP1/PHF10/PINX1/PLK1/P…	106
GO:0044085	cellular component biogenesis	739/3235	3463/18744	0.213399	1.23646	7.03837	3.29433e-12	1.41171e-09	1.24874e-09	ABI3/ABLIM3/ACD/ACHE/ACOT13/ACRBP/ACTN1/ACTR3/ADD3/AFDN/AGO3/AIF1/AIM2/AK6/AKT1/ALOX15/ALS2/ANXA2/AP1M1/AP3S1/APIP/APP/AQP10/ARHGAP6/ARL2/ARL6IP1/ARMC12/ARPC2/ARPC3/ARPC4/ARRB1/ASF1B/ASPM/ATAD2/ATG16L2/ATG3/ATG4A/ATG4C/ATG5/ATG9A/ATM/ATP6V0D1/ATP9A/ATPAF1/ATR/ATRX/AURKA/AURKB/AVIL/B2M/B9D1/B9D2/BAD/BAG6/BAIAP2/BASP1/BAZ1A/BBC3/BBOF1/BBS4/BCAS2/BCCIP/BCL2/BDP1/BIK/BIRC2/BIRC5/BLM/BLOC1S6/BOLA3/BRC…	739
GO:0016072	rRNA metabolic process	91/3235	264/18744	0.344697	1.99722	7.45257	8.6908e-12	3.53802e-09	3.1296e-09	AK6/BRIX1/CAVIN1/CDKN2A/DCAF13/DDX10/DDX47/DEDD2/DIS3L/EBNA1BP2/ESF1/EXOSC1/EXOSC2/EXOSC3/EXOSC7/EXOSC8/EXOSC9/FBL/FRG1/GTF3C6/LYAR/METTL15/METTL18/METTL5/MPHOSPH10/MPHOSPH6/MRTO4/MTERF4/MTREX/NGDN/NIFK/NOL10/NOL11/NOL7/NOL8/NOP10/NOP56/NOP58/NSA2/NSUN3/NVL/PAK1IP1/PIN4/POLR1E/POP5/POP7/PWP1/RBM34/RIOK1/RIOK2/RIOK3/RPF1/RPL11/RPL26/RPL27/RPL35/RPL35A/RPL5/RPL7/RPP38/RPP40/RPS14/RPS17/RPS21/RPS24/…	91
GO:0051641	cellular localization	734/3235	3454/18744	0.212507	1.23129	6.87363	9.8772e-12	3.82953e-09	3.38746e-09	AAGAB/ABCB9/ABCG1/ABI3/ABLIM3/ACD/ACHE/ACTR10/ACVR1C/ADTRP/AFDN/AFTPH/AGER/AGTPBP1/AKIRIN2/AKT1/ALS2/ANK1/ANXA2/ANXA3/ANXA6/AP1M1/AP1M2/AP3S1/APP/APPL1/ARF3/ARFGEF2/ARHGAP1/ARL1/ARL17B/ARL2/ARL4A/ARL5B/ARL6IP1/ARMCX3/ARPC3/ARRB1/ARRB2/ARRDC5/ARV1/ASIC3/ASPM/ATG16L2/ATG3/ATG4A/ATG4C/ATG5/ATG9A/ATM/ATP5IF1/ATP6V0D1/ATP6V1A/ATP6V1E1/ATP6V1G1/ATP8A1/ATP9A/ATR/ATRX/AURKA/AURKB/B9D1/BACH2/BAD/BAG6/BAIA…	734
GO:0000280	nuclear division	134/3235	445/18744	0.301124	1.74475	7.26174	1.07873e-11	3.99228e-09	3.53142e-09	ACTR3/ANAPC15/ASPM/ATM/AURKA/AURKB/BAG6/BCCIP/BIRC5/BOD1/BORA/BUB1/BUB1B/CCNB1/CCNB1IP1/CCNB2/CCNE1/CDC14A/CDC14B/CDC20/CDC42/CDCA2/CDCA5/CDCA8/CDK1/CDT1/CENPF/CENPK/CENPS/CEP97/CHEK1/CHMP1A/CHMP4A/CHMP4B/CHMP5/CKS2/DCAF13/DLGAP5/DRG1/DUSP1/ESPL1/FANCM/FBXO5/FZR1/HNRNPU/IGF1/IL1B/KIF11/KIF18B/KIF20B/KIF2A/KIF2C/KIF4A/KIFC1/KLHDC8B/KNL1/KNSTRN/MAD2L1/MAP9/MIS12/MKI67/MLH1/MND1/MYBL1/MYBL2/NCAPG2/N…	134
GO:0048285	organelle fission	145/3235	494/18744	0.293522	1.70071	7.20829	1.25938e-11	4.45822e-09	3.94357e-09	ACTR3/ANAPC15/ASPM/ATM/AURKA/AURKB/BAG6/BCCIP/BIRC5/BNIP3/BOD1/BORA/BUB1/BUB1B/CCNB1/CCNB1IP1/CCNB2/CCNE1/CDC14A/CDC14B/CDC20/CDC42/CDCA2/CDCA5/CDCA8/CDK1/CDT1/CENPF/CENPK/CENPS/CEP97/CHEK1/CHMP1A/CHMP4A/CHMP4B/CHMP5/CKS2/DCAF13/DDHD1/DLGAP5/DNM1L/DRG1/DUSP1/ESPL1/FANCM/FBXO5/FIS1/FZR1/HNRNPU/IGF1/IL1B/INF2/KIF11/KIF18B/KIF20B/KIF2A/KIF2C/KIF4A/KIFC1/KLHDC8B/KNL1/KNSTRN/LRRK2/MAD2L1/MAP9/MIS12/MK…	145
GO:0000819	sister chromatid segregation	83/3235	234/18744	0.354701	2.05518	7.41817	1.33051e-11	4.51377e-09	3.99271e-09	ACTL6A/ANAPC15/ANAPC4/ATM/AURKB/BCCIP/BIRC5/BOD1/BUB1/BUB1B/CCNB1/CDC20/CDCA5/CDCA8/CDK1/CDT1/CENPF/CENPK/CEP97/CHMP1A/CHMP4A/CHMP4B/CHMP5/DLGAP5/DRG1/DUSP1/ESPL1/FBXO5/HNRNPU/KIF11/KIF18B/KIF2A/KIF2C/KIF4A/KIFC1/KNL1/KNSTRN/MAD2L1/MAP9/MIS12/MYBL2/NCAPG2/NDC80/NEK2/NSMCE2/NUF2/NUSAP1/PHF10/PINX1/PLK1/PPP2R1A/PRP4K/RAN/RANGRF/RB1/RCC1/RIOK2/RMDN1/SKA1/SKA2/SKA3/SMC1A/SMC2/SMC3/SMC4/SPAG5/SPC24/SP…	83
GO:0033554	cellular response to stress	436/3235	1902/18744	0.229232	1.3282	6.89626	1.54803e-11	5.04162e-09	4.45963e-09	ABI3/ACD/ACTL6A/AIF1/AIM2/AK4/AKIRIN2/AKR1C3/AKT1/AKT3/ALDH3B1/ALKBH2/ALKBH3/ALKBH8/ALOX15/APEX1/APP/ARG2/ARMT1/ASCC2/ASCC3/ATF4/ATG5/ATM/ATR/ATRX/B2M/BABAM1/BAD/BAG6/BATF/BATF3/BBC3/BCCIP/BCL2/BCL2A1/BCL3/BCLAF1/BLM/BNIP3/BNIP3L/BRCA1/BRD8/BTG2/BTK/CASP1/CASP3/CASP4/CASTOR1/CAV1/CBX3/CCDC47/CCNA2/CD2AP/CD36/CDC14B/CDC45/CDC7/CDCA5/CDIP1/CDK1/CDK5RAP3/CDKN1A/CDKN2A/CDKN2D/CEBPA/CEBPB/CEBPD/CEBPE/…	436
GO:0006364	rRNA processing	79/3235	221/18744	0.357466	2.0712	7.31606	2.64674e-11	8.28838e-09	7.33158e-09	AK6/BRIX1/CDKN2A/DCAF13/DDX10/DDX47/EBNA1BP2/ESF1/EXOSC1/EXOSC2/EXOSC3/EXOSC7/EXOSC8/EXOSC9/FBL/FRG1/LYAR/METTL15/METTL18/METTL5/MPHOSPH10/MPHOSPH6/MRTO4/MTERF4/MTREX/NGDN/NOL10/NOL11/NOL7/NOL8/NOP10/NOP56/NOP58/NSA2/NSUN3/NVL/PAK1IP1/PIN4/POP5/POP7/PWP1/RBM34/RIOK1/RIOK2/RIOK3/RPF1/RPL11/RPL26/RPL27/RPL35/RPL35A/RPL5/RPL7/RPP38/RPP40/RPS14/RPS17/RPS21/RPS24/RPS25/RPS27/RPS6/RPS7/RPS8/RPUSD1/RRP7…	79
GO:0006457	protein folding	80/3235	227/18744	0.352423	2.04198	7.21362	4.48211e-11	1.35161e-08	1.19558e-08	AHSA2P/AHSP/ANP32E/ARL2/B2M/BAG1/CCDC47/CCT2/CCT4/CCT8/CHORDC1/CWC27/DNAJA1/DNAJA4/DNAJB11/DNAJB14/DNAJB2/DNAJC1/DNAJC19/DNAJC2/DNAJC24/DNAJC25/DNAJC4/DNAJC7/ERP27/ERP29/ERP44/FKBP11/FKBP1A/FKBP1B/HSP90AA1/HSP90AB4P/HSP90B1/HSPA13/HSPA14/HSPA4/HSPA5/HSPA7/HSPA8/HSPB1/HSPD1/HSPE1/LMAN1/MKKS/NFYC/NGLY1/PDCD5/PDCL3/PDIA4/PDIA5/PDIA6/PFDN1/PFDN2/PFDN4/PFDN5/PFDN6/PPIAL4C/PPIAL4H/PPIB/PPIF/PPIG/PPIL1/…	80
GO:0070727	cellular macromolecule localization	562/3235	2573/18744	0.218422	1.26557	6.6235	6.45981e-11	1.87842e-08	1.66158e-08	AAGAB/ABCB9/ABCG1/ABI3/ABLIM3/ACD/ACHE/ACVR1C/ADTRP/AFDN/AFTPH/AGER/AKIRIN2/AKT1/ALS2/ANK1/AP1M1/AP1M2/AP3S1/APP/APPL1/ARF3/ARFGEF2/ARHGAP1/ARL1/ARL17B/ARL2/ARL4A/ARL5B/ARL6IP1/ARMCX3/ARRB1/ARRB2/ARRDC5/ATG16L2/ATG3/ATG4A/ATG4C/ATG9A/ATM/ATP5IF1/ATR/ATRX/AURKA/AURKB/B9D1/BAD/BAG6/BAIAP2/BANP/BBC3/BBS4/BCL2/BCL3/BET1/BLOC1S6/BLZF1/BMP6/BMP8A/BNIP3L/BOD1/BORA/BSG/BTF3/BUB1B/C2CD5/CACNG8/CALCRL/CAMK…	562
GO:0033036	macromolecule localization	650/3235	3043/18744	0.213605	1.23765	6.54181	9.29554e-11	2.6098e-08	2.30853e-08	AAGAB/ABCB9/ABCC3/ABCG1/ABI3/ABLIM3/ACD/ACHE/ACVR1C/ADTRP/AFDN/AFTPH/AGER/AKIRIN2/AKT1/ALS2/ANK1/ANXA1/ANXA2/AP1M1/AP1M2/AP3S1/APOL1/APOL2/APOL6/APOO/APP/APPL1/AQP9/ARF3/ARFGEF2/ARHGAP1/ARL1/ARL17B/ARL2/ARL4A/ARL5B/ARL6IP1/ARMCX3/ARRB1/ARRB2/ARRDC5/ARV1/ATG16L2/ATG3/ATG4A/ATG4C/ATG9A/ATM/ATP11B/ATP11C/ATP5IF1/ATP8A1/ATP9A/ATR/ATRX/AURKA/AURKB/B9D1/BAD/BAG6/BAIAP2/BANP/BBC3/BBS4/BCL2/BCL3/BET1/BLO…	650
GO:0042274	ribosomal small subunit biogenesis	47/3235	107/18744	0.439252	2.54508	7.32016	1.05337e-10	2.85884e-08	2.52882e-08	AK6/DCAF13/FAU/FBL/LTV1/MPHOSPH10/MRPS7/NGDN/NOL10/NOL11/NOL7/NOP56/NOP58/NPM1/RIOK1/RIOK2/RIOK3/RPP40/RPS11/RPS12/RPS13/RPS14/RPS17/RPS19BP1/RPS21/RPS24/RPS25/RPS27/RPS27L/RPS3A/RPS4X/RPS6/RPS7/RPS8/RPS9/RPSA/RPSA2/RRP7BP/SRFBP1/TRMT112/UTP11/UTP15/UTP18/UTP20/UTP3/WDR75/XRCC5	47
GO:0008104	protein localization	557/3235	2560/18744	0.217578	1.26068	6.48249	1.55389e-10	4.08122e-08	3.61009e-08	AAGAB/ABCB9/ABCG1/ABI3/ABLIM3/ACD/ACHE/ACVR1C/ADTRP/AFDN/AFTPH/AGER/AKIRIN2/AKT1/ALS2/ANK1/AP1M1/AP1M2/AP3S1/APP/APPL1/ARF3/ARFGEF2/ARHGAP1/ARL1/ARL17B/ARL2/ARL4A/ARL5B/ARL6IP1/ARMCX3/ARRB1/ARRB2/ARRDC5/ATG16L2/ATG3/ATG4A/ATG4C/ATG9A/ATP5IF1/ATR/ATRX/AURKA/AURKB/B9D1/BAD/BAG6/BAIAP2/BANP/BBC3/BBS4/BCL2/BCL3/BET1/BLOC1S6/BLZF1/BMP6/BMP8A/BNIP3L/BOD1/BORA/BSG/BTF3/BUB1B/C2CD5/CACNG8/CALCRL/CAMK1/CA…	557
GO:0006950	response to stress	846/3235	4116/18744	0.205539	1.19092	6.33234	2.672e-10	6.79858e-08	6.01376e-08	ABI3/ACADM/ACAT1/ACD/ACKR1/ACTL6A/ACTR3/ADH5/ADORA3/ADSL/ADTRP/AGER/AHNAK/AIF1/AIM2/AIMP1/AK4/AKIRIN2/AKR1C3/AKT1/AKT3/ALDH3B1/ALKBH2/ALKBH3/ALKBH8/ALOX12/ALOX15/ALS2/ANXA1/ANXA2/ANXA3/APEX1/APIP/APOBEC3A/APOBEC3G/APOL1/APOL2/APP/APPL1/AQP9/ARG1/ARG2/ARMT1/ARRB2/ASCC2/ASCC3/ASIC3/ATF4/ATG5/ATM/ATR/ATRN/ATRX/AURKA/AURKB/AZU1/B2M/BABAM1/BAD/BAG6/BATF/BATF3/BBC3/BCCIP/BCL2/BCL2A1/BCL3/BCLAF1/BIRC2/B…	846
GO:0051301	cell division	174/3235	649/18744	0.268105	1.55343	6.55349	3.96695e-10	9.74531e-08	8.62033e-08	ACTR3/ANAPC10/ANAPC13/ANAPC15/ANAPC4/ANXA11/ASPM/AURKA/AURKB/BABAM1/BBS4/BIRC5/BLM/BOD1/BORA/BUB1/BUB1B/CALM2/CALM3/CCDC124/CCNA2/CCNB1/CCNB2/CCNE1/CCNF/CD2AP/CDC14A/CDC14B/CDC20/CDC42/CDC7/CDCA2/CDCA3/CDCA5/CDCA8/CDK1/CDKN2A/CDT1/CENPA/CENPF/CPAP/CENPS/CENPT/CENPW/CEP55/CETN2/CETN3/CHMP1A/CHMP4A/CHMP4B/CHMP5/CINP/CKAP2/CKS1B/CKS2/CSPP1/DSN1/DYNLT1/DYNLT3/DYRK3/E2F8/ECT2/ENSA/EPB41/ESPL1/EVI2B/EX…	174
GO:0032543	mitochondrial translation	53/3235	132/18744	0.401515	2.32643	6.98457	4.06952e-10	9.74531e-08	8.62033e-08	CHCHD1/DAP3/FASTKD3/GATB/GFM2/MRPL1/MRPL11/MRPL13/MRPL14/MRPL15/MRPL18/MRPL20/MRPL21/MRPL23/MRPL24/MRPL27/MRPL3/MRPL32/MRPL33/MRPL35/MRPL36/MRPL39/MRPL40/MRPL45/MRPL46/MRPL47/MRPL48/MRPL49/MRPL50/MRPL51/MRPL52/MRPL53/MRPL54/MRPL57/MRPL58/MRPL9/MRPS10/MRPS15/MRPS18C/MRPS21/MRPS22/MRPS28/MRPS31/MRPS7/MRPS9/MTIF2/MTIF3/MTRF1/NSUN3/RARS2/RMND1/TRMT10C/UQCC2	53
GO:0051306	mitotic sister chromatid separation	33/3235	65/18744	0.507692	2.94163	7.16163	6.33571e-10	1.47387e-07	1.30373e-07	ANAPC15/ATM/AURKB/BIRC5/BUB1/BUB1B/CCNB1/CDC20/CDCA8/CENPF/DLGAP5/DUSP1/ESPL1/FBXO5/KNL1/MAD2L1/NDC80/NSMCE2/NUF2/PLK1/PPP2R1A/PRP4K/RB1/SKA1/SKA3/SPC24/SPC25/SPDL1/TRIP13/UBE2C/ZW10/ZWILCH/ZWINT	33
GO:0010965	regulation of mitotic sister chromatid separation	32/3235	62/18744	0.516129	2.99052	7.16993	6.66929e-10	1.50837e-07	1.33425e-07	ANAPC15/ATM/AURKB/BIRC5/BUB1/BUB1B/CCNB1/CDC20/CDCA8/CENPF/DLGAP5/DUSP1/ESPL1/FBXO5/KNL1/MAD2L1/NDC80/NSMCE2/NUF2/PLK1/PRP4K/RB1/SKA1/SKA3/SPC24/SPC25/SPDL1/TRIP13/UBE2C/ZW10/ZWILCH/ZWINT	32
GO:0008608	attachment of spindle microtubules to kinetochore	29/3235	54/18744	0.537037	3.11166	7.0971	1.24051e-09	2.72979e-07	2.41467e-07	AURKB/BIRC5/BOD1/CCNB1/CDC42/CDCA8/CDK1/CDT1/DSN1/ECT2/HNRNPU/KIF2C/KNL1/KNSTRN/MIS12/NDC80/NEK2/NUF2/RB1/RMDN1/SGO1/SKA1/SKA2/SKA3/SPAG5/SPC24/SPC25/ZW10/ZWILCH	29
GO:0007088	regulation of mitotic nuclear division	49/3235	121/18744	0.404959	2.34638	6.7858	1.30473e-09	2.79556e-07	2.47284e-07	ANAPC15/ATM/AURKA/AURKB/BIRC5/BORA/BUB1/BUB1B/CCNB1/CDC20/CDC42/CDCA2/CDCA8/CENPF/CHEK1/DLGAP5/DUSP1/ESPL1/FBXO5/IGF1/IL1B/KIF20B/KNL1/MAD2L1/MKI67/NDC80/NEK2/NSMCE2/NUF2/NUSAP1/PDGFB/PHIP/PKMYT1/PLK1/PRP4K/RB1/RCC1/SKA1/SKA3/SMPD3/SPC24/SPC25/SPDL1/SPHK1/TRIP13/UBE2C/ZW10/ZWILCH/ZWINT	49
GO:0007051	spindle organization	71/3235	206/18744	0.34466	1.997	6.5715	1.65263e-09	3.45018e-07	3.0519e-07	ASPM/ATRX/AURKA/AURKB/BCAS2/BCCIP/BIRC5/BORA/CCNB1/CCNB2/CDC20/CDCA8/CENPH/CPAP/CEP120/CEP97/CHMP1A/CHMP4A/CHMP4B/CHMP5/DCAF13/DCTN6/DLGAP5/DRG1/ESPL1/FAM110A/FBXO5/GTF2B/HAUS1/HAUS6/HNRNPU/INTS13/KIF11/KIF2A/KIF4A/KIFC1/KIZ/KNSTRN/LIMK2/MAP9/MLH1/MYBL2/NDC80/NEK2/NUF2/PLK1/PPP2R1A/PTPA/RAN/RANGRF/RCC1/RMDN1/RPS3/SBDS/SKA1/SKA2/SKA3/SMC1A/SMC3/SPAG5/SPC25/STAG1/STAG2/STIL/STMN1/SUGT1/TBCE/TPX2/TR…	71
GO:0140053	mitochondrial gene expression	63/3235	176/18744	0.357955	2.07403	6.53818	2.48013e-09	5.0483e-07	4.46554e-07	CHCHD1/DAP3/FASTKD3/FOXO3/GATB/GFM2/METTL4/MRPL1/MRPL11/MRPL13/MRPL14/MRPL15/MRPL18/MRPL20/MRPL21/MRPL23/MRPL24/MRPL27/MRPL3/MRPL32/MRPL33/MRPL35/MRPL36/MRPL39/MRPL40/MRPL45/MRPL46/MRPL47/MRPL48/MRPL49/MRPL50/MRPL51/MRPL52/MRPL53/MRPL54/MRPL57/MRPL58/MRPL9/MRPS10/MRPS15/MRPS18C/MRPS21/MRPS22/MRPS28/MRPS31/MRPS7/MRPS9/MTERF2/MTERF3/MTERF4/MTIF2/MTIF3/MTRES1/MTRF1/NSUN3/POLR2B/PRORP/RARS2/RMND1/TEF…	63
GO:0044772	mitotic cell cycle phase transition	129/3235	457/18744	0.282276	1.63554	6.28196	2.64266e-09	5.15993e-07	4.56428e-07	ACTL6A/AIF1/AKT1/ANAPC15/ANAPC4/ANXA1/APP/APPL1/ATM/ATR/AURKA/AURKB/BABAM1/BCL2/BIRC5/BLM/BRCA1/BTN2A2/BUB1/BUB1B/CACUL1/CALM2/CALM3/CCNA2/CCNB1/CCNB2/CCNE1/CCNF/CCNH/CCNI/CDC14A/CDC14B/CDC20/CDC34/CDC7/CDCA5/CDCA8/CDK1/CDK5RAP3/CDKN1A/CDKN2A/CDKN2C/CDKN2D/CDKN3/CENPF/CPAP/CHEK1/CHMP4B/CKS1B/CKS2/CPSF3/CTDSP1/CTDSPL/CUL1/CUL5/DLGAP5/DUSP1/E2F1/ENSA/ESPL1/EZH2/FBXO5/FHL1/FOXM1/FOXO4/FZR1/GFI1B/GSP…	129
GO:0009060	aerobic respiration	69/3235	200/18744	0.345	1.99897	6.48682	2.66172e-09	5.15993e-07	4.56428e-07	ADSL/AK4/ARL2/ATP5F1C/ATP5F1E/ATP5IF1/ATP5ME/ATP5MF/ATP5MG/ATP5PB/ATP5PD/ATP5PF/ATP5PO/ATPSCKMT/BLOC1S1/BNIP3/CBFA2T3/CCNB1/CDK1/CHCHD2/COA6/COX4I1/COX5B/COX6A1/COX6B1/COX6C/COX7A2/COX7C/COX8A/DLAT/IDE/MDH1/KGD4/MSH2/NDUFA1/NDUFA13/NDUFA2/NDUFA3/NDUFA4/NDUFA5/NDUFA6/NDUFA8/NDUFAB1/NDUFB1/NDUFB2/NDUFB3/NDUFB5/NDUFB6/NDUFC1/NDUFS3/NDUFS4/NDUFS5/NDUFV2/PARK7/PDHB/PINK1/PPIF/SLC25A14/STOML2/SUCLA2/SU…	69
GO:0006974	DNA damage response	226/3235	919/18744	0.245919	1.42489	6.0323	5.00643e-09	9.47962e-07	8.38531e-07	ACD/ACTL6A/AIM2/ALKBH2/ALKBH3/ALKBH8/APEX1/ARMT1/ASCC2/ASCC3/ATM/ATR/ATRX/BABAM1/BAD/BAG6/BATF/BBC3/BCCIP/BCL2/BCL2A1/BCL3/BCLAF1/BLM/BRCA1/BRD8/BTG2/CASP3/CBX3/CDC14B/CDC45/CDC7/CDCA5/CDIP1/CDK1/CDK5RAP3/CDKN1A/CDKN2A/CDKN2D/CENPS/CETN2/CGAS/CHCHD6/CHEK1/CINP/CIP2A/COMMD1/CTLA4/DDIT3/DDX1/DEK/DYRK1B/DYRK2/DYRK3/E2F1/EEF1E1/EEPD1/EID3/ELL3/EPC1/EPC2/FAAP20/FAM111A/FANCI/FANCM/FBXO4/FBXO5/FBXW7/FE…	226
GO:0007005	mitochondrion organization	125/3235	444/18744	0.281532	1.63123	6.14777	5.53614e-09	1.02444e-06	9.06178e-07	AGTPBP1/AKT1/AKT3/APOO/ARHGAP11B/ARMCX3/ATG3/ATP5IF1/ATPAF1/AURKA/BAD/BBC3/BCL2/BCL2A1/BIK/BNIP3/BNIP3L/CEBPA/CHCHD2/CHCHD6/CHCHD7/CLPP/COA1/COA4/COA5/COA8/COX14/COX17/COX20/COX7A2/DDHD1/DNM1L/ECSIT/FASTKD3/FIS1/FMC1/GGCT/GPX1/GSK3A/HIGD1A/HSP90AA1/HSPA4/HSPD1/IFI27L1/IFI27L2/IFI6/IGF1/IMMP2L/INF2/LRRK2/MAN2A1/METTL4/MICOS13/MIGA1/MTX2/MUL1/NDUFA1/NDUFA13/NDUFA2/NDUFA3/NDUFA5/NDUFA6/NDUFA8/NDUFAB…	125
GO:0001775	cell activation	273/3235	1152/18744	0.236979	1.37309	5.96958	5.82013e-09	1.05306e-06	9.31493e-07	ACTL6A/AGER/AIF1/AKIRIN2/AKT1/ALOX12/ANXA1/ANXA3/APP/ARG1/ARG2/ATG5/ATM/AZU1/B2M/BAD/BAG6/BATF/BATF3/BCL2/BCL3/BLOC1S6/BPI/BTK/BTN2A2/C1GALT1C1/C5AR1/CAMK4/CAMP/CASP3/CAV1/CCR2/CCR9/CD151/CD160/CD177/CD2/CD274/CD2AP/CD38/CD3E/CD48/CD5/CD6/CD69/CD79A/CD9/CDKN1A/CDKN2A/CEBPA/CEBPB/CGAS/CLC/CLEC12A/CLEC2B/CLEC4A/CLEC4D/CLECL1P/CLIC1/CRTAM/CSK/CTLA4/CTSG/CTSL/CX3CR1/CXCL10/CXCL8/CXCR2/DGKG/DNAJB9/DNA…	273
GO:0051303	establishment of chromosome localization	46/3235	115/18744	0.4	2.31765	6.4732	6.58484e-09	1.11377e-06	9.852e-07	ATM/AURKB/BIRC5/BOD1/CCNB1/CDC42/CDCA5/CDCA8/CDK1/CDT1/CENPF/CENPQ/CHMP1A/CHMP4A/CHMP4B/CHMP5/DSN1/ECT2/HNRNPU/KIF2C/KIFC1/KNL1/KNSTRN/MIS12/MLH1/NDC80/NDE1/NDEL1/NEK2/NUF2/PINX1/RB1/RMDN1/SGO1/SKA1/SKA2/SKA3/SPAG5/SPC24/SPC25/SPDL1/UBE2B/VPS4A/ZW10/ZWILCH/ZWINT	46
GO:0030097	hemopoiesis	237/3235	976/18744	0.242828	1.40698	5.96401	6.87447e-09	1.11377e-06	9.852e-07	ACTL6A/ACTN1/AGER/AHSP/ANXA1/ANXA2/APP/ARID4A/ATF4/ATG5/ATM/ATP5IF1/B2M/BABAM1/BAD/BATF/BATF3/BCL2/BCL3/BRPF3/BTK/BTN2A2/CAMK4/CASP3/CBFA2T3/CCR2/CCR9/CD2/CD3E/CD69/CD79A/CDC42/CDK5RAP3/CDKN2A/CEBPA/CEBPB/CEBPD/CEBPE/CHMP5/CLEC12A/CLEC1B/CLEC4D/CNN2/COA5/CRTAM/CSF3R/CTLA4/CTNNBIP1/CTR9/CTSK/CTSL/DHX36/DNAJB9/DOCK10/DOCK11/DYRK3/EIF2AK1/ERFE/ETS1/EVI2B/EZH2/F2RL1/FAM210B/FAXDC2/FBXW7/FCER1G/FES/FG…	237
GO:0033046	negative regulation of sister chromatid segregation	27/3235	51/18744	0.529412	3.06748	6.7523	6.97646e-09	1.11377e-06	9.852e-07	ANAPC15/ATM/AURKB/BIRC5/BUB1/BUB1B/CCNB1/CDC20/CDCA8/CENPF/DUSP1/FBXO5/KNL1/MAD2L1/NDC80/NUF2/PLK1/PRP4K/SKA1/SKA3/SPC24/SPC25/SPDL1/TRIP13/ZW10/ZWILCH/ZWINT	27
GO:0033048	negative regulation of mitotic sister chromatid segregation	27/3235	51/18744	0.529412	3.06748	6.7523	6.97646e-09	1.11377e-06	9.852e-07	ANAPC15/ATM/AURKB/BIRC5/BUB1/BUB1B/CCNB1/CDC20/CDCA8/CENPF/DUSP1/FBXO5/KNL1/MAD2L1/NDC80/NUF2/PLK1/PRP4K/SKA1/SKA3/SPC24/SPC25/SPDL1/TRIP13/ZW10/ZWILCH/ZWINT	27
GO:0045841	negative regulation of mitotic metaphase/anaphase transition	27/3235	51/18744	0.529412	3.06748	6.7523	6.97646e-09	1.11377e-06	9.852e-07	ANAPC15/ATM/AURKB/BIRC5/BUB1/BUB1B/CCNB1/CDC20/CDCA8/CENPF/DUSP1/FBXO5/KNL1/MAD2L1/NDC80/NUF2/PLK1/PRP4K/SKA1/SKA3/SPC24/SPC25/SPDL1/TRIP13/ZW10/ZWILCH/ZWINT	27
GO:2000816	negative regulation of mitotic sister chromatid separation	27/3235	51/18744	0.529412	3.06748	6.7523	6.97646e-09	1.11377e-06	9.852e-07	ANAPC15/ATM/AURKB/BIRC5/BUB1/BUB1B/CCNB1/CDC20/CDCA8/CENPF/DUSP1/FBXO5/KNL1/MAD2L1/NDC80/NUF2/PLK1/PRP4K/SKA1/SKA3/SPC24/SPC25/SPDL1/TRIP13/ZW10/ZWILCH/ZWINT	27
GO:0033365	protein localization to organelle	244/3235	1011/18744	0.241345	1.39838	5.94774	7.28711e-09	1.14099e-06	1.00928e-06	ABLIM3/ACD/AKIRIN2/AKT1/APP/APPL1/ARL1/ARL2/ARL5B/ATP5IF1/ATR/ATRX/AURKA/AURKB/BAG6/BANP/BBC3/BBS4/BCL3/BNIP3L/BOD1/BTF3/BUB1B/CACNG8/CAMLG/CCDC14/CCDC39/CCDC47/CCDC66/CCDC88A/CCT2/CCT4/CCT8/CD2AP/CD36/CDK1/CDK5RAP3/CDKN1A/CDKN2A/CENPA/CENPQ/CEP131/CEP350/CEP78/CHMP4A/CHMP4B/CHP1/CIZ1/CSE1L/CTDNEP1/DDIT3/DDX1/DISC1/DNAJA1/DNAJC19/DNM1L/ECT2/EIF2AK1/EMC1/EMC10/EMC3/EMC6/EMC9/EZH2/FAM53B/FAM76B/FBX…	244
GO:0050000	chromosome localization	48/3235	123/18744	0.390244	2.26112	6.40875	8.0887e-09	1.22224e-06	1.08114e-06	ACTR3/ATM/AURKB/BIRC5/BOD1/CCNB1/CDC42/CDCA5/CDCA8/CDK1/CDT1/CENPF/CENPQ/CHMP1A/CHMP4A/CHMP4B/CHMP5/DLGAP5/DSN1/ECT2/HNRNPU/KIF2C/KIFC1/KNL1/KNSTRN/MIS12/MLH1/NDC80/NDE1/NDEL1/NEK2/NUF2/PINX1/RB1/RMDN1/SGO1/SKA1/SKA2/SKA3/SPAG5/SPC24/SPC25/SPDL1/UBE2B/VPS4A/ZW10/ZWILCH/ZWINT	48
GO:0015986	proton motive force-driven ATP synthesis	35/3235	77/18744	0.454545	2.63369	6.5606	8.34036e-09	1.22224e-06	1.08114e-06	ATP5F1C/ATP5F1E/ATP5IF1/ATP5MC1/ATP5MK/ATP5ME/ATP5MF/ATP5MG/ATP5MJ/ATP5PB/ATP5PD/ATP5PF/ATP5PO/ATP6V1A/ATPSCKMT/NDUFA1/NDUFA13/NDUFA2/NDUFA3/NDUFA5/NDUFA6/NDUFA8/NDUFAB1/NDUFB1/NDUFB2/NDUFB3/NDUFB5/NDUFB6/NDUFC1/NDUFS3/NDUFS4/NDUFS5/NDUFV2/STOML2/VPS9D1	35
GO:1905818	regulation of chromosome separation	35/3235	77/18744	0.454545	2.63369	6.5606	8.34036e-09	1.22224e-06	1.08114e-06	ANAPC15/ATM/AURKB/BIRC5/BUB1/BUB1B/CCNB1/CDC20/CDCA8/CENPF/DLGAP5/DUSP1/ESPL1/FBXO5/KNL1/MAD2L1/NCAPG2/NDC80/NSMCE2/NUF2/PLK1/PRP4K/RB1/SKA1/SKA3/SMC2/SMC4/SPC24/SPC25/SPDL1/TRIP13/UBE2C/ZW10/ZWILCH/ZWINT	35
GO:1902850	microtubule cytoskeleton organization involved in mitosis	60/3235	169/18744	0.35503	2.05709	6.30455	8.40645e-09	1.22224e-06	1.08114e-06	AURKA/AURKB/BCCIP/BIRC5/BORA/CCNB1/CDC20/CDCA8/CDK1/CENPA/CENPH/CPAP/CEP97/CHMP1A/CHMP4A/CHMP4B/CHMP5/DCTN6/DLGAP5/DRG1/DYNLT1/ESPL1/FAM110A/HNRNPU/INTS13/ITGB1/KIF11/KIF2A/KIF4A/KIFC1/MAD2L1/MAP9/MCPH1/MYBL2/NDC80/NDE1/NDEL1/NEK2/NUF2/NUSAP1/PLK1/PTPA/RAN/RANGRF/RCC1/RMDN1/SAPCD2/SBDS/SMC1A/SMC3/SPC25/SPDL1/STAG1/STAG2/STIL/STMN1/TBCE/TPX2/UHRF1/ZW10	60
GO:0006260	DNA replication	87/3235	280/18744	0.310714	1.80032	6.16231	8.76456e-09	1.25195e-06	1.10743e-06	ACTL6A/ATR/ATRX/BAZ1A/BLM/BRCA1/BRPF3/CAMSAP3/CARM1/CCNA2/CCNE1/CDC34/CDC42/CDC45/CDC7/CDK1/CDK2AP1/CDKN1A/CDT1/CENPS/CHEK1/CINP/CIZ1/DNAJC2/DSCC1/DUT/E2F8/ESCO1/FAM111A/FAM111B/FANCM/FBXO5/FEN1/GINS1/GMNN/JADE3/KIN/MCM10/MCM2/MCM4/MCM8/METTL4/NAP1L1/NASP/NFIX/NOC3L/NT5M/NUGGC/OBI1/ORC1/ORC3/ORC6/PCLAF/PCNA/POLB/POLE4/POLG2/POLI/POLL/PRIM1/PTMS/RAD17/RAD51/RBBP6/RBBP8/RECQL/RECQL4/RFC1/RFC4/RPA3/…	87
GO:0051304	chromosome separation	37/3235	84/18744	0.440476	2.55217	6.51162	9.08288e-09	1.27505e-06	1.12786e-06	ANAPC15/ATM/AURKB/BIRC5/BUB1/BUB1B/CCNB1/CDC20/CDCA8/CENPF/DLGAP5/DUSP1/ESPL1/FBXO5/KNL1/MAD2L1/NCAPG2/NDC80/NSMCE2/NUF2/PLK1/PPP2R1A/PRP4K/RB1/SKA1/SKA3/SMARCAD1/SMC2/SMC4/SPC24/SPC25/SPDL1/TRIP13/UBE2C/ZW10/ZWILCH/ZWINT	37
GO:0006119	oxidative phosphorylation	55/3235	150/18744	0.366667	2.12451	6.31522	9.45975e-09	1.30544e-06	1.15475e-06	AK4/ATP5F1C/ATP5F1E/ATP5IF1/ATP5ME/ATP5MF/ATP5MG/ATP5PB/ATP5PD/ATP5PF/ATP5PO/ATPSCKMT/CCNB1/CDK1/CHCHD2/COA6/COX4I1/COX5B/COX6A1/COX6B1/COX6C/COX7A2/COX7C/COX8A/MSH2/NDUFA1/NDUFA13/NDUFA2/NDUFA3/NDUFA4/NDUFA5/NDUFA6/NDUFA8/NDUFAB1/NDUFB1/NDUFB2/NDUFB3/NDUFB5/NDUFB6/NDUFC1/NDUFS3/NDUFS4/NDUFS5/NDUFV2/PARK7/PINK1/PPIF/STOML2/TEFM/UQCC2/UQCR10/UQCR11/UQCRC2/UQCRH/UQCRHL	55
GO:0033047	regulation of mitotic sister chromatid segregation	29/3235	58/18744	0.5	2.89706	6.60849	1.07889e-08	1.46405e-06	1.29504e-06	ANAPC15/ATM/AURKB/BIRC5/BUB1/BUB1B/CCNB1/CDC20/CDCA8/CDK1/CENPF/DUSP1/FBXO5/HNRNPU/KNL1/MAD2L1/NDC80/NUF2/PLK1/PRP4K/SKA1/SKA3/SPC24/SPC25/SPDL1/TRIP13/ZW10/ZWILCH/ZWINT	29
GO:0000075	cell cycle checkpoint signaling	64/3235	186/18744	0.344086	1.99368	6.22016	1.11268e-08	1.48516e-06	1.31372e-06	ANAPC15/ATM/ATR/AURKB/BABAM1/BIRC5/BLM/BRCA1/BUB1/BUB1B/CAMSAP3/CCNB1/CDC14B/CDC20/CDC45/CDCA8/CDK1/CDK5RAP3/CDKN1A/CDT1/CENPF/CHEK1/DUSP1/E2F1/FBXO4/FEM1B/FOXO4/FZR1/INTS7/KNL1/LYN/MAD2L1/MSH2/NABP1/NAE1/NDC80/NUF2/ORC1/PARP9/PLK1/PRP4K/PTPN11/RAD17/RAD51/RBBP8/RINT1/RNASEH2B/RPA4/RPS27L/SETMAR/SKA1/SKA3/SPC24/SPC25/SPDL1/SYF2/TP53/TRIP13/UFL1/VPS4A/ZNF830/ZW10/ZWILCH/ZWINT	64
GO:0007094	mitotic spindle assembly checkpoint signaling	26/3235	49/18744	0.530612	3.07443	6.64049	1.24509e-08	1.58399e-06	1.40113e-06	ANAPC15/ATM/AURKB/BIRC5/BUB1/BUB1B/CCNB1/CDC20/CDCA8/CENPF/DUSP1/KNL1/MAD2L1/NDC80/NUF2/PLK1/PRP4K/SKA1/SKA3/SPC24/SPC25/SPDL1/TRIP13/ZW10/ZWILCH/ZWINT	26
GO:0071173	spindle assembly checkpoint signaling	26/3235	49/18744	0.530612	3.07443	6.64049	1.24509e-08	1.58399e-06	1.40113e-06	ANAPC15/ATM/AURKB/BIRC5/BUB1/BUB1B/CCNB1/CDC20/CDCA8/CENPF/DUSP1/KNL1/MAD2L1/NDC80/NUF2/PLK1/PRP4K/SKA1/SKA3/SPC24/SPC25/SPDL1/TRIP13/ZW10/ZWILCH/ZWINT	26
GO:0071174	mitotic spindle checkpoint signaling	26/3235	49/18744	0.530612	3.07443	6.64049	1.24509e-08	1.58399e-06	1.40113e-06	ANAPC15/ATM/AURKB/BIRC5/BUB1/BUB1B/CCNB1/CDC20/CDCA8/CENPF/DUSP1/KNL1/MAD2L1/NDC80/NUF2/PLK1/PRP4K/SKA1/SKA3/SPC24/SPC25/SPDL1/TRIP13/ZW10/ZWILCH/ZWINT	26
GO:0051310	metaphase chromosome alignment	42/3235	103/18744	0.407767	2.36265	6.33336	1.51561e-08	1.89848e-06	1.67932e-06	AURKB/BIRC5/BOD1/CCNB1/CDC42/CDCA5/CDCA8/CDK1/CDT1/CENPF/CENPQ/CHMP1A/CHMP4A/CHMP4B/CHMP5/DSN1/ECT2/HNRNPU/KIF2C/KIFC1/KNL1/KNSTRN/MIS12/MLH1/NDC80/NEK2/NUF2/PINX1/RB1/RMDN1/SGO1/SKA1/SKA2/SKA3/SPAG5/SPC24/SPC25/SPDL1/VPS4A/ZW10/ZWILCH/ZWINT	42
GO:0010564	regulation of cell cycle process	191/3235	763/18744	0.250328	1.45043	5.8016	1.99085e-08	2.45599e-06	2.17247e-06	ACTL6A/AIF1/AKT1/ANAPC15/ANAPC4/ANKK1/ANXA1/APP/APPL1/ATM/ATR/ATRX/AURKA/AURKB/BABAM1/BBS4/BCL2/BIRC5/BLM/BORA/BRCA1/BTN2A2/BUB1/BUB1B/CALM2/CALM3/CAMSAP3/CCNB1/CCNE1/CCNF/CCNH/CCNL1/CDC14A/CDC14B/CDC20/CDC42/CDC45/CDC7/CDCA2/CDCA5/CDCA8/CDK1/CDK18/CDK5RAP3/CDKN1A/CDKN2A/CDKN2C/CDKN2D/CDT1/CENPF/CPAP/CEP120/CEP131/CEP295/CEP97/CETN2/CHEK1/CHMP1A/CHMP4A/CHMP4B/CHMP5/CHORDC1/CPSF3/CSPP1/CTDSP1/CTDS…	191
GO:1902100	negative regulation of metaphase/anaphase transition of cell cycle	27/3235	53/18744	0.509434	2.95172	6.49838	2.06597e-08	2.4737e-06	2.18814e-06	ANAPC15/ATM/AURKB/BIRC5/BUB1/BUB1B/CCNB1/CDC20/CDCA8/CENPF/DUSP1/FBXO5/KNL1/MAD2L1/NDC80/NUF2/PLK1/PRP4K/SKA1/SKA3/SPC24/SPC25/SPDL1/TRIP13/ZW10/ZWILCH/ZWINT	27
GO:1905819	negative regulation of chromosome separation	27/3235	53/18744	0.509434	2.95172	6.49838	2.06597e-08	2.4737e-06	2.18814e-06	ANAPC15/ATM/AURKB/BIRC5/BUB1/BUB1B/CCNB1/CDC20/CDCA8/CENPF/DUSP1/FBXO5/KNL1/MAD2L1/NDC80/NUF2/PLK1/PRP4K/SKA1/SKA3/SPC24/SPC25/SPDL1/TRIP13/ZW10/ZWILCH/ZWINT	27
GO:0044770	cell cycle phase transition	150/3235	569/18744	0.26362	1.52745	5.83532	2.16313e-08	2.52207e-06	2.23093e-06	ACTL6A/AIF1/AKT1/ANAPC15/ANAPC4/ANXA1/APP/APPL1/ATM/ATR/AURKA/AURKB/BABAM1/BCL2/BIRC5/BLM/BRCA1/BTN2A2/BUB1/BUB1B/CACUL1/CALM2/CALM3/CAMSAP3/CCNA2/CCNB1/CCNB2/CCNE1/CCNF/CCNH/CCNI/CDC14A/CDC14B/CDC20/CDC34/CDC45/CDC7/CDCA5/CDCA8/CDK1/CDK18/CDK5RAP3/CDKN1A/CDKN2A/CDKN2C/CDKN2D/CDKN3/CDT1/CENPF/CPAP/CHEK1/CHMP4B/CKS1B/CKS2/CPSF3/CTDSP1/CTDSPL/CUL1/CUL5/DLGAP5/DUSP1/DYRK3/E2F1/ENSA/ESPL1/EZH2/FBXO4/…	150
GO:0031577	spindle checkpoint signaling	26/3235	50/18744	0.52	3.01295	6.50925	2.16832e-08	2.52207e-06	2.23093e-06	ANAPC15/ATM/AURKB/BIRC5/BUB1/BUB1B/CCNB1/CDC20/CDCA8/CENPF/DUSP1/KNL1/MAD2L1/NDC80/NUF2/PLK1/PRP4K/SKA1/SKA3/SPC24/SPC25/SPDL1/TRIP13/ZW10/ZWILCH/ZWINT	26
GO:0009145	purine nucleoside triphosphate biosynthetic process	44/3235	112/18744	0.392857	2.27626	6.18706	2.64462e-08	3.03275e-06	2.68265e-06	ADK/ATP5F1C/ATP5F1E/ATP5IF1/ATP5MC1/ATP5MK/ATP5ME/ATP5MF/ATP5MG/ATP5MJ/ATP5PB/ATP5PD/ATP5PF/ATP5PO/ATP6V1A/ATPSCKMT/IL4/IMPDH1/NDUFA1/NDUFA13/NDUFA2/NDUFA3/NDUFA5/NDUFA6/NDUFA8/NDUFAB1/NDUFB1/NDUFB2/NDUFB3/NDUFB5/NDUFB6/NDUFC1/NDUFS3/NDUFS4/NDUFS5/NDUFV2/NME1/NME4/NUDT2/PINK1/STOML2/TGFB1/TMSB4X/VPS9D1	44
GO:0045333	cellular respiration	77/3235	244/18744	0.315574	1.82847	5.94912	2.95493e-08	3.32052e-06	2.93721e-06	ADSL/AK4/ARL2/ATP5F1C/ATP5F1E/ATP5IF1/ATP5ME/ATP5MF/ATP5MG/ATP5PB/ATP5PD/ATP5PF/ATP5PO/ATPSCKMT/BLOC1S1/BNIP3/CBFA2T3/CCNB1/CDK1/CHCHD2/COA6/COX4I1/COX5B/COX6A1/COX6B1/COX6C/COX7A2/COX7C/COX8A/DLAT/ETFA/ETFRF1/IDE/IL4/IMMP2L/MDH1/KGD4/MSH2/MTLN/NDUFA1/NDUFA13/NDUFA2/NDUFA3/NDUFA4/NDUFA5/NDUFA6/NDUFA8/NDUFAB1/NDUFB1/NDUFB2/NDUFB3/NDUFB5/NDUFB6/NDUFC1/NDUFS3/NDUFS4/NDUFS5/NDUFV2/PARK7/PDHB/PINK1/PP…	77
GO:0048872	homeostasis of number of cells	99/3235	339/18744	0.292035	1.69209	5.87299	2.97713e-08	3.32052e-06	2.93721e-06	AHSP/AIM2/AKT1/AKT3/ANXA1/ARID4A/ATP5IF1/B2M/BBS4/BCL2/BLOC1S6/BTK/CAMLG/CASP3/CCN3/CCNB2/CCR2/CDK5RAP3/CHMP5/CX3CR1/CXCR2/DOCK10/DOCK11/DYRK3/ETS1/EZH2/FAM210B/FOXO3/G6PD/GAPT/GATA3/GCNT4/GLIS2/GPR174/GPR183/HCAR2/HEATR3/HMGB2/HSCB/JAK2/KCNQ1/KLF1/LDB1/LGALS2/LGALS9/LYAR/LYN/MEF2C/MIR17HG/MPIG6B/MPL/NCAPG2/OCIAD2/PACS1/PKN1/POLB/PPP2R1A/PPP2R3C/PRDX1/PRDX2/PRDX5/PTPN11/PTPN2/RAC2/RASSF2/RB1/RPS1…	99
GO:0051783	regulation of nuclear division	53/3235	147/18744	0.360544	2.08904	6.05404	3.37131e-08	3.70935e-06	3.28115e-06	ANAPC15/ATM/AURKA/AURKB/BIRC5/BORA/BUB1/BUB1B/CCNB1/CDC20/CDC42/CDCA2/CDCA8/CENPF/CHEK1/DLGAP5/DUSP1/ESPL1/FBXO5/FZR1/IGF1/IL1B/KIF20B/KNL1/MAD2L1/MKI67/NDC80/NEK2/NPR2/NSMCE2/NUF2/NUSAP1/PDGFB/PHIP/PKMYT1/PLK1/PRP4K/RAD51AP1/RB1/RCC1/SKA1/SKA3/SMPD3/SPC24/SPC25/SPDL1/SPHK1/TRIP13/UBE2B/UBE2C/ZW10/ZWILCH/ZWINT	53
GO:0051985	negative regulation of chromosome segregation	27/3235	54/18744	0.5	2.89706	6.37586	3.45346e-08	3.74908e-06	3.31629e-06	ANAPC15/ATM/AURKB/BIRC5/BUB1/BUB1B/CCNB1/CDC20/CDCA8/CENPF/DUSP1/FBXO5/KNL1/MAD2L1/NDC80/NUF2/PLK1/PRP4K/SKA1/SKA3/SPC24/SPC25/SPDL1/TRIP13/ZW10/ZWILCH/ZWINT	27
GO:0045321	leukocyte activation	238/3235	999/18744	0.238238	1.38038	5.64326	3.65264e-08	3.86493e-06	3.41877e-06	ACTL6A/AGER/AIF1/AKIRIN2/AKT1/ANXA1/ANXA3/APP/ARG1/ARG2/ATG5/ATM/AZU1/B2M/BAD/BAG6/BATF/BATF3/BCL2/BCL3/BLOC1S6/BPI/BTK/BTN2A2/C5AR1/CAMK4/CAMP/CASP3/CAV1/CCR2/CCR9/CD151/CD160/CD177/CD2/CD274/CD2AP/CD38/CD3E/CD48/CD5/CD6/CD69/CD79A/CDKN1A/CDKN2A/CEBPA/CEBPB/CGAS/CLC/CLEC12A/CLEC2B/CLEC4A/CLEC4D/CLECL1P/CRTAM/CSK/CTLA4/CTSG/CTSL/CX3CR1/CXCL8/CXCR2/DNAJB9/DNASE1L3/DOCK10/DOCK11/ELF4/EXOSC3/EZH2/F2…	238
GO:1901990	regulation of mitotic cell cycle phase transition	103/3235	358/18744	0.287709	1.66703	5.81976	3.65512e-08	3.86493e-06	3.41877e-06	ACTL6A/AIF1/AKT1/ANAPC15/ANAPC4/ANXA1/APP/APPL1/ATM/ATR/AURKA/AURKB/BABAM1/BCL2/BIRC5/BLM/BRCA1/BTN2A2/BUB1/BUB1B/CCNB1/CCNE1/CCNH/CDC14A/CDC14B/CDC20/CDC7/CDCA5/CDCA8/CDK1/CDK5RAP3/CDKN1A/CDKN2A/CDKN2C/CDKN2D/CENPF/CPAP/CHEK1/CPSF3/CTDSP1/CTDSPL/DLGAP5/DUSP1/E2F1/ESPL1/EZH2/FBXO5/FHL1/FOXO4/FZR1/GFI1B/KANK2/KNL1/MAD2L1/NABP1/NAE1/NDC80/NSMCE2/NUF2/ORC1/PBX1/PDIK1L/PHB2/PHF10/PINX1/PKMYT1/PLK1/PL…	103
GO:0051649	establishment of localization in cell	434/3235	2001/18744	0.216892	1.2567	5.54872	3.79623e-08	3.96268e-06	3.50524e-06	ABCG1/ACD/ACTR10/AFTPH/AGTPBP1/AKIRIN2/AKT1/ALS2/ANK1/ANXA2/ANXA3/AP1M1/AP1M2/AP3S1/APP/APPL1/ARF3/ARHGAP1/ARL1/ARL17B/ARL4A/ARL5B/ARMCX3/ARPC3/ARV1/ASIC3/ATG5/ATM/ATP6V0D1/ATP6V1A/ATP6V1E1/ATP6V1G1/ATP8A1/ATP9A/AURKB/BACH2/BAD/BCCIP/BCL2/BCL3/BET1/BICDL2/BIRC5/BLOC1S1/BLOC1S6/BOD1/BORCS7/BTK/C2CD5/CACNG8/CALM2/CALM3/CAMK1/CAMSAP3/CASC3/CASP3/CAV1/CCDC39/CCDC88A/CCDC91/CCNB1/CCR2/CD160/CD177/CD36…	434
GO:1901991	negative regulation of mitotic cell cycle phase transition	64/3235	192/18744	0.333333	1.93138	5.92441	4.41774e-08	4.55306e-06	4.02747e-06	ANAPC15/ATM/ATR/AURKB/BABAM1/BCL2/BIRC5/BLM/BRCA1/BTN2A2/BUB1/BUB1B/CCNB1/CDC14B/CDC20/CDCA8/CDK1/CDK5RAP3/CDKN1A/CENPF/CHEK1/CTDSP1/CTDSPL/DUSP1/EZH2/FBXO5/FHL1/FOXO4/FZR1/GFI1B/KANK2/KNL1/MAD2L1/NABP1/NAE1/NDC80/NUF2/ORC1/PDIK1L/PINX1/PKMYT1/PLK1/PRP4K/RAD17/RB1/RBBP8/RINT1/RPS27L/SKA1/SKA3/SPC24/SPC25/SPDL1/STK35/SYF2/TP53/TRIP13/VPS4A/WEE1/ZFP36L1/ZNF830/ZW10/ZWILCH/ZWINT	64
GO:0051726	regulation of cell cycle	258/3235	1102/18744	0.23412	1.35652	5.57141	4.92731e-08	5.01477e-06	4.43587e-06	ACTL6A/AIF1/AKT1/ANAPC10/ANAPC13/ANAPC15/ANAPC4/ANKK1/ANXA1/APP/APPL1/ASPM/ATM/ATR/ATRX/AURKA/AURKB/BABAM1/BBS4/BCL2/BEX2/BIRC2/BIRC5/BLM/BORA/BRCA1/BRD8/BTN2A2/BUB1/BUB1B/CALM2/CALM3/CAMSAP3/CASP3/CCNB1/CCNE1/CCNF/CCNH/CCNL1/CDC14A/CDC14B/CDC20/CDC42/CDC45/CDC7/CDCA2/CDCA5/CDCA8/CDK1/CDK18/CDK5RAP3/CDKN1A/CDKN2A/CDKN2C/CDKN2D/CDKN3/CDT1/CEBPA/CENPF/CPAP/CEP120/CEP131/CEP295/CEP97/CETN2/CGRRF1/CH…	258
GO:0007093	mitotic cell cycle checkpoint signaling	50/3235	137/18744	0.364964	2.11464	5.98031	5.20718e-08	5.23418e-06	4.62996e-06	ANAPC15/ATM/ATR/AURKB/BABAM1/BIRC5/BLM/BRCA1/BUB1/BUB1B/CCNB1/CDC14B/CDC20/CDCA8/CDK1/CDK5RAP3/CDKN1A/CENPF/CHEK1/DUSP1/FOXO4/FZR1/KNL1/MAD2L1/MSH2/NABP1/NAE1/NDC80/NUF2/ORC1/PLK1/PRP4K/RAD17/RBBP8/RINT1/RPS27L/SETMAR/SKA1/SKA3/SPC24/SPC25/SPDL1/SYF2/TP53/TRIP13/VPS4A/ZNF830/ZW10/ZWILCH/ZWINT	50
GO:0033108	mitochondrial respiratory chain complex assembly	46/3235	122/18744	0.377049	2.18467	5.99555	5.66108e-08	5.62103e-06	4.97215e-06	ATPAF1/CHCHD7/COA1/COA4/COA5/COA8/COX14/COX17/COX20/COX7A2/ECSIT/FASTKD3/FMC1/HIGD1A/IMMP2L/NDUFA1/NDUFA13/NDUFA2/NDUFA3/NDUFA5/NDUFA6/NDUFA8/NDUFAB1/NDUFAF2/NDUFAF3/NDUFAF6/NDUFAF7/NDUFAF8/NDUFB1/NDUFB2/NDUFB3/NDUFB5/NDUFB6/NDUFC1/NDUFS3/NDUFS4/NDUFS5/OMA1/PET100/PET117/SCO2/SDHAF3/SMIM20/TMEM126A/TMEM126B/UQCC2	46
GO:0009206	purine ribonucleoside triphosphate biosynthetic process	43/3235	111/18744	0.387387	2.24457	6.00627	6.12555e-08	6.00894e-06	5.31528e-06	ATP5F1C/ATP5F1E/ATP5IF1/ATP5MC1/ATP5MK/ATP5ME/ATP5MF/ATP5MG/ATP5MJ/ATP5PB/ATP5PD/ATP5PF/ATP5PO/ATP6V1A/ATPSCKMT/IL4/IMPDH1/NDUFA1/NDUFA13/NDUFA2/NDUFA3/NDUFA5/NDUFA6/NDUFA8/NDUFAB1/NDUFB1/NDUFB2/NDUFB3/NDUFB5/NDUFB6/NDUFC1/NDUFS3/NDUFS4/NDUFS5/NDUFV2/NME1/NME4/NUDT2/PINK1/STOML2/TGFB1/TMSB4X/VPS9D1	43
GO:0006754	ATP biosynthetic process	40/3235	100/18744	0.4	2.31765	6.03386	6.24485e-08	6.05305e-06	5.3543e-06	ATP5F1C/ATP5F1E/ATP5IF1/ATP5MC1/ATP5MK/ATP5ME/ATP5MF/ATP5MG/ATP5MJ/ATP5PB/ATP5PD/ATP5PF/ATP5PO/ATP6V1A/ATPSCKMT/IL4/NDUFA1/NDUFA13/NDUFA2/NDUFA3/NDUFA5/NDUFA6/NDUFA8/NDUFAB1/NDUFB1/NDUFB2/NDUFB3/NDUFB5/NDUFB6/NDUFC1/NDUFS3/NDUFS4/NDUFS5/NDUFV2/NUDT2/PINK1/STOML2/TGFB1/TMSB4X/VPS9D1	40
GO:0045184	establishment of protein localization	381/3235	1735/18744	0.219597	1.27237	5.4392	7.29741e-08	6.99006e-06	6.18314e-06	AAGAB/ABCB9/ABCG1/ABLIM3/ACD/ACHE/ACVR1C/ADTRP/AFDN/AFTPH/AKIRIN2/AKT1/AP1M1/AP1M2/AP3S1/APP/APPL1/ARF3/ARFGEF2/ARHGAP1/ARL1/ARL17B/ARL4A/ARL5B/ARL6IP1/ARRB1/ARRB2/ARRDC5/ATG16L2/ATG3/ATG4A/ATG4C/ATP5IF1/BAD/BAG6/BBC3/BBS4/BCL3/BET1/BLOC1S6/BLZF1/BMP6/BMP8A/BNIP3L/BSG/BTF3/C2CD5/CACNG8/CALCRL/CAMK1/CAMLG/CAMSAP3/CAV1/CAVIN1/CCDC47/CCDC91/CCN3/CCT4/CD2AP/CD36/CD38/CDC42/CDK1/CDKN1A/CDKN2A/CENPF/CP…	381
GO:0000226	microtubule cytoskeleton organization	170/3235	675/18744	0.251852	1.45926	5.55021	7.83975e-08	7.42224e-06	6.56543e-06	ARL2/ASPM/ATRX/AURKA/AURKB/BBOF1/BBS4/BCAS2/BCCIP/BIRC5/BORA/BRCA1/CAMSAP3/CCDC39/CCDC65/CCDC66/CCDC88A/CCNB1/CCNB2/CCNF/CCNL1/CCSER2/CDC14A/CDC14B/CDC20/CDCA8/CDK1/CENPA/CENPH/CPAP/CEP120/CEP131/CEP135/CEP295/CEP350/CEP97/CETN2/CETN3/CHEK1/CHMP1A/CHMP4A/CHMP4B/CHMP5/CHORDC1/CHP1/CKAP2/CLIP2/DCAF13/DCTN6/DISC1/DLGAP5/DNAAF2/DRG1/DYNLT1/ESPL1/FAM110A/FBXO5/FES/CEP43/CEP20/GABARAP/GADD45A/GAS2L1/GI…	170
GO:0045839	negative regulation of mitotic nuclear division	28/3235	59/18744	0.474576	2.74976	6.14783	8.1454e-08	7.62298e-06	6.743e-06	ANAPC15/ATM/AURKB/BIRC5/BUB1/BUB1B/CCNB1/CDC20/CDCA8/CENPF/CHEK1/DUSP1/FBXO5/KNL1/MAD2L1/NDC80/NUF2/PLK1/PRP4K/SKA1/SKA3/SPC24/SPC25/SPDL1/TRIP13/ZW10/ZWILCH/ZWINT	28
GO:2001251	negative regulation of chromosome organization	39/3235	98/18744	0.397959	2.30583	5.9193	1.06935e-07	9.89395e-06	8.75181e-06	ACD/ANAPC15/ATM/ATRX/AURKB/BIRC5/BUB1/BUB1B/CCNB1/CDC20/CDCA8/CENPF/DCP2/DUSP1/ESPL1/FBXO5/HNRNPA1/HNRNPU/KNL1/MAD2L1/NDC80/NUF2/PIF1/PINX1/PLK1/PRP4K/SETMAR/SKA1/SKA3/SPC24/SPC25/SPDL1/TP53/TRIP13/WAPL/XRN1/ZW10/ZWILCH/ZWINT	39
GO:0007346	regulation of mitotic cell cycle	137/3235	522/18744	0.262452	1.52068	5.51028	1.16903e-07	1.06947e-05	9.46012e-06	ACTL6A/AIF1/AKT1/ANAPC10/ANAPC13/ANAPC15/ANAPC4/ANXA1/APP/APPL1/ATM/ATR/AURKA/AURKB/BABAM1/BCL2/BIRC5/BLM/BORA/BRCA1/BTN2A2/BUB1/BUB1B/CCNB1/CCNE1/CCNH/CDC14A/CDC14B/CDC20/CDC42/CDC7/CDCA2/CDCA5/CDCA8/CDK1/CDK5RAP3/CDKN1A/CDKN2A/CDKN2C/CDKN2D/CENPF/CPAP/CHEK1/CKS1B/CKS2/CPSF3/CTDSP1/CTDSPL/DLGAP5/DUSP1/DYNLT3/E2F1/ESPL1/EZH2/FBXO5/FHL1/FOXO4/FZR1/GFI1B/GMNN/HNRNPU/IGF1/IL1B/INTS13/KANK2/KIF20B/KN…	137
GO:1901988	negative regulation of cell cycle phase transition	82/3235	273/18744	0.300366	1.74036	5.62787	1.20453e-07	1.0897e-05	9.63906e-06	ANAPC15/ATM/ATR/AURKB/BABAM1/BCL2/BIRC5/BLM/BRCA1/BTN2A2/BUB1/BUB1B/CAMSAP3/CCNB1/CDC14B/CDC20/CDC45/CDCA8/CDK1/CDK5RAP3/CDKN1A/CDKN2D/CDT1/CENPF/CHEK1/CTDSP1/CTDSPL/DUSP1/E2F1/EZH2/FBXO4/FBXO5/FEM1B/FHL1/FOXO4/FZR1/GFI1B/INTS7/KANK2/KNL1/LYN/MAD2L1/MSH2/NABP1/NAE1/NDC80/NUF2/ORC1/PARP9/PDIK1L/PINX1/PKMYT1/PLK1/PRP4K/PTPN11/RAD17/RAD51/RB1/RBBP8/RINT1/RNASEH2B/RPA4/RPS27L/SETMAR/SKA1/SKA3/SPC24/S…	82
GO:0009142	nucleoside triphosphate biosynthetic process	46/3235	125/18744	0.368	2.13224	5.80069	1.31993e-07	1.18097e-05	1.04465e-05	ADK/AK4/ATP5F1C/ATP5F1E/ATP5IF1/ATP5MC1/ATP5MK/ATP5ME/ATP5MF/ATP5MG/ATP5MJ/ATP5PB/ATP5PD/ATP5PF/ATP5PO/ATP6V1A/ATPSCKMT/IL4/IMPDH1/NDUFA1/NDUFA13/NDUFA2/NDUFA3/NDUFA5/NDUFA6/NDUFA8/NDUFAB1/NDUFB1/NDUFB2/NDUFB3/NDUFB5/NDUFB6/NDUFC1/NDUFS3/NDUFS4/NDUFS5/NDUFV2/NME1/NME4/NUDT2/PINK1/STOML2/TGFB1/TMSB4X/TYMS/VPS9D1	46
GO:0015980	energy derivation by oxidation of organic compounds	99/3235	351/18744	0.282051	1.63424	5.47831	1.9087e-07	1.6892e-05	1.4942e-05	ACADM/ADSL/AGL/AK4/AKT1/ARL2/ATG3/ATP5F1C/ATP5F1E/ATP5IF1/ATP5ME/ATP5MF/ATP5MG/ATP5PB/ATP5PD/ATP5PF/ATP5PO/ATPSCKMT/BLOC1S1/BNIP3/CBFA2T3/CCNB1/CDK1/CHCHD2/COA6/COX4I1/COX5B/COX6A1/COX6B1/COX6C/COX7A2/COX7C/COX8A/DLAT/DYRK2/ETFA/ETFRF1/GSK3A/GYS2/IDE/IGF1/IL4/IMMP2L/INPP5K/LEP/LEPR/MDH1/KGD4/MSH2/MTLN/NDUFA1/NDUFA13/NDUFA2/NDUFA3/NDUFA4/NDUFA5/NDUFA6/NDUFA8/NDUFAB1/NDUFB1/NDUFB2/NDUFB3/NDUFB5/NDU…	99
GO:0042776	proton motive force-driven mitochondrial ATP synthesis	30/3235	68/18744	0.441176	2.55623	5.87154	2.1635e-07	1.89411e-05	1.67546e-05	ATP5F1C/ATP5F1E/ATP5IF1/ATP5ME/ATP5MF/ATP5MG/ATP5PB/ATP5PD/ATP5PF/ATP5PO/ATPSCKMT/NDUFA1/NDUFA13/NDUFA2/NDUFA3/NDUFA5/NDUFA6/NDUFA8/NDUFAB1/NDUFB1/NDUFB2/NDUFB3/NDUFB5/NDUFB6/NDUFC1/NDUFS3/NDUFS4/NDUFS5/NDUFV2/STOML2	30
GO:0097193	intrinsic apoptotic signaling pathway	94/3235	330/18744	0.284848	1.65045	5.44453	2.3589e-07	2.04321e-05	1.80734e-05	AKT1/APP/ARMC10/ATF4/ATM/BAD/BAG6/BBC3/BCL2/BCL2A1/BCL3/BCLAF1/BNIP3/BRCA1/CARD8/CASP3/CASP4/CASP6/CAV1/CDIP1/CDKN1A/CDKN2D/CEBPB/COA8/CUL1/CUL5/CYP1B1/DDIT3/DNAJA1/DYRK2/E2F1/ELL3/ERP29/FBXW7/FIS1/GPX1/GRINA/HIC1/HINT1/HSPB1/HSPE1/IFI27L1/IFI27L2/IFI6/IVNS1ABP/JAK2/JMY/LAPTM5/LGALS12/LRRK2/MELK/MLH1/MSH2/MUC1/NKX3-1/OPA1/PARK7/PDCD10/PDK1/PDK2/PINK1/PLEKHF1/POLB/PPIF/PPP1R15A/PTPN2/PYCARD/PYCR1/…	94
GO:1903320	regulation of protein modification by small protein conjugation or removal	74/3235	243/18744	0.304527	1.76447	5.47809	2.69072e-07	2.28221e-05	2.01875e-05	AKT1/ARRB1/ARRB2/ATG5/BEX1/BEX2/BEX4/BIRC2/CAMLG/CAV1/CDC14B/CDC20/CDK5RAP3/CDKN2A/CENPS/CEP78/CHP1/COMMD1/COPS4/COPS5/COPS8/COPS9/DNAJA1/DNAJB2/FANCI/FANCM/FBXO2/FBXO4/FBXO5/FBXW7/FZR1/GABARAP/GNL3/GSK3A/HDAC8/HSP90AA1/HSPA5/IVNS1ABP/LAPTM5/LRRK2/MAD2L1/MUL1/NMI/OGT/OTUD4/PARK7/PINK1/PINX1/PLK1/PRMT3/PSMD10/PTPN22/RASSF5/RBX1/RELA/RPL11/RPL23/RPL5/RPS3/RPS7/RWDD3/SPHK1/SQSTM1/SVBP/TNIP1/UBE2C/UB…	74
GO:0051098	regulation of binding	66/3235	209/18744	0.315789	1.82972	5.50903	2.71881e-07	2.28221e-05	2.01875e-05	AKT1/ANXA2/AURKA/B2M/BCL3/BTAF1/BTBD1/CAMK1/CARD16/CDKN1A/CDT1/CLDN5/CLIC2/CSNK2B/CTNNBIP1/DAB2/DAZAP2/DNAJB2/E2F1/EIF3D/EIF3E/EPB41/FKBP1A/GATA3/GEMIN2/GMNN/GTF2B/GZMA/H1-0/HDAC5/HJURP/IDE/IGF1/ITGA4/ITGB1BP1/LAMTOR5/LRP1/LRRK2/MARK2/MED25/MITD1/NMD3/NME1/NVL/PARP9/PINX1/PLK1/PTPRF/RALB/RAN/RAPGEF2/RARA/RB1/RPL11/RSF1/SLPI/SP100/STMN1/SUMO1/SUMO4/TLE5/TXN/USP33/WAPL/ZNF593/ZNF675	66
GO:1901293	nucleoside phosphate biosynthetic process	92/3235	322/18744	0.285714	1.65546	5.41843	2.71892e-07	2.28221e-05	2.01875e-05	ACAT1/ADCY4/ADK/ADSL/AK4/AK6/AK9/ASPDH/ATP5F1C/ATP5F1E/ATP5IF1/ATP5MC1/ATP5MK/ATP5ME/ATP5MF/ATP5MG/ATP5MJ/ATP5PB/ATP5PD/ATP5PF/ATP5PO/ATP6V1A/ATPSCKMT/BCKDK/CBR4/CDA/CMAS/DLAT/DUT/ELOVL4/ELOVL7/GMPPB/GNPDA1/GNPDA2/GUCY1B1/HPRT1/IDO1/IL4/IMPDH1/KARS1/MMUT/NANS/NDUFA1/NDUFA13/NDUFA2/NDUFA3/NDUFA5/NDUFA6/NDUFA8/NDUFAB1/NDUFB1/NDUFB2/NDUFB3/NDUFB5/NDUFB6/NDUFC1/NDUFS3/NDUFS4/NDUFS5/NDUFV2/NME1/NME4/N…	92
GO:0007062	sister chromatid cohesion	28/3235	62/18744	0.451613	2.6167	5.82343	3.00603e-07	2.45337e-05	2.17016e-05	ATRX/BOD1/BUB1/BUB1B/CDC20/CDCA5/DSCC1/ESCO1/ESPL1/FBXW7/FEN1/GTF2B/HDAC8/NSMCE2/PHB2/PLK1/PPP2R1A/RAD51C/RB1/REC8/SGO1/SMC1A/SMC3/SMC5/STAG1/STAG2/STAG3/WAPL	28
GO:0055086	nucleobase-containing small molecule metabolic process	170/3235	688/18744	0.247093	1.43169	5.26888	3.02129e-07	2.45337e-05	2.17016e-05	ACAT1/ACSM3/MAPDA/ADCY4/ADK/ADSL/AK4/AK6/AK9/APOBEC3G/APP/ARL2/ASPDH/ATP5F1C/ATP5F1E/ATP5IF1/ATP5MC1/ATP5MK/ATP5ME/ATP5MF/ATP5MG/ATP5MJ/ATP5PB/ATP5PD/ATP5PF/ATP5PO/ATP6V1A/ATPSCKMT/BAD/BCKDK/BLOC1S6/BPNT1/CBFA2T3/CBR4/CD38/CDA/CDADC1/CMAHP/CMAS/DGAT2/DHFR2/DLAT/DNM1L/DNPH1/DPM1/DUT/EFL1/ELOVL4/ELOVL7/ENTPD1/ENTPD2/ERH/FAR1/FIS1/G6PD/GALK1/GIMAP7/GIT1/GLRX/GMPPB/GNPDA1/GNPDA2/GSK3A/GTPBP1/GUCY1B1/…	170
GO:0033043	regulation of organelle organization	267/3235	1170/18744	0.228205	1.32225	5.19894	3.03439e-07	2.45337e-05	2.17016e-05	ABI3/ACD/ACTL6A/ADD3/AKT1/ALOX15/ANAPC15/ANAPC4/ANK1/ANXA1/ANXA2/ARHGAP6/ARL2/ARL6IP1/ARPC2/ARPC3/ATG3/ATG5/ATM/ATP5IF1/ATR/ATRX/AURKA/AURKB/AVIL/BAD/BAIAP2/BBC3/BBOF1/BBS4/BIK/BIRC5/BNIP3/BORA/BRCA1/BUB1/BUB1B/C2CD5/CAMSAP3/CAPZA1/CAPZA2/CCDC88A/CCNB1/CCNF/CCT2/CCT4/CCT8/CD2AP/CDC20/CDC42/CDC42EP1/CDC42EP2/CDC42EP4/CDCA2/CDCA8/CDK1/CENPF/CPAP/CEP120/CEP135/CEP295/CEP97/CHEK1/CHMP1A/CHMP4A/CHMP4B…	267
GO:1901873	regulation of post-translational protein modification	75/3235	248/18744	0.302419	1.75226	5.4465	3.04336e-07	2.45337e-05	2.17016e-05	AKT1/ARRB1/ARRB2/ATG5/BEX1/BEX2/BEX4/BIRC2/CAMLG/CAV1/CDC14B/CDC20/CDK5RAP3/CDKN2A/CENPS/CEP78/CHP1/COMMD1/COPS4/COPS5/COPS8/COPS9/DNAJA1/DNAJB2/FANCI/FANCM/FBXO2/FBXO4/FBXO5/FBXW7/FZR1/GABARAP/GNL3/GSK3A/HDAC8/HSP90AA1/HSPA5/IVNS1ABP/LAPTM5/LRRK2/MAD2L1/MUL1/NMI/OGT/OTUD4/PARK7/PINK1/PINX1/PLK1/PRMT3/PSMD10/PTPN22/RASSF5/RBX1/RELA/RPL11/RPL23/RPL5/RPS3/RPS7/RWDD3/SPHK1/SQSTM1/SVBP/TNIP1/UBE2B/UB…	75
GO:0051225	spindle assembly	48/3235	136/18744	0.352941	2.04499	5.58592	3.07538e-07	2.45488e-05	2.17149e-05	ASPM/AURKA/AURKB/BCAS2/BCCIP/BIRC5/CCNB2/CDC20/CDCA8/CPAP/CEP97/CHMP1A/CHMP4A/CHMP4B/CHMP5/DCAF13/DRG1/FBXO5/GTF2B/HAUS1/HAUS6/HNRNPU/KIF11/KIF2A/KIF4A/KIFC1/MAP9/MLH1/MYBL2/NDC80/NEK2/PLK1/PPP2R1A/RANGRF/RCC1/RPS3/SKA1/SKA2/SKA3/SMC1A/SMC3/SPAG5/STAG1/STAG2/STIL/TPX2/TUBB1/UHRF1	48
GO:0033044	regulation of chromosome organization	74/3235	244/18744	0.303279	1.75724	5.43757	3.21798e-07	2.54377e-05	2.25012e-05	ACD/ACTL6A/ANAPC15/ANAPC4/ATM/ATR/ATRX/AURKB/BIRC5/BUB1/BUB1B/CCNB1/CCT2/CCT4/CCT8/CDC20/CDCA8/CDK1/CENPF/DCP2/DHX36/DLGAP5/DUSP1/EID3/ESPL1/FBXO4/FBXO5/FEN1/GNL3/HDAC8/HNRNPA1/HNRNPA2B1/HNRNPU/HSP90AA1/KNL1/LIG4/MAD2L1/MAPK3/MCPH1/NCAPG2/NDC80/NEK2/NSMCE1/NSMCE2/NSMCE4A/NUF2/NVL/PHF10/PIF1/PINX1/PLK1/PRP4K/RB1/RIOK2/SETMAR/SKA1/SKA3/SMC2/SMC4/SMC5/SMC6/SMG1/SPC24/SPC25/SPDL1/TP53/TRIP13/UBE2C/WA…	74
GO:0051603	proteolysis involved in protein catabolic process	199/3235	831/18744	0.239471	1.38752	5.21889	3.38518e-07	2.65021e-05	2.34427e-05	AGTPBP1/AKIRIN2/AKT1/AMN1/ANAPC10/ANAPC13/ANAPC15/ANAPC4/ARAF/ARRB1/ARRB2/ASCC2/ASCC3/ATP5IF1/AURKA/BAG6/BIRC2/CACUL1/CAMLG/CAV1/CBFA2T3/CCAR1/CCDC47/CCNF/CDC20/CDC34/CDKN2A/CEBPA/CHMP1A/CHMP4A/CHMP4B/CHMP5/CLPP/COMMD1/CRBN/CSNK2B/CTSK/CTSL/CUL1/CUL5/DAB2/DCAF13/DDIT3/DERL3/DESI1/DISC1/DNAJB2/DNAJB9/DTX4/EDEM3/ERLEC1/FAU/FBXL13/FBXL14/FBXO11/FBXO2/FBXO22/FBXO3/FBXO4/FBXO48/FBXW4/FBXW7/FEM1B/FZR1/…	199
GO:0009201	ribonucleoside triphosphate biosynthetic process	43/3235	117/18744	0.367521	2.12947	5.59705	3.48782e-07	2.70456e-05	2.39235e-05	ATP5F1C/ATP5F1E/ATP5IF1/ATP5MC1/ATP5MK/ATP5ME/ATP5MF/ATP5MG/ATP5MJ/ATP5PB/ATP5PD/ATP5PF/ATP5PO/ATP6V1A/ATPSCKMT/IL4/IMPDH1/NDUFA1/NDUFA13/NDUFA2/NDUFA3/NDUFA5/NDUFA6/NDUFA8/NDUFAB1/NDUFB1/NDUFB2/NDUFB3/NDUFB5/NDUFB6/NDUFC1/NDUFS3/NDUFS4/NDUFS5/NDUFV2/NME1/NME4/NUDT2/PINK1/STOML2/TGFB1/TMSB4X/VPS9D1	43
GO:0010948	negative regulation of cell cycle process	90/3235	315/18744	0.285714	1.65546	5.3582	3.65003e-07	2.80364e-05	2.47999e-05	ANAPC15/ATM/ATR/ATRX/AURKB/BABAM1/BCL2/BIRC5/BLM/BRCA1/BTN2A2/BUB1/BUB1B/CAMSAP3/CCNB1/CCNF/CDC14B/CDC20/CDC45/CDCA8/CDK1/CDK5RAP3/CDKN1A/CDKN2D/CDT1/CENPF/CHEK1/CTDSP1/CTDSPL/DUSP1/E2F1/E2F8/ESPL1/EZH2/FBXO4/FBXO5/FEM1B/FHL1/FOXO4/FZR1/GFI1B/INTS7/KANK2/KNL1/LYN/MAD2L1/MSH2/NABP1/NAE1/NDC80/NEK2/NPM1/NUF2/ORC1/PARP9/PDIK1L/PINX1/PKMYT1/PLK1/PPP2R5B/PRP4K/PTPN11/RAD17/RAD51/RB1/RBBP8/RINT1/RNASEH…	90
GO:0051604	protein maturation	144/3235	565/18744	0.254867	1.47673	5.25508	3.69885e-07	2.81459e-05	2.48968e-05	AHSA2P/AHSP/AKT1/ANP32E/ANXA2/ARL2/ASPRV1/ATG4A/ATG4C/AZU1/B2M/BAG1/CASP1/CASP3/CASP4/CASP5/CASP6/ZNG1E/CCDC47/CCT2/CCT4/CCT8/CFD/CHORDC1/CTSG/CTSL/CWC27/DNAJA1/DNAJA4/DNAJB11/DNAJB14/DNAJB2/DNAJC1/DNAJC19/DNAJC2/DNAJC24/DNAJC25/DNAJC4/DNAJC7/DPM1/DPM2/ERP27/ERP29/ERP44/F13A1/FAM111A/FKBP11/FKBP1A/FKBP1B/GLG1/GP1BA/GP9/GSN/GZMA/GZMH/GZMK/HP/HSP90AA1/HSP90AB4P/HSP90B1/HSPA13/HSPA14/HSPA4/HSPA5/HSP…	144
GO:1901987	regulation of cell cycle phase transition	123/3235	468/18744	0.262821	1.52282	5.23113	4.74109e-07	3.57425e-05	3.16165e-05	ACTL6A/AIF1/AKT1/ANAPC15/ANAPC4/ANXA1/APP/APPL1/ATM/ATR/AURKA/AURKB/BABAM1/BCL2/BIRC5/BLM/BRCA1/BTN2A2/BUB1/BUB1B/CAMSAP3/CCNB1/CCNE1/CCNH/CDC14A/CDC14B/CDC20/CDC45/CDC7/CDCA5/CDCA8/CDK1/CDK18/CDK5RAP3/CDKN1A/CDKN2A/CDKN2C/CDKN2D/CDT1/CENPF/CPAP/CHEK1/CPSF3/CTDSP1/CTDSPL/DLGAP5/DUSP1/DYRK3/E2F1/ESPL1/EZH2/FBXO4/FBXO5/FBXW7/FEM1B/FHL1/FOXO4/FZR1/GFI1B/ING4/INTS7/KANK2/KNL1/LYN/MAD2L1/MSH2/NABP1/NA…	123
GO:0007098	centrosome cycle	49/3235	142/18744	0.34507	1.99938	5.4596	5.06657e-07	3.78459e-05	3.3477e-05	ARL2/AURKA/BBS4/BRCA1/CCNF/CCNL1/CDK1/CPAP/CEP120/CEP131/CEP135/CEP295/CETN2/CETN3/CHEK1/CHMP1A/CHMP4B/CHMP5/CHORDC1/FES/GADD45A/HAUS1/HAUS6/HEPACAM2/KIF11/KIF3A/MAP9/MCPH1/NDC80/NDE1/NDEL1/NEK2/NPM1/PARD6A/PCLAF/PCM1/PLK1/PLK4/PPP1R12A/RANBP1/ROCK2/SDCCAG8/SGO1/SLC16A1/STIL/TUBE1/USP33/XPO1/XRCC2	49
GO:0002262	myeloid cell homeostasis	59/3235	183/18744	0.322404	1.86805	5.38934	5.27766e-07	3.90643e-05	3.45548e-05	AHSP/ANXA1/ARID4A/ATP5IF1/B2M/BBS4/BTK/CASP3/CCR2/CDK5RAP3/CHMP5/CXCR2/DYRK3/ETS1/FAM210B/FOXO3/G6PD/GATA3/GCNT4/HCAR2/HEATR3/HMGB2/HSCB/JAK2/KCNQ1/KLF1/LDB1/LYAR/LYN/MPIG6B/MPL/NCAPG2/PRDX1/PTPN2/RAC2/RB1/RPS14/RPS17/RPS24/RPS6/SH2B3/SLC15A4/SLC1A5/SLC48A1/SLC7A11/SOD1/SPI1/SRF/STAT3/THRA/TMEM14C/TRIM10/TSPO2/UBA5/UFL1/VPS13A/XKR8/ZFP36/ZFP36L1	59
GO:0009056	catabolic process	569/3235	2767/18744	0.205638	1.19149	4.98279	5.70997e-07	4.18834e-05	3.70484e-05	ABHD3/ABHD4/ACADM/ACAT1/ACHE/MAPDA/ADH5/ADTRP/AGL/AGO3/AGTPBP1/AKIRIN2/AKR1C3/AKT1/ALDH3B1/ALDH5A1/AMN1/AMT/ANAPC10/ANAPC13/ANAPC15/ANAPC4/ANXA2/APEX1/APOBEC3G/APP/ARAF/ARG1/ARG2/ARHGAP11B/ARL2/ARRB1/ARRB2/ASCC2/ASCC3/ATG16L2/ATG3/ATG4A/ATG4C/ATG5/ATG9A/ATM/ATP5IF1/ATP6V0D1/ATP6V1A/ATP6V1E1/ATP6V1G1/AURKA/BAD/BAG6/BANP/BCAS2/BCKDK/BCL2/BDH2/BIRC2/BLVRA/BNIP3/BNIP3L/BTG2/BTK/CACUL1/CAMLG/CASC3/CAS…	569
GO:0007052	mitotic spindle organization	47/3235	135/18744	0.348148	2.01721	5.4173	6.41087e-07	4.61923e-05	4.086e-05	AURKA/AURKB/BCCIP/BIRC5/BORA/CCNB1/CDC20/CDCA8/CENPH/CPAP/CEP97/CHMP1A/CHMP4A/CHMP4B/CHMP5/DCTN6/DLGAP5/DRG1/FAM110A/HNRNPU/INTS13/KIF11/KIF2A/KIF4A/KIFC1/MAP9/MYBL2/NDC80/NEK2/NUF2/PLK1/PTPA/RAN/RANGRF/RCC1/RMDN1/SBDS/SMC1A/SMC3/SPC25/STAG1/STAG2/STIL/STMN1/TBCE/TPX2/UHRF1	47
GO:0051983	regulation of chromosome segregation	47/3235	135/18744	0.348148	2.01721	5.4173	6.41087e-07	4.61923e-05	4.086e-05	ACTL6A/ANAPC15/ANAPC4/ATM/AURKB/BIRC5/BUB1/BUB1B/CCNB1/CDC20/CDCA2/CDCA8/CDK1/CENPF/DLGAP5/DUSP1/ESPL1/FBXO5/HNRNPU/KIF2C/KNL1/MAD2L1/MKI67/NCAPG2/NDC80/NSMCE2/NUF2/PHF10/PLK1/PPP2R2D/PRP4K/RB1/RIOK2/SKA1/SKA3/SMC2/SMC4/SMC5/SMC6/SPC24/SPC25/SPDL1/TRIP13/UBE2C/ZW10/ZWILCH/ZWINT	47
GO:0031396	regulation of protein ubiquitination	63/3235	201/18744	0.313433	1.81607	5.31251	6.72986e-07	4.80653e-05	4.25168e-05	AKT1/ARRB1/ARRB2/ATG5/BEX1/BEX2/BEX4/BIRC2/CAMLG/CAV1/CDC14B/CDC20/CDK5RAP3/CDKN2A/CENPS/CEP78/CHP1/COMMD1/DNAJA1/DNAJB2/FANCI/FANCM/FBXO2/FBXO4/FBXO5/FBXW7/FZR1/GABARAP/GSK3A/HDAC8/HSP90AA1/HSPA5/IVNS1ABP/LAPTM5/LRRK2/MAD2L1/NMI/OGT/PARK7/PINK1/PINX1/PLK1/PRMT3/PSMD10/PTPN22/RASSF5/RBX1/RPL11/RPL23/RPL5/RPS3/RPS7/SPHK1/SQSTM1/SVBP/UBE2C/UBE2D1/UBE2V1/UBE3A/UBXN2A/UFL1/VPS28/WNK1	63
GO:0032790	ribosome disassembly	21/3235	41/18744	0.512195	2.96772	5.76057	6.85249e-07	4.85156e-05	4.29151e-05	ABCE1/ASCC2/ASCC3/CDK5RAP3/DENR/ELAC1/GFM2/HBS1L/LTN1/MCTS1/MRPL58/MTIF2/MTIF3/MTRES1/NEMF/TRIP4/TRNT1/SKIC3/UFL1/UFSP2/SKIC8	21
GO:0050865	regulation of cell activation	161/3235	653/18744	0.246554	1.42857	5.09107	7.17186e-07	5.0339e-05	4.4528e-05	ACTL6A/AGER/AIF1/AKIRIN2/AKT1/ALOX12/ANXA1/APP/ARG1/ARG2/ATM/B2M/BAD/BATF/BCL2/BLOC1S6/BPI/BTK/BTN2A2/CAMK4/CASP3/CAV1/CCR2/CD160/CD2/CD274/CD38/CD3E/CD5/CD6/CD69/CD9/CDKN1A/CDKN2A/CEBPA/CEBPB/CGAS/CLC/CLEC12A/CLEC4D/CLECL1P/CRTAM/CSK/CTLA4/CTSG/EXOSC3/F11R/FAM76B/FCER1G/FGL2/FLOT2/FOXO3/GAS6/GATA3/GLMN/GP1BA/GP6/GP9/GPR137B/GPR183/HLA-DQA2/HLA-DQB2/HLA-DRA/HLX/HSPD1/ICOS/IDO1/IGF1/IL15/IL18/IL1B…	161
GO:0030071	regulation of mitotic metaphase/anaphase transition	36/3235	93/18744	0.387097	2.24289	5.48766	7.24649e-07	5.04282e-05	4.46069e-05	ACTL6A/ANAPC15/ANAPC4/ATM/AURKB/BIRC5/BUB1/BUB1B/CCNB1/CDC20/CDCA8/CENPF/DLGAP5/DUSP1/ESPL1/FBXO5/KNL1/MAD2L1/NDC80/NSMCE2/NUF2/PHF10/PLK1/PRP4K/RB1/RIOK2/SKA1/SKA3/SPC24/SPC25/SPDL1/TRIP13/UBE2C/ZW10/ZWILCH/ZWINT	36
GO:0046649	lymphocyte activation	197/3235	830/18744	0.237349	1.37523	5.05019	7.48184e-07	5.16247e-05	4.56652e-05	ACTL6A/AGER/AIF1/AKIRIN2/AKT1/ANXA1/ARG1/ARG2/ATG5/ATM/B2M/BAD/BAG6/BATF/BCL2/BCL3/BLOC1S6/BTK/BTN2A2/CAMK4/CASP3/CAV1/CCR2/CCR9/CD151/CD160/CD2/CD274/CD2AP/CD38/CD3E/CD48/CD5/CD6/CD69/CD79A/CDKN1A/CDKN2A/CEBPB/CGAS/CLC/CLEC12A/CLEC2B/CLEC4A/CLEC4D/CLECL1P/CRTAM/CSK/CTLA4/CTSG/CTSL/DNAJB9/DOCK10/DOCK11/ELF4/EXOSC3/EZH2/F2RL1/FCER1G/FGL2/FKBP1A/FKBP1B/FLOT2/FLT3LG/FOXO3/GAPT/GAS6/GATA3/GLMN/GPR18/…	197
GO:0072331	signal transduction by p53 class mediator	54/3235	165/18744	0.327273	1.89626	5.28116	9.31337e-07	6.37223e-05	5.63663e-05	AKT1/ARMC10/ATM/ATR/ATRX/AURKA/AURKB/BAG6/BATF/BBC3/BCL2/BCL3/CASP6/CDIP1/CDK5RAP3/CDKN1A/CDKN2A/CHEK1/DYRK2/DYRK3/E2F1/EEF1E1/ELL3/FOXO3/HIC1/HINT1/JMY/MSH2/MUC1/PAK1IP1/PDK2/PSMD10/PYCARD/RPL11/RPL23/RPL26/RPL37/RPL5/RPS20/RPS27L/RPS7/RRN3/SGK1/SHISA5/SMYD2/SNW1/SP100/TAF9/TAF9B/TOPORS/TP53/TP53RK/TRIAP1/URI1	54
GO:1903008	organelle disassembly	30/3235	72/18744	0.416667	2.41422	5.49101	9.69773e-07	6.53547e-05	5.78103e-05	ABCE1/ASCC2/ASCC3/AURKA/CDK1/CDK5RAP3/DENR/DYRK3/ELAC1/GFM2/HBS1L/KIF19/LTN1/MCTS1/MRPL58/MTIF2/MTIF3/MTRES1/NEDD9/NEMF/PLAAT3/PNPLA2/TRIP4/TRNT1/SKIC3/UFL1/UFSP2/VRK1/SKIC8/ZFAND1	30
GO:0009152	purine ribonucleotide biosynthetic process	52/3235	157/18744	0.33121	1.91907	5.28154	9.76396e-07	6.53547e-05	5.78103e-05	ADCY4/ADK/ADSL/AK4/ATP5F1C/ATP5F1E/ATP5IF1/ATP5MC1/ATP5MK/ATP5ME/ATP5MF/ATP5MG/ATP5MJ/ATP5PB/ATP5PD/ATP5PF/ATP5PO/ATP6V1A/ATPSCKMT/GUCY1B1/HPRT1/IL4/IMPDH1/NDUFA1/NDUFA13/NDUFA2/NDUFA3/NDUFA5/NDUFA6/NDUFA8/NDUFAB1/NDUFB1/NDUFB2/NDUFB3/NDUFB5/NDUFB6/NDUFC1/NDUFS3/NDUFS4/NDUFS5/NDUFV2/NME1/NME4/NPR2/NUDT2/PAICS/PINK1/PPAT/STOML2/TGFB1/TMSB4X/VPS9D1	52
GO:0022904	respiratory electron transport chain	42/3235	117/18744	0.358974	2.07994	5.35164	9.85213e-07	6.53547e-05	5.78103e-05	CCNB1/CDK1/CHCHD2/COA6/COX4I1/COX5B/COX6A1/COX6B1/COX6C/COX7A2/COX7C/COX8A/ETFA/ETFRF1/IMMP2L/NDUFA1/NDUFA2/NDUFA3/NDUFA4/NDUFA5/NDUFA6/NDUFA8/NDUFAB1/NDUFB1/NDUFB2/NDUFB3/NDUFB5/NDUFB6/NDUFC1/NDUFS3/NDUFS4/NDUFS5/NDUFV2/PARK7/PINK1/SCO2/UQCR10/UQCR11/UQCRC2/UQCRH/UQCRHL/VPS54	42
GO:0051784	negative regulation of nuclear division	28/3235	65/18744	0.430769	2.49593	5.51768	9.87304e-07	6.53547e-05	5.78103e-05	ANAPC15/ATM/AURKB/BIRC5/BUB1/BUB1B/CCNB1/CDC20/CDCA8/CENPF/CHEK1/DUSP1/FBXO5/KNL1/MAD2L1/NDC80/NUF2/PLK1/PRP4K/SKA1/SKA3/SPC24/SPC25/SPDL1/TRIP13/ZW10/ZWILCH/ZWINT	28
GO:0008380	RNA splicing	124/3235	479/18744	0.258873	1.49994	5.06222	1.00319e-06	6.58707e-05	5.82667e-05	AHNAK/BCAS2/BUD31/CASC3/CCNL1/CDC40/CIR1/CLK1/CLK4/CWC15/CWC22/CWC27/CWF19L2/DDX1/DDX47/DHX15/ESRP2/ESS2/FAM98A/FRG1/GCFC2/GEMIN2/HNRNPA1/HNRNPA2B1/HNRNPA3/HNRNPLL/HNRNPU/HSPA8/HTATSF1/IVNS1ABP/LARP7/LSM1/LSM3/LSM5/LSM7/LUC7L/LUC7L3/MAGOH/MBNL3/METTL3/METTL4/MPHOSPH10/MTREX/NRDE2/NSRP1/PAXBP1/PHF5A/PLRG1/PNN/PPIG/PPIL1/PPIL3/PPP1R9B/PPP4R2/PPWD1/PRDX6/PRPF18/PRPF38B/PRPF39/PRPF40A/PRP4K/PSIP1/PTB…	124
GO:0015031	protein transport	316/3235	1439/18744	0.219597	1.27237	4.91103	1.07157e-06	6.97978e-05	6.17405e-05	AAGAB/ABCB9/ABCG1/ACD/ACHE/ACVR1C/ADTRP/AFTPH/AKIRIN2/AKT1/AP1M1/AP1M2/AP3S1/APP/APPL1/ARF3/ARFGEF2/ARHGAP1/ARL1/ARL17B/ARL4A/ARL5B/ARRB1/ARRB2/ARRDC5/ATG16L2/ATG3/ATG4A/ATG4C/BAD/BBS4/BCL3/BET1/BLOC1S6/BLZF1/BMP6/BMP8A/BSG/BTF3/C2CD5/CACNG8/CALCRL/CAMK1/CAMSAP3/CAV1/CAVIN1/CCDC91/CCN3/CD2AP/CD36/CD38/CDC42/CDK1/CDKN1A/CDKN2A/CENPF/CEP131/CEP290/CETN2/CETN3/CHM/CHML/CHMP1A/CHMP4A/CHMP4B/CHMP5/CHP…	316
GO:0060341	regulation of cellular localization	234/3235	1020/18744	0.229412	1.32924	4.93853	1.11809e-06	7.22502e-05	6.39098e-05	ABCG1/ABI3/ABLIM3/ACD/ACHE/ACVR1C/ADTRP/AFDN/AKT1/ANXA2/APP/APPL1/ARHGAP1/ARV1/ATP5IF1/ATP9A/B9D1/BAD/BBC3/BCL2/BMP6/BMP8A/BNIP3L/BORA/BSG/BTF3/C2CD5/CAMK1/CAV1/CCDC66/CCDC88A/CCN3/CCNE1/CCT2/CCT4/CCT8/CD2AP/CD36/CD38/CDC42/CDK1/CDK5RAP3/CDKN2A/CPAP/CENPQ/CEP120/CEP131/CEP135/CEP290/CEP295/CHP1/COMMD1/CPSF6/CSK/CYP51A1/DAB2/DERL3/DHX36/DNAJA1/DNAJB2/DNAJC1/DNM1L/ECT2/EMD/ENSA/EPB41/ERLEC1/ERP29/E…	234
GO:0001776	leukocyte homeostasis	41/3235	114/18744	0.359649	2.08385	5.30128	1.24754e-06	7.99802e-05	7.07475e-05	AIM2/AKT1/ANXA1/BBS4/BCL2/BTK/CAMLG/CASP3/CCNB2/CCR2/CXCR2/DOCK10/DOCK11/GAPT/GCNT4/GPR174/GPR183/HCAR2/LGALS2/LGALS9/LYN/MEF2C/MIR17HG/MPL/PACS1/PKN1/PPP2R1A/PPP2R3C/PRDX2/RPS6/SH2B2/SH2B3/SLC15A4/SLC7A11/SOS1/SPNS2/SPTA1/TGFB1/TNFRSF13B/TNFRSF17/XKR8	41
GO:1902749	regulation of cell cycle G2/M phase transition	43/3235	122/18744	0.352459	2.04219	5.27448	1.2979e-06	8.22771e-05	7.27792e-05	APP/ATM/ATR/AURKA/AURKB/BABAM1/BLM/BRCA1/CCNB1/CDC14B/CDC7/CDK1/CDK5RAP3/CDKN1A/CENPF/CHEK1/DYRK3/FBXO5/FHL1/FOXO4/FZR1/ING4/NABP1/NAE1/NPM1/ORC1/PBX1/PDIK1L/PINX1/PKMYT1/PLK1/RAD17/RAD51C/RBBP8/RINT1/RNASEH2B/RRM1/STK35/SYF2/TP53/VPS4A/WEE1/ZNF830	43
GO:0051656	establishment of organelle localization	125/3235	486/18744	0.257202	1.49026	5.00129	1.30358e-06	8.22771e-05	7.27792e-05	ACTR10/AGTPBP1/AP1M2/AP3S1/ARMCX3/ATM/ATP9A/AURKB/BCCIP/BICDL2/BIRC5/BLOC1S1/BLOC1S6/BOD1/BORCS7/BTK/CCNB1/CDC42/CDCA5/CDCA8/CDK1/CDT1/CENPA/CENPF/CENPQ/CEP120/CHMP1A/CHMP4A/CHMP4B/CHMP5/COPS5/DNM1L/DSN1/DYNLT1/ECT2/ESPL1/EXOC1/EXOC4/FAM91A1/FCER1A/FES/GAB2/HNRNPU/ITGA4/ITGB1/KIF2C/KIF3A/KIFC1/KNL1/KNSTRN/LGALS9/LIMK2/LMNB1/IRAG2/LRRK2/LTV1/LYN/MAD2L1/MCPH1/MILR1/MIS12/MKKS/MLH1/MX1/NDC80/NDE1/ND…	125
GO:0071705	nitrogen compound transport	408/3235	1924/18744	0.212058	1.22869	4.83622	1.3364e-06	8.37e-05	7.40379e-05	AAGAB/ABCB9/ABCG1/ACD/ACHE/ACVR1C/ADORA3/ADTRP/AFTPH/AIMP1/AKIRIN2/AKT1/AP1M1/AP1M2/AP3S1/APP/APPL1/AQP10/AQP9/ARF3/ARFGEF2/ARHGAP1/ARL1/ARL17B/ARL4A/ARL5B/ARL6IP1/ARRB1/ARRB2/ARRDC5/ATG16L2/ATG3/ATG4A/ATG4C/ATP11B/ATP11C/ATP13A3/ATP8A1/BAD/BBS4/BCL3/BET1/BLOC1S6/BLZF1/BMP6/BMP8A/BSG/BTF3/BTK/C2CD5/CA2/CACNG8/CALCRL/CALHM6/CAMK1/CAMSAP3/CASC3/CAV1/CAVIN1/CCDC91/CCN3/CD2AP/CD36/CD38/CDC42/CDK1/CDK…	408
GO:0022607	cellular component assembly	645/3235	3199/18744	0.201626	1.16824	4.77217	1.48184e-06	9.21004e-05	8.14685e-05	ABI3/ABLIM3/ACD/ACHE/ACOT13/ACRBP/ACTN1/ACTR3/ADD3/AFDN/AGO3/AIF1/AIM2/AKT1/ALOX15/ALS2/ANXA2/AP1M1/AP3S1/APIP/APP/AQP10/ARHGAP6/ARL2/ARL6IP1/ARMC12/ARPC2/ARPC3/ARPC4/ARRB1/ASF1B/ASPM/ATAD2/ATG16L2/ATG3/ATG4A/ATG4C/ATG5/ATG9A/ATM/ATP6V0D1/ATPAF1/ATR/ATRX/AURKA/AURKB/AVIL/B2M/B9D1/B9D2/BAD/BAG6/BAIAP2/BASP1/BAZ1A/BBC3/BBOF1/BBS4/BCAS2/BCCIP/BCL2/BDP1/BIK/BIRC2/BIRC5/BLM/BLOC1S6/BOLA3/BRCA1/BRIX1/B…	645
GO:0032496	response to lipopolysaccharide	97/3235	357/18744	0.271709	1.57431	5.00372	1.59705e-06	9.85091e-05	8.71374e-05	ADH5/AKIRIN2/AKT1/ALPL/B2M/BMP6/BPI/BTK/CAMP/CARD16/CARD8/CASP1/CASP3/CCR5/CD274/CD36/CD6/CEBPB/CEBPE/CHMP5/CTR9/CTSG/CX3CR1/CXCL10/CXCL5/CXCL8/DEFA4/E2F1/ELANE/ERBIN/FBXO3/FOS/GBP2/GBP3/GBP5/GIT1/GPX1/HCK/HDAC5/HMGB2/HPGD/IDO1/IL18/IL18BP/IL1B/JAK2/KLRC4-KLRK1/LGALS9/LIAS/LITAF/LTF/LY96/LYN/MAPK3/MAPKAPK3/MEF2C/MGST2/MIR142/MIR223/MIR342/MMP8/MPO/NLRP7/NR1D1/NR4A1/NUGGC/PABPN1/PF4/PF4V1/PPBP/PRD…	97
GO:0043412	macromolecule modification	541/3235	2638/18744	0.20508	1.18826	4.76387	1.65418e-06	0.000101265	8.95756e-05	ABHD13/ACVR1C/ADTRP/AGER/AGTPBP1/AKT1/AKT1S1/AKT3/ALG10B/ALG3/ALG5/ALG8/ALKBH8/ALS2/ANAPC10/ANAPC13/ANAPC15/ANAPC4/ANXA1/APOBEC2/APOBEC3A/APOBEC3G/APP/ARAF/ARRB1/ARRB2/ASB3/ATG3/ATG4A/ATG4C/ATG5/ATM/ATPSCKMT/ATR/AURKA/AURKB/B3GAT1/B3GNT8/B4GALT3/B4GALT4/BAG6/BCCIP/BCL2/BEX1/BEX2/BEX4/BIRC2/BIRC5/BLM/BLOC1S1/BMP6/BRCA1/BTBD1/BTK/C1GALT1C1/CACUL1/CALM2/CALM3/CAMK1/CAMK4/CAMLG/CASS4/CAV1/CCAR1/CCDC8…	541
GO:0006753	nucleoside phosphate metabolic process	161/3235	662/18744	0.243202	1.40915	4.89495	1.72676e-06	0.00010492	9.28085e-05	ACAT1/ACSM3/MAPDA/ADCY4/ADK/ADSL/AK4/AK6/AK9/APP/ARL2/ASPDH/ATP5F1C/ATP5F1E/ATP5IF1/ATP5MC1/ATP5MK/ATP5ME/ATP5MF/ATP5MG/ATP5MJ/ATP5PB/ATP5PD/ATP5PF/ATP5PO/ATP6V1A/ATPSCKMT/BAD/BCKDK/BLOC1S6/BPNT1/CBFA2T3/CBR4/CD38/CDA/CMAHP/CMAS/DGAT2/DLAT/DNM1L/DNPH1/DPM1/DUT/EFL1/ELOVL4/ELOVL7/ENTPD1/ENTPD2/FAR1/FIS1/G6PD/GALK1/GIMAP7/GIT1/GMPPB/GNPDA1/GNPDA2/GSK3A/GTPBP1/GUCY1B1/HINT1/HPRT1/HSD17B4/HSPA8/IDO1/…	161
GO:1902099	regulation of metaphase/anaphase transition of cell cycle	36/3235	96/18744	0.375	2.1728	5.26147	1.76202e-06	0.000106269	9.40019e-05	ACTL6A/ANAPC15/ANAPC4/ATM/AURKB/BIRC5/BUB1/BUB1B/CCNB1/CDC20/CDCA8/CENPF/DLGAP5/DUSP1/ESPL1/FBXO5/KNL1/MAD2L1/NDC80/NSMCE2/NUF2/PHF10/PLK1/PRP4K/RB1/RIOK2/SKA1/SKA3/SPC24/SPC25/SPDL1/TRIP13/UBE2C/ZW10/ZWILCH/ZWINT	36
GO:0044839	cell cycle G2/M phase transition	52/3235	160/18744	0.325	1.88309	5.12343	1.85877e-06	0.00011128	9.8434e-05	APP/ATM/ATR/AURKA/AURKB/BABAM1/BIRC5/BLM/BRCA1/CALM2/CALM3/CCNA2/CCNB1/CCNB2/CDC14B/CDC7/CDK1/CDK5RAP3/CDKN1A/CENPF/CHEK1/DYRK3/ENSA/FBXO5/FHL1/FOXM1/FOXO4/FZR1/ING4/MELK/NABP1/NAE1/NDC80/NPM1/ORC1/PBX1/PDIK1L/PINX1/PKMYT1/PLK1/RAD17/RAD51C/RBBP8/RINT1/RNASEH2B/RRM1/STK35/SYF2/TP53/VPS4A/WEE1/ZNF830	52
GO:0032880	regulation of protein localization	210/3235	906/18744	0.231788	1.34301	4.8335	1.91575e-06	0.000113854	0.000100711	ABCG1/ABI3/ABLIM3/ACD/ACHE/ACVR1C/ADTRP/AFDN/AKT1/APP/APPL1/ATP5IF1/B9D1/BAD/BBC3/BCL2/BMP6/BMP8A/BNIP3L/BORA/BSG/BTF3/C2CD5/CAMK1/CCDC66/CCDC88A/CCN3/CCNE1/CCT2/CCT4/CCT8/CD2AP/CD36/CD38/CDC42/CDK1/CDK5RAP3/CDKN2A/CPAP/CENPQ/CEP120/CEP131/CEP135/CEP290/CEP295/CHP1/COMMD1/CSK/CYP51A1/DAB2/DERL3/DNAJA1/DNAJB2/DNAJC1/DNM1L/ECT2/EMD/ENSA/EPB41/ERLEC1/ERP29/EXPH5/F2RL1/FAM76B/FBXO4/FBXW7/FFAR2/FKBP1A…	210
GO:0045786	negative regulation of cell cycle	107/3235	405/18744	0.264198	1.53079	4.93208	1.99526e-06	0.00011772	0.000104131	ANAPC15/ATM/ATR/ATRX/AURKB/BABAM1/BCL2/BIRC5/BLM/BRCA1/BTN2A2/BUB1/BUB1B/CAMSAP3/CASP3/CCNB1/CCNF/CDC14B/CDC20/CDC45/CDCA8/CDK1/CDK5RAP3/CDKN1A/CDKN2A/CDKN2D/CDT1/CEBPA/CENPF/CHEK1/CTDSP1/CTDSPL/DUSP1/E2F1/E2F8/ESPL1/ETS1/EZH2/FBXO4/FBXO5/FEM1B/FHL1/FOXO4/FZR1/GATA3/GFI1B/GMNN/HPGD/INTS7/IPO7/KANK2/KNL1/LYN/MAD2L1/MSH2/NABP1/NAE1/NDC80/NEK2/NPM1/NPR2/NR4A1/NUF2/ORC1/PARP9/PDIK1L/PINX1/PKMYT1/PLK1…	107
GO:0007091	metaphase/anaphase transition of mitotic cell cycle	36/3235	97/18744	0.371134	2.1504	5.18793	2.34004e-06	0.000137069	0.000121246	ACTL6A/ANAPC15/ANAPC4/ATM/AURKB/BIRC5/BUB1/BUB1B/CCNB1/CDC20/CDCA8/CENPF/DLGAP5/DUSP1/ESPL1/FBXO5/KNL1/MAD2L1/NDC80/NSMCE2/NUF2/PHF10/PLK1/PRP4K/RB1/RIOK2/SKA1/SKA3/SPC24/SPC25/SPDL1/TRIP13/UBE2C/ZW10/ZWILCH/ZWINT	36
GO:0141187	nucleic acid biosynthetic process	966/3235	4983/18744	0.193859	1.12324	4.63716	2.40216e-06	0.000139703	0.000123576	ABLIM3/ACD/ACTL6A/ACTN1/ACTR3/ACTR6/ADNP2/ADORA3/AGER/AGO3/AHNAK/AIM2/AK6/AKIRIN2/AKT1/ALKBH8/ANKRD49/ANXA2/ANXA3/APEX1/APOBEC2/APOBEC3A/APOBEC3G/APP/ARID3B/ARID4A/ARID4B/ARID5B/ARMCX3/ARRB1/ARRB2/ASCC2/ATAD2/ATF4/ATG16L2/ATG5/ATM/ATR/ATRX/AURKB/BACH2/BASP1/BATF/BATF3/BAZ1A/BAZ2B/BCAS2/BCL3/BCLAF1/BCLAF3/BDP1/BEND5/BEX1/BHLHE40/BIRC2/BIRC5/BLM/BMP6/BRCA1/BRD8/BRIX1/BRPF3/BTAF1/BTG2/BTK/BUD31/C5AR…	966
GO:0042773	ATP synthesis coupled electron transport	37/3235	101/18744	0.366337	2.1226	5.16646	2.44488e-06	0.000140185	0.000124002	CCNB1/CDK1/CHCHD2/COA6/COX4I1/COX5B/COX6A1/COX6B1/COX6C/COX7A2/COX7C/COX8A/NDUFA1/NDUFA2/NDUFA3/NDUFA4/NDUFA5/NDUFA6/NDUFA8/NDUFAB1/NDUFB1/NDUFB2/NDUFB3/NDUFB5/NDUFB6/NDUFC1/NDUFS3/NDUFS4/NDUFS5/NDUFV2/PARK7/PINK1/UQCR10/UQCR11/UQCRC2/UQCRH/UQCRHL	37
GO:0042775	mitochondrial ATP synthesis coupled electron transport	37/3235	101/18744	0.366337	2.1226	5.16646	2.44488e-06	0.000140185	0.000124002	CCNB1/CDK1/CHCHD2/COA6/COX4I1/COX5B/COX6A1/COX6B1/COX6C/COX7A2/COX7C/COX8A/NDUFA1/NDUFA2/NDUFA3/NDUFA4/NDUFA5/NDUFA6/NDUFA8/NDUFAB1/NDUFB1/NDUFB2/NDUFB3/NDUFB5/NDUFB6/NDUFC1/NDUFS3/NDUFS4/NDUFS5/NDUFV2/PARK7/PINK1/UQCR10/UQCR11/UQCRC2/UQCRH/UQCRHL	37
GO:0010389	regulation of G2/M transition of mitotic cell cycle	39/3235	109/18744	0.357798	2.07313	5.13174	2.59979e-06	0.000148024	0.000130937	APP/ATM/ATR/AURKA/AURKB/BABAM1/BLM/BRCA1/CCNB1/CDC14B/CDC7/CDK1/CDK5RAP3/CDKN1A/CENPF/CHEK1/FBXO5/FHL1/FOXO4/FZR1/NABP1/NAE1/ORC1/PBX1/PDIK1L/PINX1/PKMYT1/PLK1/RAD17/RAD51C/RBBP8/RINT1/RNASEH2B/RRM1/STK35/SYF2/VPS4A/WEE1/ZNF830	39
GO:0006091	generation of precursor metabolites and energy	123/3235	483/18744	0.254658	1.47552	4.83557	2.70371e-06	0.000152872	0.000135225	ACADM/ACAT1/ADSL/AGL/AK4/AKT1/APP/ARL2/ATG3/ATP5F1C/ATP5F1E/ATP5IF1/ATP5ME/ATP5MF/ATP5MG/ATP5PB/ATP5PD/ATP5PF/ATP5PO/ATPSCKMT/BLOC1S1/BNIP3/CBFA2T3/CCNB1/CDK1/CEBPA/CHCHD2/COA6/COX17/COX4I1/COX5B/COX6A1/COX6B1/COX6C/COX7A2/COX7C/COX8A/DLAT/DYRK2/ETFA/ETFRF1/G6PD/GALK1/GIPR/GIT1/GNPDA1/GSK3A/GYS2/IDE/IGF1/IL4/IMMP2L/INPP5K/LDHA/LEP/LEPR/MDH1/KGD4/MSH2/MTLN/NDUFA1/NDUFA13/NDUFA2/NDUFA3/NDUFA4/NDUFA…	123
GO:0002682	regulation of immune system process	356/3235	1664/18744	0.213942	1.23961	4.67628	2.95202e-06	0.000165547	0.000146437	ACTL6A/ADTRP/AGER/AIF1/AIM2/AKIRIN2/AKT1/ALOX15/ANXA1/APP/APPL1/ARG1/ARG2/ARRB2/ATG5/ATM/AURKB/B2M/BAD/BAG6/BATF/BCL2/BIRC2/BLOC1S6/BPI/BRPF3/BTK/BTLA/BTN2A1/BTN2A2/C5AR1/C5AR2/CALHM6/CAMK4/CARD8/CASP1/CASP3/CASP6/CAV1/CCN3/CCR2/CD160/CD177/CD2/CD274/CD2AP/CD300LB/CD36/CD38/CD3E/CD5/CD6/CD69/CD79A/CD9/CDKN1A/CDKN2A/CEBPA/CEBPB/CFD/CFH/CGAS/CLC/CLEC12A/CLEC12B/CLEC4D/CLECL1P/CNN2/CPTP/CRTAM/CSF3R/…	356
GO:0051052	regulation of DNA metabolic process	127/3235	503/18744	0.252485	1.46293	4.80663	2.98858e-06	0.000165547	0.000146437	ACD/ACTL6A/AKT1/ANXA3/ATM/ATR/ATRX/AURKB/BABAM1/BAZ1A/BLM/BRCA1/BRD8/BRPF3/CAMSAP3/CCNA2/CCT2/CCT4/CCT8/CDC42/CDC7/CDK1/CDKN1A/CDT1/CGAS/CHEK1/CIZ1/CYP1B1/DCP2/DEK/DHX36/DNAJC2/DSCC1/E2F8/EID3/EPC1/EPC2/ESCO1/EXOSC3/FBXO4/FBXO5/FOXM1/GMNN/GNL3/GZMA/H1-0/H1-10/H1-2/H1-5/HDAC8/HNRNPA1/HNRNPA2B1/HNRNPU/HSP90AA1/IL4/ING3/ING4/JADE3/KPNA2/MAPK3/MBTD1/MCM2/MCM4/METTL4/MLH1/MORF4L2/MSH2/MSH3/NEK2/NSMCE1…	127
GO:0031397	negative regulation of protein ubiquitination	31/3235	79/18744	0.392405	2.27364	5.18099	2.98888e-06	0.000165547	0.000146437	AKT1/ARRB1/ARRB2/ATG5/BEX1/BEX2/BEX4/CAMLG/CAV1/CDKN2A/CEP78/CHP1/DNAJA1/FBXO5/HDAC8/IVNS1ABP/MAD2L1/OGT/PARK7/PINX1/PRMT3/RPL11/RPL23/RPL5/RPS3/RPS7/SQSTM1/SVBP/UFL1/VPS28/WNK1	31
GO:0031347	regulation of defense response	205/3235	888/18744	0.230856	1.33761	4.70752	3.38376e-06	0.000186153	0.000164664	AGER/AIM2/AKIRIN2/AKT1/ALOX15/ANXA1/APOBEC3G/APP/APPL1/ARG1/ARG2/ARRB2/ATG5/ATM/AURKB/BIRC2/BTK/CALHM6/CARD8/CASP1/CASP3/CASP4/CASP5/CASP6/CAV1/CCN3/CCR2/CD160/CD274/CD36/CEBPA/CEBPB/CFH/CGAS/CLEC12A/CLEC12B/CPTP/CRTAM/TASL/DDX60/DNASE1L3/DTX4/ECSIT/ELANE/ELF4/ELMOD2/ERBIN/ETS1/F2RL1/FAM76B/FCGR1A/FFAR2/FFAR4/FGL2/FPR2/GATA3/GBP2/GBP3/GBP5/GHRL/GIT1/GNAS/GPSM3/GPX1/HCK/HERC5/HMGB2/HSP90AA1/HSPA8/…	205
GO:0001819	positive regulation of cytokine production	129/3235	514/18744	0.250973	1.45417	4.76837	3.47778e-06	0.000190041	0.000168103	AGER/AGPAT1/AGPAT2/AIF1/AIM2/AKIRIN2/ANXA1/APP/APPL1/ARFGEF2/ATF4/AZU1/B2M/BATF/BCL3/BRCA1/BSG/BTK/C5AR1/CAMP/CARD8/CASP1/CCR2/CD160/CD2/CD274/CD36/CD3E/CD58/CD6/CEBPB/CGAS/CHI3L1/CLEC12A/CLECL1P/CRTAM/CYBB/CYP1B1/DDIT3/DDX1/DENND1B/DHX36/ELANE/F2RL1/FCER1G/FCGR1A/FCGR1BP/FCGR2A/FFAR2/GATA3/GBP5/GLMN/GPSM3/HMGB2/HSP90AA1/HSPB1/HSPD1/IDO1/IFIH1/IFNGR1/IL15/IL18/IL18R1/IL1B/IL1R1/IL23A/IL4/IRF4/IRF…	129
GO:0046907	intracellular transport	301/3235	1380/18744	0.218116	1.26379	4.64986	3.58385e-06	0.000193394	0.000171069	ABCG1/ACD/ACTR10/AFTPH/AGTPBP1/AKIRIN2/AKT1/ALS2/ANK1/ANXA2/AP1M1/AP1M2/AP3S1/APP/APPL1/ARF3/ARHGAP1/ARL1/ARL17B/ARL4A/ARL5B/ARMCX3/ARV1/ATG5/ATP6V0D1/ATP9A/BACH2/BCL3/BET1/BICDL2/BLOC1S1/BLOC1S6/BORCS7/C2CD5/CACNG8/CAMK1/CAMSAP3/CASC3/CCDC88A/CCDC91/CD36/CDC42/CDK1/CDKN1A/CDKN2A/CEP120/CEP131/CEP290/CHM/CHML/CHMP1A/CHMP4A/CHMP4B/CHMP5/CHP1/COPB1/COPZ2/CPSF6/CPT1B/CSE1L/CTTN/STEEP1/DAB2/DENND1B/D…	301
GO:0042273	ribosomal large subunit biogenesis	27/3235	65/18744	0.415385	2.40679	5.18889	3.58666e-06	0.000193394	0.000171069	BRIX1/CINP/EBNA1BP2/HEATR3/MRTO4/NOP16/NPM1/NSA2/NVL/PAK1IP1/RBM34/RPF1/RPL11/RPL24/RPL26/RPL26L1/RPL35/RPL35A/RPL5/RPL7/RSL24D1/SDAD1/AFG2A/TMA16/TRMT112/ZNF622/ZNHIT3	27
GO:0065009	regulation of molecular function	320/3235	1480/18744	0.216216	1.25278	4.6278	3.84184e-06	0.000205791	0.000182035	ABCE1/ADAP1/ADORA3/AGER/AHNAK/AIM2/AKT1/AKT1S1/ALS2/ANXA2/ANXA3/ARHGAP11A/ARHGAP42/ARHGAP6/ARID5B/ARL2/ARRB1/ARRB2/ATP5IF1/ATPSCKMT/AURKA/B2M/BCCIP/BCL2/BCL3/BEX1/BHLHE40/BLM/BTAF1/BTBD1/BTK/BUD31/CACNG8/CACUL1/CALM2/CALM3/CAMK1/CARD16/CARD8/CASS4/CAV1/CCDC88A/CCR2/CDC14B/CDC20/CDK5RAP3/CDKN1A/CDKN2A/CDKN2C/CDKN2D/CDKN3/CDT1/CHI3L1/CHP1/CLDN5/CLEC12B/CLIC2/CNPY2/COA8/COMMD1/COMMD6/COPS5/COPS8/COX…	320
GO:0009057	macromolecule catabolic process	336/3235	1564/18744	0.214834	1.24477	4.61782	3.92914e-06	0.000208195	0.000184162	AGL/AGO3/AGTPBP1/AKIRIN2/AKT1/AMN1/ANAPC10/ANAPC13/ANAPC15/ANAPC4/ANXA2/APEX1/APP/ARAF/ARRB1/ARRB2/ASCC2/ASCC3/ATG3/ATG5/ATM/ATP5IF1/AURKA/BAG6/BANP/BCAS2/BIRC2/BNIP3/BNIP3L/BTG2/BTK/CACUL1/CAMLG/CASC3/CASP3/CAV1/CBFA2T3/CCAR1/CCDC47/CCNF/CD2AP/CDC20/CDC34/CDK5RAP3/CDKN2A/CEBPA/CELA1/CHI3L1/CHMP1A/CHMP4A/CHMP4B/CHMP5/CLPP/CNOT6/COMMD1/CRBN/CREBRF/CSNK2B/CTRL/CTSK/CTSL/CUL1/CUL5/CYP51A1/DAB2/DCAF1…	336
GO:0051315	attachment of mitotic spindle microtubules to kinetochore	15/3235	26/18744	0.576923	3.34277	5.45947	3.93786e-06	0.000208195	0.000184162	AURKB/BIRC5/BOD1/CDCA8/CDK1/CDT1/HNRNPU/KIF2C/MIS12/NDC80/NUF2/RMDN1/SKA1/SKA2/SKA3	15
GO:0072522	purine-containing compound biosynthetic process	75/3235	264/18744	0.284091	1.64606	4.82823	4.17605e-06	0.000219364	0.000194041	ACAT1/MAPDA/ADCY4/ADK/ADSL/AK4/ASPDH/ATP5F1C/ATP5F1E/ATP5IF1/ATP5MC1/ATP5MK/ATP5ME/ATP5MF/ATP5MG/ATP5MJ/ATP5PB/ATP5PD/ATP5PF/ATP5PO/ATP6V1A/ATPSCKMT/BCKDK/CBR4/DLAT/ELOVL4/ELOVL7/GUCY1B1/HPRT1/IDO1/IL4/IMPDH1/MMUT/NDUFA1/NDUFA13/NDUFA2/NDUFA3/NDUFA5/NDUFA6/NDUFA8/NDUFAB1/NDUFB1/NDUFB2/NDUFB3/NDUFB5/NDUFB6/NDUFC1/NDUFS3/NDUFS4/NDUFS5/NDUFV2/NME1/NME4/NMNAT3/NMRK1/NPR2/NUDT12/NUDT2/PAICS/PANK3/PARP…	75
GO:0022900	electron transport chain	43/3235	127/18744	0.338583	1.96179	4.96698	4.32815e-06	0.000225896	0.000199819	CCNB1/CDK1/CHCHD2/COA6/COX4I1/COX5B/COX6A1/COX6B1/COX6C/COX7A2/COX7C/COX8A/ETFA/ETFRF1/IMMP2L/NDUFA1/NDUFA2/NDUFA3/NDUFA4/NDUFA5/NDUFA6/NDUFA8/NDUFAB1/NDUFB1/NDUFB2/NDUFB3/NDUFB5/NDUFB6/NDUFC1/NDUFS3/NDUFS4/NDUFS5/NDUFV2/PARK7/PDIA5/PINK1/SCO2/UQCR10/UQCR11/UQCRC2/UQCRH/UQCRHL/VPS54	43
GO:0002237	response to molecule of bacterial origin	100/3235	379/18744	0.263852	1.52879	4.7498	4.52878e-06	0.000234862	0.00020775	ADH5/AKIRIN2/AKT1/ALPL/B2M/BMP6/BPI/BTK/C5AR1/CAMP/CARD16/CARD8/CASP1/CASP3/CCR5/CD274/CD36/CD6/CEBPB/CEBPE/CHMP5/CTR9/CTSG/CX3CR1/CXCL10/CXCL5/CXCL8/DEFA4/E2F1/ELANE/ERBIN/FBXO3/FOS/GBP2/GBP3/GBP5/GIT1/GPX1/HCK/HDAC5/HMGB2/HPGD/IDO1/IL18/IL18BP/IL1B/JAK2/KLRC4-KLRK1/LGALS9/LIAS/LITAF/LTF/LY96/LYN/MAPK3/MAPKAPK3/MEF2C/MGST2/MIR142/MIR223/MIR342/MMP8/MPO/NLRP7/NR1D1/NR4A1/NUGGC/PABPN1/PF4/PF4V1/PP…	100
GO:0010972	negative regulation of G2/M transition of mitotic cell cycle	29/3235	73/18744	0.39726	2.30178	5.08954	4.62736e-06	0.000238455	0.000210929	ATM/ATR/AURKB/BABAM1/BLM/BRCA1/CDC14B/CDK1/CDK5RAP3/CDKN1A/CHEK1/FHL1/FOXO4/FZR1/NABP1/NAE1/ORC1/PDIK1L/PINX1/PKMYT1/PLK1/RAD17/RBBP8/RINT1/STK35/SYF2/VPS4A/WEE1/ZNF830	29
GO:0019219	regulation of nucleobase-containing compound metabolic process	815/3235	4161/18744	0.195866	1.13487	4.50475	4.68015e-06	0.000238806	0.000211239	ABCE1/ABLIM3/ACD/ACTL6A/ACTN1/ACTR3/ACTR6/ADNP2/ADORA3/AGER/AIM2/AKIRIN2/AKT1/ANKRD49/ANXA2/ANXA3/APEX1/APOBEC3A/APOBEC3G/APP/ARID3B/ARID4A/ARID4B/ARID5B/ARL2/ARMCX3/ARRB1/ARRB2/ASCC2/ATAD2/ATF4/ATM/ATP5IF1/ATPSCKMT/ATR/ATRX/AURKB/BABAM1/BACH2/BASP1/BATF/BATF3/BAZ1A/BAZ2B/BCKDK/BCL3/BCLAF1/BCLAF3/BEND5/BEX1/BHLHE40/BIRC2/BIRC5/BLM/BMP6/BRCA1/BRD8/BRPF3/BTAF1/BTG2/BTK/BUD31/CAMK1/CAMK4/CAMSAP3/CAR…	815
GO:0009260	ribonucleotide biosynthetic process	54/3235	173/18744	0.312139	1.80857	4.87965	4.69283e-06	0.000238806	0.000211239	ADCY4/ADK/ADSL/AK4/AK9/ATP5F1C/ATP5F1E/ATP5IF1/ATP5MC1/ATP5MK/ATP5ME/ATP5MF/ATP5MG/ATP5MJ/ATP5PB/ATP5PD/ATP5PF/ATP5PO/ATP6V1A/ATPSCKMT/CDA/GUCY1B1/HPRT1/IL4/IMPDH1/NDUFA1/NDUFA13/NDUFA2/NDUFA3/NDUFA5/NDUFA6/NDUFA8/NDUFAB1/NDUFB1/NDUFB2/NDUFB3/NDUFB5/NDUFB6/NDUFC1/NDUFS3/NDUFS4/NDUFS5/NDUFV2/NME1/NME4/NPR2/NUDT2/PAICS/PINK1/PPAT/STOML2/TGFB1/TMSB4X/VPS9D1	54
GO:1903321	negative regulation of protein modification by small protein conjugation or removal	34/3235	92/18744	0.369565	2.14131	5.01186	4.92814e-06	0.000249223	0.000220453	AKT1/ARRB1/ARRB2/ATG5/BEX1/BEX2/BEX4/CAMLG/CAV1/CDKN2A/CEP78/CHP1/COPS9/DNAJA1/DNAJB2/FBXO5/HDAC8/IVNS1ABP/MAD2L1/OGT/PARK7/PINX1/PRMT3/RELA/RPL11/RPL23/RPL5/RPS3/RPS7/SQSTM1/SVBP/UFL1/VPS28/WNK1	34
GO:1901874	negative regulation of post-translational protein modification	35/3235	96/18744	0.364583	2.11244	4.9907	5.13043e-06	0.000257852	0.000228086	AKT1/ARRB1/ARRB2/ATG5/BEX1/BEX2/BEX4/CAMLG/CAV1/CDKN2A/CEP78/CHP1/COPS9/DNAJA1/DNAJB2/FBXO5/HDAC8/IVNS1ABP/MAD2L1/OGT/PARK7/PINX1/PRMT3/RELA/RPL11/RPL23/RPL5/RPS3/RPS7/SQSTM1/SVBP/UBE2B/UFL1/VPS28/WNK1	35
GO:0044784	metaphase/anaphase transition of cell cycle	36/3235	100/18744	0.36	2.08589	4.97255	5.29187e-06	0.000264334	0.00023382	ACTL6A/ANAPC15/ANAPC4/ATM/AURKB/BIRC5/BUB1/BUB1B/CCNB1/CDC20/CDCA8/CENPF/DLGAP5/DUSP1/ESPL1/FBXO5/KNL1/MAD2L1/NDC80/NSMCE2/NUF2/PHF10/PLK1/PRP4K/RB1/RIOK2/SKA1/SKA3/SPC24/SPC25/SPDL1/TRIP13/UBE2C/ZW10/ZWILCH/ZWINT	36
GO:0043687	post-translational protein modification	223/3235	985/18744	0.226396	1.31177	4.59096	5.35641e-06	0.000265926	0.000235228	AGTPBP1/AKT1/ANAPC10/ANAPC13/ANAPC15/ANAPC4/ARRB1/ARRB2/ASB3/ATG3/ATG5/AURKB/BCL2/BEX1/BEX2/BEX4/BIRC2/BRCA1/BTBD1/CAMLG/CAV1/CCAR1/CCNA2/CCNB1IP1/CCNF/CDC14B/CDC20/CDC34/CDCA3/CDK1/CDK5RAP3/CDKN2A/CENPS/CEP78/CHP1/COMMD1/COPS4/COPS5/COPS8/COPS9/CRBN/CUL1/CUL5/DCAF13/DESI1/DNAJA1/DNAJB2/DSCC1/DTX2/DTX4/DZIP3/EID3/ESCO1/FANCI/FANCM/FAU/FBXO11/FBXO2/FBXO22/FBXO25/FBXO3/FBXO4/FBXO5/FBXW7/FEM1B/FN3K/…	223
GO:0030163	protein catabolic process	241/3235	1077/18744	0.22377	1.29655	4.57814	5.44632e-06	0.000268751	0.000237727	AGTPBP1/AKIRIN2/AKT1/AMN1/ANAPC10/ANAPC13/ANAPC15/ANAPC4/ANXA2/APP/ARAF/ARRB1/ARRB2/ASCC2/ASCC3/ATG5/ATM/ATP5IF1/AURKA/BAG6/BANP/BCAS2/BIRC2/BNIP3/BNIP3L/BTK/CACUL1/CAMLG/CASP3/CAV1/CBFA2T3/CCAR1/CCDC47/CCNF/CD2AP/CDC20/CDC34/CDK5RAP3/CDKN2A/CEBPA/CELA1/CHMP1A/CHMP4A/CHMP4B/CHMP5/CLPP/COMMD1/CRBN/CREBRF/CSNK2B/CTRL/CTSK/CTSL/CUL1/CUL5/CYP51A1/DAB2/DCAF13/DDIT3/DERL3/DESI1/DISC1/DNAJB2/DNAJB9/DTX4…	241
GO:0033045	regulation of sister chromatid segregation	38/3235	108/18744	0.351852	2.03867	4.94401	5.49755e-06	0.000269645	0.000238518	ACTL6A/ANAPC15/ANAPC4/ATM/AURKB/BIRC5/BUB1/BUB1B/CCNB1/CDC20/CDCA8/CDK1/CENPF/DLGAP5/DUSP1/ESPL1/FBXO5/HNRNPU/KNL1/MAD2L1/NDC80/NSMCE2/NUF2/PHF10/PLK1/PRP4K/RB1/RIOK2/SKA1/SKA3/SPC24/SPC25/SPDL1/TRIP13/UBE2C/ZW10/ZWILCH/ZWINT	38
GO:0080134	regulation of response to stress	319/3235	1481/18744	0.215395	1.24803	4.54236	5.59532e-06	0.000272797	0.000241306	ACTL6A/ADTRP/AGER/AIM2/AKIRIN2/AKT1/AKT3/ALOX12/ALOX15/ANXA1/ANXA2/APOBEC3G/APP/APPL1/ARG1/ARG2/ARRB2/ATG5/ATM/ATR/AURKB/BABAM1/BAD/BAG6/BBC3/BCL2/BIRC2/BRCA1/BRD8/BTK/CALHM6/CARD8/CASP1/CASP3/CASP4/CASP5/CASP6/CAV1/CCN3/CCR2/CD160/CD274/CD36/CD9/CDKN2A/CDKN2D/CEBPA/CEBPB/CFH/CGAS/CHCHD2/CHEK1/CHORDC1/CLEC12A/CLEC12B/COPS5/CPTP/CREBRF/CRTAM/TASL/DDX60/DEK/DHFR/DNAJA1/DNAJB9/DNAJC2/DNAJC7/DNASE1L3…	319
GO:0002376	immune system process	598/3235	2974/18744	0.201076	1.16506	4.48188	5.74863e-06	0.000278603	0.000246442	ACTL6A/ACTR3/ADGRE1/ADTRP/AGER/AHSP/AIF1/AIM2/AIMP1/AKIRIN2/AKT1/ALCAM/ALOX15/ANXA1/ANXA3/APOBEC3A/APOBEC3G/APOL1/APP/APPL1/ARG1/ARG2/ARID4A/ARRB2/ATG5/ATM/ATP5IF1/AURKB/AZU1/B2M/BACH2/BAD/BAG6/BATF/BATF3/BBS4/BCL2/BCL3/BIRC2/BLOC1S6/BMP6/BPI/BRPF3/BSG/BTK/BTLA/BTN2A1/BTN2A2/C5AR1/C5AR2/CALHM6/CAMK4/CAMLG/CAMP/CARD8/CASP1/CASP3/CASP4/CASP6/CAV1/CCL23/CCN3/CCNB2/CCR10/CCR2/CCR3/CCR5/CCR9/CD151/CD1…	598
GO:0034101	erythrocyte homeostasis	48/3235	149/18744	0.322148	1.86656	4.85021	5.97137e-06	0.000287677	0.000254469	AHSP/ARID4A/ATP5IF1/B2M/BBS4/CASP3/CDK5RAP3/CHMP5/DYRK3/ETS1/FAM210B/FOXO3/G6PD/GATA3/HEATR3/HMGB2/HSCB/JAK2/KCNQ1/KLF1/LDB1/LYAR/LYN/MPIG6B/NCAPG2/PRDX1/PTPN2/RAC2/RB1/RPS14/RPS17/RPS24/RPS6/SH2B3/SLC1A5/SLC48A1/SPI1/SRF/STAT3/THRA/TMEM14C/TRIM10/TSPO2/UBA5/UFL1/VPS13A/ZFP36/ZFP36L1	48
GO:0051383	kinetochore organization	13/3235	21/18744	0.619048	3.58684	5.41697	6.00653e-06	0.000287677	0.000254469	CENPA/CENPF/CENPH/CENPK/CENPT/CENPW/DLGAP5/MIS12/NDC80/NUF2/SMC2/SMC4/SUGT1	13
GO:0007017	microtubule-based process	226/3235	1002/18744	0.225549	1.30686	4.5597	6.08292e-06	0.000289632	0.000256198	ACTR10/ACTR3/AGTPBP1/AP3S1/APP/ARL2/ARMC12/ARMCX3/ASPM/ATG5/ATRX/AURKA/AURKB/BBOF1/BBS4/BCAS2/BCCIP/BICDL2/BIRC5/BLOC1S1/BLOC1S6/BORA/BORCS7/BRCA1/CAMSAP3/CCDC39/CCDC65/CCDC66/CCDC88A/CCNB1/CCNB2/CCNF/CCNL1/CCSER2/CDC14A/CDC14B/CDC20/CDC42/CDCA8/CDK1/CENPA/CENPH/CPAP/CEP120/CEP131/CEP135/CEP295/CEP350/CEP78/CEP97/CETN2/CETN3/CFAP161/CFAP298/CHEK1/CHMP1A/CHMP4A/CHMP4B/CHMP5/CHORDC1/CHP1/CKAP2/CLIP…	226
GO:0007080	mitotic metaphase chromosome alignment	26/3235	63/18744	0.412698	2.39123	5.05165	6.23879e-06	0.000291933	0.000258233	AURKB/BIRC5/BOD1/CCNB1/CDCA5/CDCA8/CDK1/CDT1/CHMP1A/CHMP4A/CHMP4B/CHMP5/HNRNPU/KIF2C/KIFC1/MIS12/NDC80/NUF2/PINX1/RMDN1/SKA1/SKA2/SKA3/SPDL1/VPS4A/ZW10	26
GO:0010257	NADH dehydrogenase complex assembly	26/3235	63/18744	0.412698	2.39123	5.05165	6.23879e-06	0.000291933	0.000258233	COA1/ECSIT/NDUFA1/NDUFA13/NDUFA2/NDUFA3/NDUFA5/NDUFA6/NDUFA8/NDUFAB1/NDUFAF2/NDUFAF3/NDUFAF6/NDUFAF7/NDUFAF8/NDUFB1/NDUFB2/NDUFB3/NDUFB5/NDUFB6/NDUFC1/NDUFS3/NDUFS4/NDUFS5/TMEM126A/TMEM126B	26
GO:0032981	mitochondrial respiratory chain complex I assembly	26/3235	63/18744	0.412698	2.39123	5.05165	6.23879e-06	0.000291933	0.000258233	COA1/ECSIT/NDUFA1/NDUFA13/NDUFA2/NDUFA3/NDUFA5/NDUFA6/NDUFA8/NDUFAB1/NDUFAF2/NDUFAF3/NDUFAF6/NDUFAF7/NDUFAF8/NDUFB1/NDUFB2/NDUFB3/NDUFB5/NDUFB6/NDUFC1/NDUFS3/NDUFS4/NDUFS5/TMEM126A/TMEM126B	26
GO:0036230	granulocyte activation	24/3235	56/18744	0.428571	2.4832	5.07664	6.44903e-06	0.000300046	0.000265409	ANXA1/ANXA3/CAMP/CCR2/CD177/CLEC12A/CTSG/CXCL8/CXCR2/DNASE1L3/F2RL1/FCER1A/FCER1G/IL15/IL18/IL18RAP/KARS1/PTAFR/PTPN11/SPI1/STXBP3/TYROBP/VAMP2/VAMP7	24
GO:0002694	regulation of leukocyte activation	144/3235	593/18744	0.242833	1.40701	4.59983	6.57274e-06	0.000304064	0.000268963	ACTL6A/AGER/AIF1/AKIRIN2/AKT1/ANXA1/ARG1/ARG2/ATM/B2M/BAD/BATF/BCL2/BLOC1S6/BPI/BTK/BTN2A2/CAMK4/CASP3/CAV1/CCR2/CD160/CD2/CD274/CD38/CD3E/CD5/CD6/CD69/CDKN1A/CDKN2A/CEBPA/CEBPB/CGAS/CLC/CLEC12A/CLEC4D/CLECL1P/CRTAM/CSK/CTLA4/CTSG/EXOSC3/FAM76B/FGL2/FLOT2/FOXO3/GAS6/GATA3/GLMN/GPR137B/GPR183/HLA-DQA2/HLA-DQB2/HLA-DRA/HLX/HSPD1/ICOS/IDO1/IGF1/IL15/IL18/IL1B/IL23A/IL4/IRF4/JAK2/KARS1/KLRC4-KLRK1/LA…	144
GO:0032446	protein modification by small protein conjugation	189/3235	817/18744	0.231334	1.34038	4.54344	7.13755e-06	0.000328327	0.000290426	AKT1/ANAPC10/ANAPC13/ANAPC15/ANAPC4/ARRB1/ARRB2/ASB3/ATG3/ATG5/BCL2/BEX1/BEX2/BEX4/BIRC2/BRCA1/BTBD1/CAMLG/CAV1/CCAR1/CCNB1IP1/CCNF/CDC14B/CDC20/CDC34/CDCA3/CDK5RAP3/CDKN2A/CENPS/CEP78/CHP1/COMMD1/COPS4/COPS5/COPS8/COPS9/CRBN/CUL1/CUL5/DCAF13/DNAJA1/DNAJB2/DTX2/DTX4/DZIP3/EID3/FANCI/FANCM/FAU/FBXO11/FBXO2/FBXO22/FBXO25/FBXO3/FBXO4/FBXO5/FBXW7/FEM1B/FZR1/G2E3/GABARAP/GNL3/GSK3A/HDAC8/HERC4/HERC5/H…	189
GO:0071222	cellular response to lipopolysaccharide	67/3235	232/18744	0.288793	1.6733	4.71295	7.3192e-06	0.000334792	0.000296144	AKT1/B2M/BMP6/BPI/CAMP/CARD16/CARD8/CASP1/CCR5/CD274/CD36/CD6/CEBPE/CHMP5/CTR9/CTSG/CX3CR1/CXCL10/CXCL5/CXCL8/DEFA4/GBP2/GBP3/GBP5/GIT1/HCK/HDAC5/HMGB2/IL18/IL1B/JAK2/KLRC4-KLRK1/LITAF/LTF/LY96/LYN/MAPK3/MEF2C/MIR223/MIR342/MMP8/NLRP7/NR1D1/NUGGC/PABPN1/PF4/PF4V1/PPBP/PRDX2/PTAFR/PTPN11/PTPN22/PYCARD/RARA/RELA/SBNO2/SELENOS/SERPINE1/SIRPA/SLC7A5/SPON2/STAP1/TBXA2R/TNFSF4/TNIP1/ZC3H12A/ZFP36	67
GO:0006511	ubiquitin-dependent protein catabolic process	159/3235	668/18744	0.238024	1.37914	4.55725	7.40406e-06	0.000336781	0.000297904	AGTPBP1/AKIRIN2/AKT1/AMN1/ANAPC10/ANAPC13/ANAPC15/ANAPC4/ARAF/ARRB1/ARRB2/ASCC2/ASCC3/AURKA/BAG6/BIRC2/CACUL1/CAMLG/CBFA2T3/CCAR1/CCNF/CDC20/CDC34/CDKN2A/CEBPA/CHMP1A/CHMP4A/CHMP4B/CHMP5/COMMD1/CRBN/CSNK2B/CUL1/CUL5/DAB2/DCAF13/DDIT3/DESI1/DISC1/DNAJB2/DTX4/FBXL13/FBXL14/FBXO11/FBXO2/FBXO22/FBXO3/FBXO4/FBXO48/FBXW4/FBXW7/FEM1B/FZR1/GABARAP/GID4/GLMN/GNA12/GSK3A/HERC4/HERC5/HERC6/IVNS1ABP/KBTBD3/K…	159
GO:0051640	organelle localization	148/3235	614/18744	0.241042	1.39663	4.56389	7.50713e-06	0.000339573	0.000300373	ACTR10/ACTR3/AGTPBP1/AP1M2/AP3S1/ARMCX3/ASPM/ATM/ATP9A/AURKB/BCCIP/BICDL2/BIRC5/BLOC1S1/BLOC1S6/BOD1/BORCS7/BTK/CCNB1/CDC42/CDCA5/CDCA8/CDK1/CDT1/CENPA/CENPF/CENPQ/CEP120/CEP290/CHMP1A/CHMP4A/CHMP4B/CHMP5/COPS5/DLGAP5/DNM1L/DSN1/DYNLT1/ECT2/ESPL1/EXOC1/EXOC4/FAM91A1/FAM98A/FCER1A/FES/GAB2/HNRNPU/ITGA4/ITGB1/KIF2C/KIF3A/KIFC1/KNL1/KNSTRN/LAMTOR1/LGALS9/LIMK2/LMNB1/IRAG2/LRRK2/LTV1/LYN/MAD2L1/MARK2…	148
GO:0046390	ribose phosphate biosynthetic process	55/3235	180/18744	0.305556	1.77043	4.74348	7.81725e-06	0.000351647	0.000311054	ADCY4/ADK/ADSL/AK4/AK9/ATP5F1C/ATP5F1E/ATP5IF1/ATP5MC1/ATP5MK/ATP5ME/ATP5MF/ATP5MG/ATP5MJ/ATP5PB/ATP5PD/ATP5PF/ATP5PO/ATP6V1A/ATPSCKMT/CDA/G6PD/GUCY1B1/HPRT1/IL4/IMPDH1/NDUFA1/NDUFA13/NDUFA2/NDUFA3/NDUFA5/NDUFA6/NDUFA8/NDUFAB1/NDUFB1/NDUFB2/NDUFB3/NDUFB5/NDUFB6/NDUFC1/NDUFS3/NDUFS4/NDUFS5/NDUFV2/NME1/NME4/NPR2/NUDT2/PAICS/PINK1/PPAT/STOML2/TGFB1/TMSB4X/VPS9D1	55
GO:0032386	regulation of intracellular transport	76/3235	273/18744	0.278388	1.61302	4.65987	8.10064e-06	0.000360412	0.000318807	ANXA2/ARHGAP1/ARV1/ATP9A/CAMK1/CD36/CDC42/CDK1/CDKN2A/CEP131/CEP290/CHP1/CPSF6/DAB2/DERL3/ECT2/EMD/ERLEC1/FAM76B/FRAT1/FRAT2/GAS6/HSP90AA1/IL1B/JAK2/KIF20B/LEP/LRRK2/MAP2K2/MAPK3/MSN/MYBPC3/NDEL1/NEAT1/NRDE2/NUP54/OAZ1/OAZ2/PARK7/PCM1/PDCD10/PGAP1/PIK3R2/PPP1R12A/PRKACA/PRP4K/PTPN11/RAB11B/RAN/RDX/REEP6/RINT1/RIOK2/RNF139/RUFY3/SCFD1/SCP2/SNX12/SP100/SPAG5/STX18/SUMO1/SVIP/DYNLT2B/TENM1/TGFB1/TRI…	76
GO:0071216	cellular response to biotic stimulus	76/3235	273/18744	0.278388	1.61302	4.65987	8.10064e-06	0.000360412	0.000318807	AKT1/B2M/BMP6/BPI/BTK/CAMP/CARD16/CARD8/CASP1/CCDC47/CCR5/CD274/CD36/CD6/CDA/CEBPE/CHMP5/CTR9/CTSG/CX3CR1/CXCL10/CXCL5/CXCL8/DDIT3/DEFA4/GBP2/GBP3/GBP5/GIT1/HCK/HDAC5/HMGB2/HSPA5/IL18/IL1B/JAK2/KLRC4-KLRK1/LITAF/LTF/LY96/LYN/MAPK3/MEF2C/MIR223/MIR342/MMP8/NLRP7/NR1D1/NUGGC/PABPN1/PF4/PF4V1/PPBP/PRDX2/PTAFR/PTPN11/PTPN22/PYCARD/RARA/RELA/SBNO2/SELENOS/SERPINE1/SIRPA/SLC7A5/SMC1A/SPON2/STAP1/TBXA2R…	76
GO:1903131	mononuclear cell differentiation	131/3235	532/18744	0.246241	1.42675	4.56052	8.1931e-06	0.000361133	0.000319444	ACTL6A/AGER/ANXA1/APP/ATG5/ATM/B2M/BAD/BATF/BATF3/BCL2/BCL3/BTK/BTN2A2/CAMK4/CCR2/CCR9/CD2/CD3E/CD69/CD79A/CDC42/CDKN2A/CEBPA/CEBPB/CEBPE/CLEC12A/CLEC4D/CRTAM/CTLA4/CTNNBIP1/CTSK/CTSL/DNAJB9/DOCK10/DOCK11/EIF2AK1/EZH2/F2RL1/FCER1G/FES/FGL2/FLT3LG/FOS/FOXO3/GAS6/GATA3/GPR18/GPR183/GPR89A/GPR89B/HDAC5/HLA-DRA/HLX/ICOS/IL15/IL18/IL18R1/IL1B/IL23A/IL4/IRF4/IRF7/ITGA4/ITGB1/ITM2A/LEP/LEPR/LGALS9/LIG4/…	131
GO:0030099	myeloid cell differentiation	115/3235	455/18744	0.252747	1.46445	4.58051	8.20555e-06	0.000361133	0.000319444	ACTN1/AHSP/ANXA2/APP/ARID4A/ATP5IF1/B2M/BATF/BATF3/CAMK4/CASP3/CBFA2T3/CDC42/CDK5RAP3/CEBPA/CEBPB/CEBPE/CHMP5/CLEC1B/CSF3R/CTNNBIP1/CTR9/DYRK3/EIF2AK1/ERFE/ETS1/EVI2B/F2RL1/FAM210B/FAXDC2/FBXW7/FES/FLI1/FOS/FOXO3/G6PD/GAB2/GATA3/GLO1/GP1BA/GP9/GPR137/GPR137B/GPR171/GPR183/H4C11/H4C3/HAX1/HEATR3/HMGB2/HSCB/IL15/IL23A/IL4/IRF4/IRF7/JAK2/KCNQ1/KLF1/LDB1/LTF/LYAR/LYN/MEF2C/MIR223/MPIG6B/MPL/MTURN/NBE…	115
GO:0031023	microtubule organizing center organization	49/3235	155/18744	0.316129	1.83169	4.74859	8.61048e-06	0.000376917	0.000333406	ARL2/AURKA/BBS4/BRCA1/CCNF/CCNL1/CDK1/CPAP/CEP120/CEP131/CEP135/CEP295/CETN2/CETN3/CHEK1/CHMP1A/CHMP4B/CHMP5/CHORDC1/FES/GADD45A/HAUS1/HAUS6/HEPACAM2/KIF11/KIF3A/MAP9/MCPH1/NDC80/NDE1/NDEL1/NEK2/NPM1/PARD6A/PCLAF/PCM1/PLK1/PLK4/PPP1R12A/RANBP1/ROCK2/SDCCAG8/SGO1/SLC16A1/STIL/TUBE1/USP33/XPO1/XRCC2	49
GO:1902750	negative regulation of cell cycle G2/M phase transition	29/3235	75/18744	0.386667	2.2404	4.91581	8.67539e-06	0.000377727	0.000334123	ATM/ATR/AURKB/BABAM1/BLM/BRCA1/CDC14B/CDK1/CDK5RAP3/CDKN1A/CHEK1/FHL1/FOXO4/FZR1/NABP1/NAE1/ORC1/PDIK1L/PINX1/PKMYT1/PLK1/RAD17/RBBP8/RINT1/STK35/SYF2/VPS4A/WEE1/ZNF830	29
GO:0002274	myeloid leukocyte activation	71/3235	251/18744	0.282869	1.63898	4.6546	8.75221e-06	0.000379045	0.000335289	AGER/AIF1/ANXA1/ANXA3/APP/ATM/AZU1/BATF/BATF3/BPI/BTK/C5AR1/CAMK4/CAMP/CCR2/CD177/CD2/CEBPA/CLEC12A/CLEC4D/CTSG/CX3CR1/CXCL8/CXCR2/DNASE1L3/F2RL1/FAM76B/FCER1A/FCER1G/FES/GAB2/GPR137B/HSPD1/IFNGR1/IL15/IL18/IL18RAP/IL4/IRF4/JAK2/KARS1/LGALS9/LRRK2/LYN/MILR1/MIR142/MMP8/NMI/NR1D1/PTAFR/PTPN11/PYCARD/RAC2/RORA/S100A12/SBNO2/SLC11A1/SNX4/SPACA3/SPHK1/SPI1/STAP1/STXBP3/TGFB1/TLR6/TMEM229B/TYROBP/VAMP…	71
GO:0006164	purine nucleotide biosynthetic process	59/3235	198/18744	0.29798	1.72653	4.69383	8.85224e-06	0.000381349	0.000337327	ADCY4/ADK/ADSL/AK4/ASPDH/ATP5F1C/ATP5F1E/ATP5IF1/ATP5MC1/ATP5MK/ATP5ME/ATP5MF/ATP5MG/ATP5MJ/ATP5PB/ATP5PD/ATP5PF/ATP5PO/ATP6V1A/ATPSCKMT/GUCY1B1/HPRT1/IDO1/IL4/IMPDH1/NDUFA1/NDUFA13/NDUFA2/NDUFA3/NDUFA5/NDUFA6/NDUFA8/NDUFAB1/NDUFB1/NDUFB2/NDUFB3/NDUFB5/NDUFB6/NDUFC1/NDUFS3/NDUFS4/NDUFS5/NDUFV2/NME1/NME4/NMNAT3/NMRK1/NPR2/NUDT12/NUDT2/PAICS/PARP9/PINK1/PPAT/SLC4A7/STOML2/TGFB1/TMSB4X/VPS9D1	59
GO:0000086	G2/M transition of mitotic cell cycle	46/3235	143/18744	0.321678	1.86384	4.73588	9.64772e-06	0.000412591	0.000364962	APP/ATM/ATR/AURKA/AURKB/BABAM1/BIRC5/BLM/BRCA1/CALM2/CALM3/CCNA2/CCNB1/CDC14B/CDC7/CDK1/CDK5RAP3/CDKN1A/CENPF/CHEK1/ENSA/FBXO5/FHL1/FOXM1/FOXO4/FZR1/MELK/NABP1/NAE1/ORC1/PBX1/PDIK1L/PINX1/PKMYT1/PLK1/RAD17/RAD51C/RBBP8/RINT1/RNASEH2B/RRM1/STK35/SYF2/VPS4A/WEE1/ZNF830	46
GO:0070647	protein modification by small protein conjugation or removal	210/3235	927/18744	0.226537	1.31259	4.45816	9.67881e-06	0.000412591	0.000364962	AKT1/ANAPC10/ANAPC13/ANAPC15/ANAPC4/ARRB1/ARRB2/ASB3/ATG3/ATG5/BCL2/BEX1/BEX2/BEX4/BIRC2/BRCA1/BTBD1/CAMLG/CAV1/CCAR1/CCNB1IP1/CCNF/CDC14B/CDC20/CDC34/CDCA3/CDK1/CDK5RAP3/CDKN2A/CENPS/CEP78/CHP1/COMMD1/COPS4/COPS5/COPS8/COPS9/CRBN/CUL1/CUL5/DCAF13/DESI1/DNAJA1/DNAJB2/DTX2/DTX4/DZIP3/EID3/FANCI/FANCM/FAU/FBXO11/FBXO2/FBXO22/FBXO25/FBXO3/FBXO4/FBXO5/FBXW7/FEM1B/FZR1/G2E3/GABARAP/GNL3/GSK3A/HDAC8/HE…	210
GO:0009165	nucleotide biosynthetic process	67/3235	234/18744	0.286325	1.659	4.63294	1.00045e-05	0.000424253	0.000375278	ADCY4/ADK/ADSL/AK4/AK6/AK9/ASPDH/ATP5F1C/ATP5F1E/ATP5IF1/ATP5MC1/ATP5MK/ATP5ME/ATP5MF/ATP5MG/ATP5MJ/ATP5PB/ATP5PD/ATP5PF/ATP5PO/ATP6V1A/ATPSCKMT/CDA/DUT/GUCY1B1/HPRT1/IDO1/IL4/IMPDH1/KARS1/NDUFA1/NDUFA13/NDUFA2/NDUFA3/NDUFA5/NDUFA6/NDUFA8/NDUFAB1/NDUFB1/NDUFB2/NDUFB3/NDUFB5/NDUFB6/NDUFC1/NDUFS3/NDUFS4/NDUFS5/NDUFV2/NME1/NME4/NMNAT3/NMRK1/NPR2/NUDT12/NUDT2/PAICS/PARP9/PINK1/PPAT/RRM1/RRM2/SLC4A7/S…	67
GO:0097190	apoptotic signaling pathway	151/3235	632/18744	0.238924	1.38436	4.48925	1.00949e-05	0.00042587	0.000376709	ACVR1C/AKT1/ANXA6/APP/ARMC10/ATF4/ATM/ATP5IF1/BAD/BAG6/BBC3/BCL2/BCL2A1/BCL3/BCLAF1/BIK/BNIP3/BNIP3L/BRCA1/BTK/CARD8/CASP3/CASP4/CASP6/CASP8AP2/CAV1/CD38/CD3E/CD5/CDIP1/CDKN1A/CDKN2A/CDKN2D/CEBPB/COA8/CTTN/CUL1/CUL5/CX3CR1/CYP1B1/DAP/DAP3/DDIT3/DDX47/DEDD2/DNAJA1/DYRK2/E2F1/EEF1E1/ELL3/ERP29/FAIM/FBXW7/FEM1B/FIS1/FOXO3/G0S2/GABARAP/GGCT/GNAI2/GPX1/GRINA/GSK3A/HIC1/HINT1/HIP1/HMGB2/HSPB1/HSPE1/IFI…	151
GO:1904666	regulation of ubiquitin protein ligase activity	12/3235	19/18744	0.631579	3.65945	5.29691	1.03578e-05	0.000434707	0.000384525	CDC14B/CDC20/CDKN2A/FBXO5/FZR1/MAD2L1/PLK1/RPL11/RPL23/RPL5/RPS7/UBE2C	12
GO:0006414	translational elongation	28/3235	72/18744	0.388889	2.25327	4.8661	1.08559e-05	0.000453277	0.000400952	ABCE1/ABTB1/ASCC2/ASCC3/CDK5RAP3/CPEB2/EEF1B2/EEF1G/EEF2K/EFL1/ELAC1/GTPBP1/HBS1L/LTN1/METTL18/MRPL58/MTRES1/NEMF/RPLP2/SRP9/TRIP4/TRNAU1AP/TRNT1/SKIC3/UFL1/UFSP2/USP16/SKIC8	28
GO:0042771	intrinsic apoptotic signaling pathway in response to DNA damage by p53 class mediator	21/3235	47/18744	0.446809	2.58887	4.98098	1.10477e-05	0.000458852	0.000405883	BAG6/BBC3/BCL2/BCL3/CDIP1/CDKN1A/DYRK2/ELL3/MSH2/MUC1/PYCARD/RPL26/RPS27L/SHISA5/SNW1/TAF9/TAF9B/TOPORS/TP53/TRIAP1/URI1	21
GO:0002521	leukocyte differentiation	152/3235	638/18744	0.238245	1.38042	4.46505	1.11051e-05	0.000458852	0.000405883	ACTL6A/AGER/ANXA1/ANXA2/APP/ATG5/ATM/B2M/BAD/BATF/BATF3/BCL2/BCL3/BTK/BTN2A2/CAMK4/CBFA2T3/CCR2/CCR9/CD2/CD3E/CD69/CD79A/CDC42/CDKN2A/CEBPA/CEBPB/CEBPE/CLEC12A/CLEC4D/COA5/CRTAM/CTLA4/CTNNBIP1/CTSK/CTSL/DNAJB9/DOCK10/DOCK11/EIF2AK1/ERFE/EVI2B/EZH2/F2RL1/FBXW7/FCER1G/FES/FGL2/FLT3LG/FOS/FOXO3/GAB2/GAS6/GATA3/GLO1/GPR137/GPR137B/GPR18/GPR183/GPR89A/GPR89B/HAX1/HDAC5/HLA-DRA/HLX/ICOS/IL15/IL18/IL18R…	152
GO:0044419	biological process involved in interspecies interaction between organisms	384/3235	1836/18744	0.20915	1.21184	4.36486	1.11585e-05	0.000458852	0.000405883	ACTR3/ADH5/AIF1/AIM2/AIMP1/AKIRIN2/AKT1/ALPL/ANXA1/ANXA3/APOBEC3A/APOBEC3G/APOL1/APP/APPL1/ARG1/ARG2/ARRB2/ATG5/AURKB/AZU1/B2M/BATF/BATF3/BCL2/BCL3/BIRC2/BMP6/BNIP3/BNIP3L/BPI/BSG/BTK/C5AR1/CALHM6/CAMP/CARD16/CARD8/CASP1/CASP3/CASP4/CASP6/CAV1/CCL23/CCR5/CD160/CD177/CD2/CD274/CD2AP/CD36/CD58/CD6/CDC42/CDC42EP2/CDC42EP4/CDK1/CEBPB/CEBPE/CFD/CFH/CGAS/CHD1/CHID1/CHMP1A/CHMP4A/CHMP4B/CHMP5/CLDN9/CLEC…	384
GO:0061077	chaperone-mediated protein folding	29/3235	76/18744	0.381579	2.21092	4.831	1.17319e-05	0.000480004	0.000424593	BAG1/CCT2/CCT4/CCT8/CHORDC1/DNAJB14/DNAJB2/DNAJC24/DNAJC7/FKBP11/HSPA13/HSPA14/HSPA5/HSPA7/HSPA8/HSPB1/HSPE1/PDCD5/PDCL3/PDIA4/PFDN1/PFDN2/PFDN4/PFDN5/PFDN6/PPIB/SDF2L1/TOR2A/VBP1	29
GO:0044093	positive regulation of molecular function	191/3235	834/18744	0.229017	1.32695	4.41148	1.2293e-05	0.000500447	0.000442676	ADORA3/AGER/AIM2/AKT1/ALS2/ANXA2/ANXA3/ARHGAP11A/ARHGAP42/ARHGAP6/ARID5B/ATPSCKMT/B2M/BEX1/BTK/BUD31/CACUL1/CALM2/CALM3/CAMK1/CARD16/CASS4/CCDC88A/CCR2/CDC14B/CDC20/CDKN1A/CDT1/CHI3L1/CHP1/CLDN5/CLIC2/CNPY2/COA8/COPS5/COPS8/COX17/CRTC1/DAZAP2/DBI/DDIT3/DHFR/DNAJB11/DNAJB2/DNAJC24/DNAJC9/DOCK10/DOCK11/DSCC1/ECT2/EIF3D/EIF3E/ELANE/EPB41/ERP29/EZH2/F2RL1/FBXW7/FKBP1A/FZR1/GAS6/GATA3/GIPR/GMNN/GNAS/G…	191
GO:0019941	modification-dependent protein catabolic process	160/3235	679/18744	0.235641	1.36533	4.42862	1.2533e-05	0.000506556	0.00044808	AGTPBP1/AKIRIN2/AKT1/AMN1/ANAPC10/ANAPC13/ANAPC15/ANAPC4/ARAF/ARRB1/ARRB2/ASCC2/ASCC3/AURKA/BAG6/BIRC2/CACUL1/CAMLG/CBFA2T3/CCAR1/CCNF/CDC20/CDC34/CDKN2A/CEBPA/CHMP1A/CHMP4A/CHMP4B/CHMP5/COMMD1/CRBN/CSNK2B/CUL1/CUL5/DAB2/DCAF13/DDIT3/DESI1/DISC1/DNAJB2/DTX4/FAU/FBXL13/FBXL14/FBXO11/FBXO2/FBXO22/FBXO3/FBXO4/FBXO48/FBXW4/FBXW7/FEM1B/FZR1/GABARAP/GID4/GLMN/GNA12/GSK3A/HERC4/HERC5/HERC6/IVNS1ABP/KBTB…	160
GO:0043632	modification-dependent macromolecule catabolic process	161/3235	684/18744	0.23538	1.36382	4.42714	1.25675e-05	0.000506556	0.00044808	AGTPBP1/AKIRIN2/AKT1/AMN1/ANAPC10/ANAPC13/ANAPC15/ANAPC4/ARAF/ARRB1/ARRB2/ASCC2/ASCC3/AURKA/BAG6/BIRC2/CACUL1/CAMLG/CBFA2T3/CCAR1/CCNF/CDC20/CDC34/CDKN2A/CEBPA/CHMP1A/CHMP4A/CHMP4B/CHMP5/COMMD1/CRBN/CSNK2B/CUL1/CUL5/DAB2/DCAF13/DDIT3/DESI1/DISC1/DNAJB2/DTX4/FAU/FBXL13/FBXL14/FBXO11/FBXO2/FBXO22/FBXO3/FBXO4/FBXO48/FBXW4/FBXW7/FEM1B/FZR1/GABARAP/GID4/GLMN/GNA12/GSK3A/HERC4/HERC5/HERC6/IVNS1ABP/KBTB…	161
GO:0090407	organophosphate biosynthetic process	148/3235	620/18744	0.23871	1.38311	4.43059	1.29632e-05	0.00051792	0.000458132	ABHD3/ABHD4/ABHD8/ACAT1/ADCY4/ADK/ADSL/AGPAT1/AGPAT2/AK4/AK6/AK9/ALOX15/ASPDH/ATM/ATP5F1C/ATP5F1E/ATP5IF1/ATP5MC1/ATP5MK/ATP5ME/ATP5MF/ATP5MG/ATP5MJ/ATP5PB/ATP5PD/ATP5PF/ATP5PO/ATP6V1A/ATPSCKMT/BCKDK/BPNT1/CBR4/CDA/CDIPT/CHP1/CHPT1/CKB/CMAS/DGKG/DLAT/DPM1/DPM2/DUT/EFR3A/ELOVL4/ELOVL7/ETNK1/HYCC1/FAR1/FITM1/G6PD/GK/GMPPB/GNPAT/GNPDA1/GNPDA2/GPHN/GUCY1B1/HPRT1/IDI1/IDO1/IL4/IMPA2/IMPDH1/INPP5K/IP6K…	148
GO:0007064	mitotic sister chromatid cohesion	16/3235	31/18744	0.516129	2.99052	5.0657	1.29766e-05	0.00051792	0.000458132	ATRX/BOD1/BUB1/CDC20/CDCA5/DSCC1/ESCO1/HDAC8/NSMCE2/RB1/SGO1/SMC1A/SMC3/SMC5/STAG1/STAG2	16
GO:0007010	cytoskeleton organization	327/3235	1539/18744	0.212476	1.23111	4.32192	1.41824e-05	0.000563284	0.00049826	ABI3/ABLIM3/ACTN1/ACTR3/ADD3/AIF1/ALOX15/ANK1/ANXA1/ARHGAP6/ARL2/ARPC2/ARPC3/ARPC4/ARRB1/ASPM/ATRX/AURKA/AURKB/AVIL/BAIAP2/BBOF1/BBS4/BCAS2/BCCIP/BCL2/BFSP2/BIRC5/BLOC1S6/BORA/BRCA1/CALD1/CAMSAP3/CAPZA1/CAPZA2/CCDC39/CCDC6/CCDC65/CCDC66/CCDC88A/CCNB1/CCNB2/CCNF/CCNL1/CCSER2/CD2AP/CDC14A/CDC14B/CDC20/CDC42/CDC42BPA/CDC42EP1/CDC42EP2/CDC42EP4/CDCA8/CDK1/CENPA/CENPH/CPAP/CEP120/CEP131/CEP135/CEP295/…	327
GO:0032774	RNA biosynthetic process	936/3235	4868/18744	0.192276	1.11407	4.22461	1.54582e-05	0.000610974	0.000540444	ABLIM3/ACTL6A/ACTN1/ACTR3/ACTR6/ADNP2/ADORA3/AGER/AGO3/AHNAK/AIM2/AK6/AKIRIN2/AKT1/ALKBH8/ANKRD49/ANXA2/ANXA3/APEX1/APOBEC2/APOBEC3A/APOBEC3G/APP/ARID3B/ARID4A/ARID4B/ARID5B/ARMCX3/ARRB1/ARRB2/ASCC2/ATAD2/ATF4/ATG16L2/ATG5/ATM/ATRX/AURKB/BACH2/BASP1/BATF/BATF3/BAZ1A/BAZ2B/BCAS2/BCL3/BCLAF1/BCLAF3/BDP1/BEND5/BEX1/BHLHE40/BIRC2/BIRC5/BLM/BMP6/BRCA1/BRD8/BRIX1/BRPF3/BTAF1/BTG2/BTK/BUD31/C5AR1/CAMK1/…	936
GO:0071219	cellular response to molecule of bacterial origin	69/3235	246/18744	0.280488	1.62518	4.50792	1.58045e-05	0.000621643	0.000549882	AKT1/B2M/BMP6/BPI/CAMP/CARD16/CARD8/CASP1/CCR5/CD274/CD36/CD6/CEBPE/CHMP5/CTR9/CTSG/CX3CR1/CXCL10/CXCL5/CXCL8/DEFA4/GBP2/GBP3/GBP5/GIT1/HCK/HDAC5/HMGB2/IL18/IL1B/JAK2/KLRC4-KLRK1/LITAF/LTF/LY96/LYN/MAPK3/MEF2C/MIR223/MIR342/MMP8/NLRP7/NR1D1/NUGGC/PABPN1/PF4/PF4V1/PPBP/PRDX2/PTAFR/PTPN11/PTPN22/PYCARD/RARA/RELA/SBNO2/SELENOS/SERPINE1/SIRPA/SLC7A5/SPON2/STAP1/TBXA2R/TLR10/TLR6/TNFSF4/TNIP1/ZC3H12A/…	69
GO:0010638	positive regulation of organelle organization	123/3235	500/18744	0.246	1.42536	4.40293	1.60727e-05	0.000629154	0.000556526	ACD/ACTL6A/ADD3/ALOX15/ANK1/ANXA1/ANXA2/ARL2/ARPC2/ATG5/ATM/ATP5IF1/ATR/ATRX/AURKA/AURKB/BAD/BAIAP2/BBC3/BBS4/BIK/BNIP3/BUB1/C2CD5/CCDC88A/CCT2/CCT4/CCT8/CDC20/CDC42/CDC42EP1/CDC42EP2/CDC42EP4/CDK1/CPAP/CEP120/CEP135/CEP295/CNOT6/CTTN/DDHD1/DHX36/DLGAP5/DNM1L/DRG1/ESPL1/F2RL1/FBXO4/FEN1/FES/FSCN1/GIT1/GNL3/GSK3A/GSN/HCK/HNRNPA1/HNRNPA2B1/HSP90AA1/IFT20/IFT88/IGF1/IL1B/ITGB1BP1/LIG4/LMAN1/LMOD1/MA…	123
GO:0006952	defense response	406/3235	1962/18744	0.206932	1.19899	4.25422	1.74377e-05	0.00067932	0.0006009	ABI3/ACKR1/ACTR3/ADORA3/AGER/AIF1/AIM2/AIMP1/AKIRIN2/AKT1/ALOX15/ALS2/ANXA1/ANXA3/APIP/APOBEC3A/APOBEC3G/APOL1/APOL2/APP/APPL1/ARG1/ARG2/ARRB2/ATG5/ATM/ATRN/AURKB/AZU1/B2M/BATF/BCL2/BCL3/BIRC2/BMP6/BNIP3/BNIP3L/BPI/BTK/C5AR1/C5AR2/CALHM6/CAMK4/CAMLG/CAMP/CARD8/CASP1/CASP3/CASP4/CASP5/CASP6/CAV1/CCL23/CCN3/CCR2/CCR3/CCR5/CCR9/CD160/CD163/CD177/CD2/CD274/CD2AP/CD36/CD48/CD58/CD6/CDC42/CDC42EP2/CDC4…	406
GO:0050729	positive regulation of inflammatory response	50/3235	163/18744	0.306748	1.77734	4.55234	1.76109e-05	0.0006828	0.000603979	AIM2/APP/BTK/CASP1/CASP3/CASP4/CASP5/CCR2/CEBPA/CEBPB/ETS1/FCGR1A/FFAR2/GBP2/GBP3/GBP5/GPSM3/IDO1/IL15/IL18/IL1B/IL23A/KARS1/LGALS2/LRRK2/MDK/MEFV/MGST2/MIR142/MMP8/NEAT1/NINJ1/NMI/PARK7/PYCARD/S100A12/S100A8/S100A9/SERPINE1/SETD4/SNX4/STAP1/TGFB1/TLR7/TNFRSF1A/TNFSF4/TNIP1/VAMP7/VAMP8/ZBP1	50
GO:0019646	aerobic electron transport chain	33/3235	93/18744	0.354839	2.05598	4.66242	1.81749e-05	0.00069802	0.000617442	COX4I1/COX5B/COX6A1/COX6B1/COX6C/COX7A2/COX7C/COX8A/NDUFA1/NDUFA2/NDUFA3/NDUFA4/NDUFA5/NDUFA6/NDUFA8/NDUFAB1/NDUFB1/NDUFB2/NDUFB3/NDUFB5/NDUFB6/NDUFC1/NDUFS3/NDUFS4/NDUFS5/NDUFV2/PARK7/PINK1/UQCR10/UQCR11/UQCRC2/UQCRH/UQCRHL	33
GO:0045132	meiotic chromosome segregation	33/3235	93/18744	0.354839	2.05598	4.66242	1.81749e-05	0.00069802	0.000617442	ACTR3/ASPM/ATM/AURKA/BAG6/CCNB1IP1/CCNB2/CCNE1/DCAF13/ESPL1/FBXO5/KNL1/MLH1/MND1/NDC1/NDC80/NUF2/PLK1/PPP2R1A/PSMC3IP/PTTG1/REC8/SGO1/SKA1/SKA2/SKA3/SMC2/SMC4/STAG3/TRIP13/UBE2B/ZCWPW1/ZWINT	33
GO:0051249	regulation of lymphocyte activation	127/3235	521/18744	0.243762	1.41239	4.35993	1.87129e-05	0.000715306	0.000632733	ACTL6A/AGER/AIF1/AKIRIN2/AKT1/ANXA1/ARG1/ARG2/ATM/B2M/BAD/BATF/BCL2/BLOC1S6/BTK/BTN2A2/CAMK4/CASP3/CAV1/CCR2/CD160/CD2/CD274/CD38/CD3E/CD5/CD6/CD69/CDKN1A/CDKN2A/CEBPB/CGAS/CLC/CLEC12A/CLECL1P/CRTAM/CSK/CTLA4/CTSG/EXOSC3/FGL2/FLOT2/FOXO3/GAS6/GATA3/GLMN/GPR183/HLA-DQA2/HLA-DQB2/HLA-DRA/HLX/HSPD1/ICOS/IDO1/IGF1/IL15/IL18/IL1B/IL23A/IL4/IRF4/JAK2/KLRC4-KLRK1/LAPTM5/LAX1/LEP/LGALS9/LYN/MDK/MEF2C/MET…	127
GO:0030218	erythrocyte differentiation	44/3235	138/18744	0.318841	1.8474	4.56318	1.91118e-05	0.000727141	0.000643201	AHSP/ARID4A/ATP5IF1/B2M/CASP3/CDK5RAP3/CHMP5/DYRK3/ETS1/FAM210B/FOXO3/G6PD/GATA3/HEATR3/HMGB2/HSCB/JAK2/KCNQ1/KLF1/LDB1/LYAR/LYN/MPIG6B/NCAPG2/PTPN2/RAC2/RB1/RPS14/RPS6/SH2B3/SLC1A5/SLC48A1/SPI1/SRF/STAT3/THRA/TMEM14C/TRIM10/TSPO2/UBA5/UFL1/VPS13A/ZFP36/ZFP36L1	44
GO:0010498	proteasomal protein catabolic process	143/3235	601/18744	0.237937	1.37864	4.30893	2.148e-05	0.000813442	0.00071954	AKIRIN2/AKT1/AMN1/ANAPC10/ANAPC13/ANAPC15/ANAPC4/ARAF/ARRB1/ARRB2/ASCC2/ASCC3/AURKA/BAG6/BIRC2/CAMLG/CAV1/CBFA2T3/CCDC47/CCNF/CDC20/CDC34/CEBPA/COMMD1/CRBN/CSNK2B/CUL1/CUL5/DAB2/DCAF13/DDIT3/DERL3/DESI1/DNAJB2/DNAJB9/DTX4/EDEM3/ERLEC1/FBXL13/FBXL14/FBXO11/FBXO2/FBXO22/FBXO3/FBXO4/FBXO48/FBXW4/FBXW7/FEM1B/FZR1/GABARAP/GID4/GLMN/GNA12/GPX1/GSK3A/HSP90B1/HSPA5/IVNS1ABP/JKAMP/KBTBD3/KCTD2/KLHDC1/KLHL…	143
GO:0042110	T cell activation	142/3235	597/18744	0.237856	1.37817	4.28878	2.33402e-05	0.000875677	0.00077459	ACTL6A/AGER/AIF1/AKT1/ANXA1/ARG1/ARG2/ATG5/B2M/BAD/BAG6/BATF/BCL2/BCL3/BTN2A2/CAMK4/CASP3/CAV1/CCR2/CCR9/CD151/CD160/CD2/CD274/CD3E/CD5/CD6/CD69/CDKN2A/CEBPB/CGAS/CLC/CLEC2B/CLEC4A/CLEC4D/CLECL1P/CRTAM/CSK/CTLA4/CTSG/CTSL/ELF4/F2RL1/FCER1G/FGL2/FKBP1A/FKBP1B/FLOT2/FOXO3/GATA3/GLMN/GPR18/GPR183/GPR89A/GPR89B/GSN/HLA-DQA2/HLA-DQB2/HLA-DRA/HLX/HSPD1/ICOS/IDO1/IGF1/IL15/IL18/IL18R1/IL1B/IL23A/IL4/IRF…	142
GO:0031349	positive regulation of defense response	130/3235	538/18744	0.241636	1.40007	4.30014	2.33755e-05	0.000875677	0.00077459	AIM2/AKIRIN2/AKT1/APP/APPL1/ARG1/ARRB2/AURKB/BIRC2/BTK/CARD8/CASP1/CASP3/CASP4/CASP5/CASP6/CAV1/CCR2/CD160/CD274/CD36/CEBPA/CEBPB/CGAS/CPTP/CRTAM/TASL/DDX60/ECSIT/ERBIN/ETS1/F2RL1/FCGR1A/FFAR2/FPR2/GBP2/GBP3/GBP5/GPSM3/HCK/HMGB2/HSP90AA1/HSPA8/HSPD1/IDO1/IFIH1/IL15/IL18/IL18RAP/IL1B/IL23A/IRF4/IRF7/KARS1/KLRC4-KLRK1/LGALS2/LRRK2/LTF/LY96/LYN/MAPK3/MAPKAPK3/MATR3/MDK/MEF2C/MEFV/MGST2/MIR142/MMP8/N…	130
GO:0010165	response to X-ray	15/3235	29/18744	0.517241	2.99696	4.91517	2.34595e-05	0.000875677	0.00077459	ATM/BLM/CASP3/CDKN1A/GATA3/KARS1/LIG4/MSH2/RAD51/SFRP2/THBD/TP53/XRCC2/XRCC4/XRCC5	15
GO:0051099	positive regulation of binding	35/3235	102/18744	0.343137	1.98818	4.57041	2.35536e-05	0.000875677	0.00077459	ANXA2/B2M/CDT1/CLDN5/CLIC2/DAZAP2/EIF3D/EIF3E/EPB41/FKBP1A/GATA3/GMNN/GTF2B/H1-0/IDE/IGF1/LAMTOR5/LRP1/LRRK2/MED25/NMD3/NME1/NVL/PARP9/PINX1/RALB/RAN/RAPGEF2/RARA/RB1/RPL11/STMN1/SUMO4/TXN/USP33	35
GO:0051988	regulation of attachment of spindle microtubules to kinetochore	13/3235	23/18744	0.565217	3.27494	4.98579	2.39216e-05	0.000885315	0.000783116	AURKB/BIRC5/CCNB1/CDC42/CDCA8/CDK1/ECT2/HNRNPU/KNSTRN/NEK2/SPAG5/ZW10/ZWILCH	13
GO:0033157	regulation of intracellular protein transport	47/3235	152/18744	0.309211	1.7916	4.4754	2.47023e-05	0.000909858	0.000804826	CAMK1/CD36/CDC42/CDK1/CDKN2A/CEP131/CEP290/CHP1/DERL3/ECT2/EMD/ERLEC1/FAM76B/FRAT1/FRAT2/GAS6/HSP90AA1/IL1B/JAK2/KIF20B/LEP/NDEL1/NUP54/OAZ1/OAZ2/PARK7/PCM1/PDCD10/PIK3R2/PRKACA/PRP4K/PTPN11/RAN/RUFY3/SP100/SUMO1/SVIP/TENM1/TGFB1/TXN/UBE2J1/UFM1/UHMK1/VAMP2/XPO1/ZC3H12A/ZFAND1	47
GO:0036211	protein modification process	494/3235	2443/18744	0.20221	1.17163	4.15451	2.48082e-05	0.000909858	0.000804826	ACVR1C/ADTRP/AGER/AGTPBP1/AKT1/AKT1S1/AKT3/ALG10B/ALG3/ALG5/ALG8/ALS2/ANAPC10/ANAPC13/ANAPC15/ANAPC4/ANXA1/APP/ARAF/ARRB1/ARRB2/ASB3/ATG3/ATG4A/ATG4C/ATG5/ATM/ATPSCKMT/ATR/AURKA/AURKB/B3GAT1/B3GNT8/B4GALT3/B4GALT4/BAG6/BCCIP/BCL2/BEX1/BEX2/BEX4/BIRC2/BIRC5/BLM/BLOC1S1/BMP6/BRCA1/BTBD1/BTK/C1GALT1C1/CACUL1/CALM2/CALM3/CAMK1/CAMK4/CAMLG/CASS4/CAV1/CCAR1/CCDC88A/CCNA2/CCNB1IP1/CCNE1/CCNF/CD36/CD3E/C…	494
GO:0090307	mitotic spindle assembly	28/3235	75/18744	0.373333	2.16314	4.60964	2.64681e-05	0.000965624	0.000854154	AURKB/BCCIP/BIRC5/CDC20/CDCA8/CEP97/CHMP1A/CHMP4A/CHMP4B/CHMP5/DRG1/HNRNPU/KIF11/KIF2A/KIF4A/KIFC1/MAP9/MYBL2/NEK2/PLK1/RANGRF/RCC1/SMC1A/SMC3/STAG1/STAG2/TPX2/UHRF1	28
GO:0006886	intracellular protein transport	159/3235	683/18744	0.232796	1.34885	4.24176	2.65659e-05	0.000965624	0.000854154	ACD/AKIRIN2/AKT1/AP1M1/AP1M2/AP3S1/APPL1/ARF3/ARL1/ARL17B/ARL4A/ARL5B/BCL3/C2CD5/CACNG8/CAMK1/CAMSAP3/CD36/CDC42/CDK1/CDKN1A/CDKN2A/CEP131/CEP290/CHM/CHML/CHP1/COPB1/COPZ2/CSE1L/CTTN/STEEP1/DERL3/DESI1/DNAJC19/ECT2/EMD/ERLEC1/ERP29/EXPH5/FAM53B/FAM76B/FAM91A1/FRAT1/FRAT2/GAS6/GNPTAB/HEATR3/HIKESHI/HSP90AA1/HSP90B1/HSPA4/HSPA5/HSPA8/HSPB1/IL1B/IPO7/JAK2/KIF20B/KPNA2/LAPTM5/LEP/LRRK2/MTX2/NAPA/NAPB…	159
GO:0007159	leukocyte cell-cell adhesion	108/3235	433/18744	0.249423	1.44519	4.2805	2.79468e-05	0.0010113	0.00089456	ACTL6A/ADTRP/AGER/AIF1/AKT1/ANXA1/ARG1/ARG2/B2M/BAD/BTN2A2/CASP3/CAV1/CCR2/CD160/CD177/CD274/CD3E/CD5/CD6/CD69/CDKN2A/CEBPB/CLECL1P/CRTAM/CSK/CTLA4/CTSG/CX3CR1/ELANE/ETS1/F11R/FERMT3/FGL2/FLOT2/FOXO3/GATA3/GCNT1/GLMN/GP1BA/HLA-DQA2/HLA-DQB2/HLA-DRA/HLX/HSPD1/ICOS/IDO1/IGF1/IL15/IL18/IL1B/IL23A/IL4/ITGA4/ITGB1/JAK2/KLRC4-KLRK1/LAPTM5/LAX1/LEP/LGALS9/LRG1/LYN/MADCAM1/MDK/MSN/NFKBID/OPA1/PDE5A/PHF10…	108
GO:0051234	establishment of localization	916/3235	4774/18744	0.191873	1.11173	4.08408	2.81912e-05	0.00101563	0.000898388	AAGAB/ABCB9/ABCC3/ABCG1/ABLIM3/ACD/ACHE/ACTR10/ACVR1C/ADORA3/ADTRP/AFDN/AFTPH/AGER/AGTPBP1/AHNAK/AIF1/AIMP1/AKIRIN2/AKT1/ALOX15/ALS2/ANK1/ANXA1/ANXA11/ANXA2/ANXA3/ANXA6/AP1M1/AP1M2/AP3S1/APOL1/APOL2/APOL6/APOO/APP/APPL1/AQP10/AQP9/ARF3/ARFGEF2/ARHGAP1/ARHGAP11B/ARL1/ARL17B/ARL4A/ARL5B/ARL6IP1/ARMCX3/ARPC3/ARRB1/ARRB2/ARRDC5/ARV1/ASIC3/ATF4/ATG16L2/ATG3/ATG4A/ATG4C/ATG5/ATG9A/ATM/ATP11B/ATP11C/ATP…	916
GO:0050900	leukocyte migration	100/3235	395/18744	0.253165	1.46687	4.28303	2.8945e-05	0.00103819	0.000918347	ADTRP/AGER/AIF1/AIMP1/AKT1/ANXA1/APP/AZU1/BSG/C5AR1/C5AR2/CCL23/CCN3/CCR2/CCR5/CD177/CD69/CD9/CDC42/CKLF/CNN2/CRTAM/CSF3R/CTSG/CX3CR1/CXCL10/CXCL16/CXCL5/CXCL8/CXCR1/CXCR2/DEFA4/DNM1L/DUSP1/ELANE/F11R/F2RL1/FCER1G/FFAR2/FPR2/GAS6/GATA3/GCNT1/GP1BA/GPR18/GPR183/GPSM3/HCK/IL1B/IL1R1/IL23A/ITGA2B/ITGA4/ITGB1/ITGB3/KLRC4-KLRK1/LEP/LGALS9/LYN/MADCAM1/MAPK3/MDK/MIR223/MPP1/MSN/NEDD9/NINJ1/PADI2/PDGFB/P…	100
GO:0045930	negative regulation of mitotic cell cycle	68/3235	246/18744	0.276423	1.60163	4.33809	3.02837e-05	0.00108145	0.000956606	ANAPC15/ATM/ATR/AURKB/BABAM1/BCL2/BIRC5/BLM/BRCA1/BTN2A2/BUB1/BUB1B/CCNB1/CDC14B/CDC20/CDCA8/CDK1/CDK5RAP3/CDKN1A/CENPF/CHEK1/CTDSP1/CTDSPL/DUSP1/EZH2/FBXO5/FHL1/FOXO4/FZR1/GFI1B/KANK2/KNL1/MAD2L1/MSH2/NABP1/NAE1/NDC80/NUF2/ORC1/PDIK1L/PINX1/PKMYT1/PLK1/PRP4K/RAD17/RB1/RBBP8/RINT1/RPS27L/SETMAR/SKA1/SKA3/NHERF1/SPC24/SPC25/SPDL1/STK35/SYF2/TP53/TRIP13/VPS4A/WEE1/YTHDC2/ZFP36L1/ZNF830/ZW10/ZWILCH/…	68
GO:0106354	tRNA surveillance	7/3235	8/18744	0.875	5.06986	5.25837	3.08232e-05	0.00109591	0.000969398	EXOSC2/EXOSC3/EXOSC7/EXOSC8/EXOSC9/TRNT1/ZCCHC7	7
GO:0000723	telomere maintenance	49/3235	162/18744	0.302469	1.75254	4.39348	3.20094e-05	0.00112823	0.000997987	ACD/ACTL6A/APEX1/ATM/ATR/ATRX/AURKB/BLM/CCNE1/CCT2/CCT4/CCT8/DCP2/DHX36/EID3/FBXO4/FEN1/GNL3/HDAC8/HNRNPA1/HNRNPA2B1/HNRNPU/HSP90AA1/MAPK3/NEK2/NOP10/NSMCE1/NSMCE2/NSMCE4A/NVL/PCNA/PIF1/PINX1/RAD51/RAD51C/RECQL4/RFC1/RIF1/RPA3/SHLD2/SHLD3/SMC5/SMC6/SMG1/SP100/TEP1/TP53/XRCC5/XRN1	49
GO:0006261	DNA-templated DNA replication	49/3235	162/18744	0.302469	1.75254	4.39348	3.20094e-05	0.00112823	0.000997987	ATR/ATRX/BAZ1A/BLM/BRCA1/CAMSAP3/CARM1/CCNE1/CDC34/CDC45/CDC7/CDK2AP1/CDT1/CENPS/CIZ1/E2F8/FAM111A/FANCM/FBXO5/FEN1/GINS1/GMNN/MCM10/MCM2/MCM4/MCM8/METTL4/NOC3L/NUGGC/ORC1/ORC3/ORC6/PCNA/POLB/POLE4/POLG2/PRIM1/RAD51/RBBP8/RECQL/RFC1/RFC4/RPA4/RRM1/SAMHD1/SETMAR/SSBP1/TK1/ZNF830	49
GO:0090068	positive regulation of cell cycle process	74/3235	274/18744	0.270073	1.56484	4.3016	3.26821e-05	0.00114262	0.00101072	AIF1/AKT1/ANXA1/APP/ATRX/AURKA/AURKB/BIRC5/BUB1/CCNB1/CCNE1/CDC14A/CDC14B/CDC20/CDC42/CDC7/CDCA5/CDCA8/CDK1/CPAP/CEP120/CEP295/CPSF3/CSPP1/DLGAP5/DYRK3/E2F8/ECT2/ESPL1/EZH2/FBXO5/FEN1/HNRNPU/IGF1/IL1B/KIF20B/KNL1/MAD2L1/NCAPG2/NDC80/NPM1/NPR2/NSMCE2/NUSAP1/PBX1/PDGFB/PHB2/PHIP/PKN2/PKP4/PLK4/PLRG1/RAD51AP1/RAD51C/RANBP1/RB1/RDX/ROCK2/RRM1/RRM2/SKA1/SKA3/SMC2/SMC4/SMC5/SMC6/SMPD3/SPAG5/SPHK1/STIL/…	74
GO:0006914	autophagy	140/3235	591/18744	0.236887	1.37255	4.20311	3.28389e-05	0.00114262	0.00101072	AKT1/ATG16L2/ATG3/ATG4A/ATG4C/ATG5/ATG9A/ATM/ATP5IF1/ATP6V0D1/ATP6V1A/ATP6V1E1/ATP6V1G1/BAD/BCL2/BNIP3/BNIP3L/CASP3/CDK5RAP3/CDKN2A/CHMP1A/CHMP4A/CHMP4B/CHMP5/CISD2/CPTP/CREG1/CTSK/CTTN/DAP/DDIT3/DNM1L/DRAM2/EIF2AK1/EMC6/ERFE/EXOC1/EXOC4/FBXW7/FEZ2/FOXO3/GABARAP/GPR137/GPR137B/GRAMD1A/GSK3A/HAX1/HSP90AA1/HSPA8/HSPB1/IFT20/IFT88/IL4/LEP/LEPR/LRRK2/LYN/MAP1LC3A/MAP1LC3B/MAPK3/MARK2/MCOLN1/MEFV/MUL1…	140
GO:0061919	process utilizing autophagic mechanism	140/3235	591/18744	0.236887	1.37255	4.20311	3.28389e-05	0.00114262	0.00101072	AKT1/ATG16L2/ATG3/ATG4A/ATG4C/ATG5/ATG9A/ATM/ATP5IF1/ATP6V0D1/ATP6V1A/ATP6V1E1/ATP6V1G1/BAD/BCL2/BNIP3/BNIP3L/CASP3/CDK5RAP3/CDKN2A/CHMP1A/CHMP4A/CHMP4B/CHMP5/CISD2/CPTP/CREG1/CTSK/CTTN/DAP/DDIT3/DNM1L/DRAM2/EIF2AK1/EMC6/ERFE/EXOC1/EXOC4/FBXW7/FEZ2/FOXO3/GABARAP/GPR137/GPR137B/GRAMD1A/GSK3A/HAX1/HSP90AA1/HSPA8/HSPB1/IFT20/IFT88/IL4/LEP/LEPR/LRRK2/LYN/MAP1LC3A/MAP1LC3B/MAPK3/MARK2/MCOLN1/MEFV/MUL1…	140
GO:0048871	multicellular organismal-level homeostasis	188/3235	833/18744	0.22569	1.30768	4.14881	3.55095e-05	0.00123029	0.00108827	ACHE/ACOT13/ACVR1C/AHSP/AIM2/AKT1/AKT3/ALPL/ANXA1/ARID4A/ATF4/ATP5IF1/B2M/BBS4/BCL2/BLOC1S6/BMP6/BMP8A/BSG/BTK/CAMLG/CASP3/CAV1/CCDC154/CCDC66/CCN3/CCNB2/CCR2/CD2AP/CD36/CD38/CDK5RAP3/CEBPA/CEBPB/CHMP4B/CHMP5/CLDN5/CRTC1/CSK/CTSK/CX3CR1/CXCR2/CYBRD1/CYP4F12/DDIT3/DOCK10/DOCK11/DRAM2/DYRK3/EIF2AK1/ESAM/ETS1/EZH2/F11R/FAM210B/FFAR4/FOXO3/G0S2/G6PD/GAPT/GATA3/GCNT4/GHRL/GLIS2/GNAS/GPR137/GPR137B/GPR…	188
GO:0009144	purine nucleoside triphosphate metabolic process	71/3235	261/18744	0.272031	1.57618	4.28112	3.62712e-05	0.00125136	0.0011069	ADK/AK4/APP/ARL2/ATP5F1C/ATP5F1E/ATP5IF1/ATP5MC1/ATP5MK/ATP5ME/ATP5MF/ATP5MG/ATP5MJ/ATP5PB/ATP5PD/ATP5PF/ATP5PO/ATP6V1A/ATPSCKMT/BAD/BLOC1S6/CBFA2T3/DNM1L/EFL1/FIS1/GALK1/GIMAP7/GIT1/GTPBP1/HSPA8/IGF1/IL4/IMPDH1/LDHA/LRRK2/NDUFA1/NDUFA13/NDUFA2/NDUFA3/NDUFA5/NDUFA6/NDUFA8/NDUFAB1/NDUFB1/NDUFB2/NDUFB3/NDUFB5/NDUFB6/NDUFC1/NDUFS3/NDUFS4/NDUFS5/NDUFV2/NME1/NME4/NUDT15/NUDT2/OGT/OPA1/PFKFB2/PINK1/PRK…	71
GO:0006310	DNA recombination	90/3235	350/18744	0.257143	1.48992	4.22556	3.82987e-05	0.00131573	0.00116384	ACTL6A/APEX1/ATM/BATF/BLM/BRCA1/BRD8/CCNB1IP1/CDC45/CDC7/CENPS/CGAS/CHEK1/EID3/EPC1/EPC2/EXOSC3/FANCM/FEN1/GINS4/H1-0/H1-10/H1-2/H1-5/HMGB2/HSPD1/HTATSF1/IL4/ING3/SANBR/KIN/KPNA2/LIG4/MBTD1/MCM2/MCM4/MCM8/MLH1/MND1/MORF4L2/MSH2/MSH3/NABP1/NSMCE1/NSMCE2/NSMCE4A/PIF1/PLK1/POLB/POLL/PPP4R2/PSMC3IP/PSMD14/RAD51/RAD51AP1/RAD51C/RAD54L/RBBP8/REC8/RECQL/RECQL4/RIF1/RPA3/RPA4/SAMHD1/SEM1/SFR1/SHLD2/SHLD3…	90
GO:0006325	chromatin organization	303/3235	1431/18744	0.21174	1.22685	4.07788	3.93433e-05	0.00134369	0.00118857	AATK/ACP1/ACTL6A/ACTR6/AK6/AKT1/AKT3/ALPL/ANKK1/ANP32E/APEX1/APOBEC2/APOBEC3A/APOBEC3G/APP/ARAF/ARID4A/ARID4B/ASCC3/ASF1B/ATAD2/ATG5/ATM/ATPSCKMT/ATR/ATRX/AURKA/BABAM1/BAG6/BANP/BAZ1A/BAZ2B/BLM/BMP2K/BRCA1/BRD8/BRPF3/BTK/BUB1/BUB1B/CABIN1/CARM1/CBX3/CDC14A/CDC14B/CDC42BPA/CDC7/CDK1/CDKN3/CENPA/CENPN/CENPW/CFDP1/CHD1/CHD9/CHEK1/CIZ1/CLK1/CLK4/CPPED1/CREBZF/CSK/CSNK1G2/CTDNEP1/CTDSP1/CTDSPL/CTR9/DC…	303
GO:0034508	centromere complex assembly	15/3235	30/18744	0.5	2.89706	4.74924	3.94425e-05	0.00134369	0.00118857	CENPA/CENPF/CENPH/CENPK/CENPN/CENPT/CENPW/DLGAP5/HJURP/MIS12/MIS18A/NASP/OIP5/RB1/SUGT1	15
GO:1903050	regulation of proteolysis involved in protein catabolic process	66/3235	239/18744	0.276151	1.60005	4.26391	4.06436e-05	0.00137883	0.00121966	AGTPBP1/AKT1/ARAF/ATP5IF1/AURKA/BAG6/CAMLG/CAV1/CBFA2T3/CDC20/CDKN2A/CEBPA/COMMD1/CSNK2B/DAB2/DESI1/DISC1/DNAJB2/FBXO22/FBXW7/FZR1/GABARAP/GLMN/GNA12/GPX1/GSK3A/LAPTM5/LRRK2/NUDT15/OGT/PARK7/PBK/PDCL3/PHF20L1/PINK1/PLK1/PRKACA/PSMC2/PSMC3/PSMC6/PSMD10/PSMD14/PSME2/PSME3/RAD23A/RBX1/RNF139/RPL11/RPL23/RPL5/RPS7/SUMO1/SVIP/TAF9/TGFB1I1/TMX1/TRIB2/UBE3A/UBQLN4/UBXN2A/UFL1/UFSP2/WNT1/XPO1/ZER1/ZFAND2A	66
GO:0045087	innate immune response	227/3235	1035/18744	0.219324	1.27079	4.09326	4.09706e-05	0.00138416	0.00122438	ACTR3/AIF1/AIM2/AKIRIN2/AKT1/ANXA1/APOBEC3A/APOBEC3G/APOL1/APP/APPL1/ARG1/ARG2/ARRB2/ATG5/AURKB/B2M/BIRC2/BPI/BTK/CALHM6/CAMP/CARD8/CASP1/CASP4/CASP6/CAV1/CD160/CD177/CD2/CD274/CD36/CD58/CD6/CDC42/CDC42EP2/CDC42EP4/CFD/CFH/CGAS/CHID1/CLEC12B/CLEC4A/CLEC4D/CPTP/CRISP3/CRTAM/CX3CR1/CXCL10/CXCL16/TASL/CYBB/DDX1/DDX60/DEFA4/DHX15/DHX36/DTX4/ECSIT/ENDOD1/EPRS1/ERBIN/F2RL1/FAU/FCER1G/FCGR1A/FFAR2/FPR2/…	227
GO:0070269	pyroptotic inflammatory response	18/3235	40/18744	0.45	2.60736	4.64772	4.14424e-05	0.00139431	0.00123336	AIM2/APIP/CARD8/CASP1/CASP3/CASP4/CASP6/ELANE/GBP2/GBP3/GBP5/GSDMB/GZMA/MEFV/MIR223/NINJ1/PYCARD/ZBP1	18
GO:0006275	regulation of DNA replication	39/3235	121/18744	0.322314	1.86753	4.37236	4.22786e-05	0.00141659	0.00125306	ACTL6A/ATR/ATRX/BAZ1A/BLM/BRPF3/CAMSAP3/CCNA2/CDC42/CDC7/CDK1/CDKN1A/CDT1/CIZ1/DSCC1/E2F8/ESCO1/FBXO5/GMNN/JADE3/MCM2/MCM4/METTL4/NUGGC/OBI1/ORC3/PCNA/RAD17/RBBP6/S100A11/SMC3/SSBP1/TNFAIP1/TP53/TTF1/UCN/WAPL/WEE1/ZBTB38	39
GO:0042026	protein refolding	14/3235	27/18744	0.518519	3.00436	4.75998	4.24841e-05	0.00141765	0.001254	B2M/DNAJA1/DNAJA4/DNAJB2/FKBP1A/FKBP1B/HSP90AA1/HSPA13/HSPA14/HSPA5/HSPA7/HSPA8/HSPB1/HSPD1	14
GO:0006796	phosphate-containing compound metabolic process	429/3235	2106/18744	0.203704	1.18029	4.01054	4.6273e-05	0.00153778	0.00136026	ABHD3/ABHD4/ABHD8/ACAT1/ACSM3/ACVR1C/ACYP1/ACYP2/MAPDA/ADCY4/ADK/ADSL/ADTRP/AGER/AGPAT1/AGPAT2/AK4/AK6/AK9/AKT1/AKT1S1/AKT3/ALOX15/ALPL/ALS2/APP/ARAF/ARL2/ARRB1/ASPDH/ATM/ATP5F1C/ATP5F1E/ATP5IF1/ATP5MC1/ATP5MK/ATP5ME/ATP5MF/ATP5MG/ATP5MJ/ATP5PB/ATP5PD/ATP5PF/ATP5PO/ATP6V1A/ATPSCKMT/ATR/AURKA/BAD/BCCIP/BCKDK/BIRC5/BLM/BLOC1S6/BMP6/BPNT1/BTK/CACUL1/CALM2/CALM3/CAMK1/CAMK4/CASS4/CAV1/CBFA2T3/CBR4/CC…	429
GO:0002260	lymphocyte homeostasis	29/3235	81/18744	0.358025	2.07444	4.42587	4.73647e-05	0.00156765	0.00138669	AIM2/AKT1/BBS4/BCL2/CAMLG/CASP3/CCNB2/DOCK10/DOCK11/GAPT/GPR174/LGALS2/LGALS9/LYN/MEF2C/MIR17HG/PACS1/PKN1/PPP2R1A/PPP2R3C/PRDX2/RPS6/SH2B2/SOS1/SPNS2/SPTA1/TGFB1/TNFRSF13B/TNFRSF17	29
GO:0140694	membraneless organelle assembly	105/3235	424/18744	0.247642	1.43487	4.13657	4.89672e-05	0.00161413	0.0014278	ASPM/ATG5/AURKA/AURKB/BCAS2/BCCIP/BIRC5/BRCA1/BRIX1/CCNB2/CDC20/CDCA8/CENPA/CENPF/CENPH/CPAP/CENPK/CENPT/CENPW/CEP120/CEP135/CEP295/CEP97/CETN2/CHMP1A/CHMP4A/CHMP4B/CHMP5/CNOT6/DAZAP2/DCAF13/DHX29/DLGAP5/DRG1/EFL1/EIF5/FAU/FBXO5/FITM1/FSCN1/GSN/GTF2B/HAUS1/HAUS6/HCK/HNRNPU/ITGB1/KIF11/KIF2A/KIF4A/KIFC1/LMOD1/LSM3/MAP9/MIS12/MLH1/MRPS7/MRTO4/MSN/MTERF3/MTERF4/MYBL2/MYBPC3/MYBPH/NDC80/NEK2/NPM1/PLK…	105
GO:0006793	phosphorus metabolic process	429/3235	2109/18744	0.203414	1.17861	3.97638	5.29814e-05	0.00173941	0.00153862	ABHD3/ABHD4/ABHD8/ACAT1/ACSM3/ACVR1C/ACYP1/ACYP2/MAPDA/ADCY4/ADK/ADSL/ADTRP/AGER/AGPAT1/AGPAT2/AK4/AK6/AK9/AKT1/AKT1S1/AKT3/ALOX15/ALPL/ALS2/APP/ARAF/ARL2/ARRB1/ASPDH/ATM/ATP5F1C/ATP5F1E/ATP5IF1/ATP5MC1/ATP5MK/ATP5ME/ATP5MF/ATP5MG/ATP5MJ/ATP5PB/ATP5PD/ATP5PF/ATP5PO/ATP6V1A/ATPSCKMT/ATR/AURKA/BAD/BCCIP/BCKDK/BIRC5/BLM/BLOC1S6/BMP6/BPNT1/BTK/CACUL1/CALM2/CALM3/CAMK1/CAMK4/CASS4/CAV1/CBFA2T3/CBR4/CC…	429
GO:0072344	rescue of stalled ribosome	16/3235	34/18744	0.470588	2.72665	4.60226	5.6426e-05	0.00184506	0.00163207	ABCE1/ASCC2/ASCC3/CDK5RAP3/ELAC1/HBS1L/LTN1/MRPL58/MTRES1/NEMF/TRIP4/TRNT1/SKIC3/UFL1/UFSP2/SKIC8	16
GO:0043207	response to external biotic stimulus	347/3235	1672/18744	0.207536	1.20249	3.96226	5.94415e-05	0.00193589	0.00171242	ACTR3/ADH5/AIF1/AIM2/AIMP1/AKIRIN2/AKT1/ALPL/ANXA1/ANXA3/APOBEC3A/APOBEC3G/APOL1/APP/APPL1/ARG1/ARG2/ARRB2/ATG5/AURKB/AZU1/B2M/BATF/BATF3/BCL2/BCL3/BIRC2/BMP6/BNIP3/BNIP3L/BPI/BTK/C5AR1/CALHM6/CAMP/CARD16/CARD8/CASP1/CASP3/CASP4/CASP6/CAV1/CCL23/CCR5/CD160/CD177/CD2/CD274/CD2AP/CD36/CD58/CD6/CDA/CDC42/CDC42EP2/CDC42EP4/CEBPB/CEBPE/CFD/CFH/CGAS/CHID1/CHMP5/CLEC12B/CLEC4A/CLEC4D/COTL1/CPTP/CREBZF/C…	347
GO:0006351	DNA-templated transcription	704/3235	3616/18744	0.19469	1.12806	3.91473	5.98231e-05	0.00194056	0.00171654	ABLIM3/ACTL6A/ACTN1/ACTR3/ACTR6/ADNP2/ADORA3/AGER/AIM2/AKIRIN2/AKT1/ANKRD49/ANXA2/ANXA3/APEX1/APOBEC2/APOBEC3A/APP/ARID3B/ARID4A/ARID4B/ARID5B/ARMCX3/ARRB1/ARRB2/ASCC2/ATAD2/ATF4/ATM/ATRX/AURKB/BACH2/BASP1/BATF/BATF3/BAZ1A/BAZ2B/BCL3/BCLAF1/BCLAF3/BDP1/BEND5/BEX1/BHLHE40/BIRC2/BIRC5/BLM/BMP6/BRCA1/BRD8/BRPF3/BTAF1/BTG2/BTK/BUD31/C5AR1/CAMK1/CAMK4/CARD16/CARD8/CARM1/CASP8AP2/CAV1/CAVIN1/CBFA2T3/CB…	704
GO:0002684	positive regulation of immune system process	247/3235	1145/18744	0.215721	1.24991	3.98576	6.03523e-05	0.00194995	0.00172485	ACTL6A/AGER/AIF1/AIM2/AKIRIN2/AKT1/ANXA1/APP/APPL1/ARG1/ARRB2/AURKB/B2M/BAD/BAG6/BCL2/BIRC2/BLOC1S6/BTK/BTN2A1/BTN2A2/C5AR1/C5AR2/CARD8/CASP1/CASP6/CAV1/CCR2/CD160/CD177/CD2/CD274/CD2AP/CD300LB/CD36/CD38/CD3E/CD5/CD6/CD79A/CDKN1A/CEBPA/CFD/CFH/CGAS/CLEC4D/CLECL1P/CPTP/CRTAM/CSK/CTLA4/CTNNBIP1/CTSG/CX3CR1/CXCL10/CXCL8/CXCR2/TASL/DDX1/DDX60/DENND1B/DHX36/DNAJB9/DNM1L/ECSIT/EIF2B3/ELANE/ERBIN/ERMAP/…	247
GO:0008219	cell death	421/3235	2069/18744	0.20348	1.17899	3.94219	6.09161e-05	0.00195978	0.00173355	AATK/ACTL6A/ACTN1/ACVR1C/AIMP1/AKR1C3/AKT1/AKT1S1/ALOX12/ANP32E/ANXA1/ANXA2/ANXA6/APEX1/APIP/APP/ARAF/ARG1/ARG2/ARL6IP1/ARMC10/ATF4/ATG3/ATG5/ATG9A/ATM/ATP5IF1/AURKA/AURKB/AZU1/BAD/BAG1/BAG6/BBC3/BCL2/BCL2A1/BCL3/BCLAF1/BEX2/BIK/BIRC2/BIRC5/BNIP1/BNIP2/BNIP3/BNIP3L/BRCA1/BRD8/BTG2/BTK/BUB1/BUB1B/CARD16/CARD8/CARM1/CASP1/CASP3/CASP4/CASP5/CASP6/CASP8AP2/CAV1/CCAR1/CCNL1/CCR5/CD160/CD2/CD274/CD2AP/…	421
GO:0042119	neutrophil activation	20/3235	48/18744	0.416667	2.41422	4.48051	6.11378e-05	0.00195978	0.00173355	ANXA1/ANXA3/CAMP/CD177/CLEC12A/CTSG/CXCL8/CXCR2/DNASE1L3/F2RL1/FCER1G/IL15/IL18/IL18RAP/PTAFR/PTPN11/SPI1/STXBP3/TYROBP/VAMP7	20
GO:0000724	double-strand break repair via homologous recombination	54/3235	188/18744	0.287234	1.66427	4.18068	6.3225e-05	0.00201874	0.0017857	ACTL6A/ATM/BLM/BRCA1/BRD8/CDC45/CDC7/CGAS/CHEK1/EID3/EPC1/EPC2/FANCM/FEN1/GINS4/HTATSF1/ING3/MBTD1/MCM2/MCM4/MCM8/MORF4L2/NABP1/NSMCE1/NSMCE2/NSMCE4A/PLK1/POLL/PPP4R2/PSMD14/RAD51/RAD51AP1/RAD51C/RAD54L/RBBP8/REC8/RECQL/RECQL4/RIF1/RPA3/RPA4/SAMHD1/SEM1/SFR1/SHLD2/SHLD3/SMC5/SMC6/UBQLN4/UHRF1/WAS/XRCC2/YEATS4/ZSWIM7	54
GO:0006915	apoptotic process	408/3235	2000/18744	0.204	1.182	3.93302	6.3674e-05	0.00202513	0.00179136	AATK/ACTL6A/ACTN1/ACVR1C/AIMP1/AKR1C3/AKT1/AKT1S1/ALOX12/ANP32E/ANXA1/ANXA2/ANXA6/APEX1/APIP/APP/ARAF/ARG2/ARL6IP1/ARMC10/ATF4/ATG3/ATG5/ATM/ATP5IF1/AURKA/AURKB/AZU1/BAD/BAG1/BAG6/BBC3/BCL2/BCL2A1/BCL3/BCLAF1/BEX2/BIK/BIRC2/BIRC5/BNIP1/BNIP2/BNIP3/BNIP3L/BRCA1/BRD8/BTG2/BTK/BUB1/BUB1B/CARD16/CARD8/CARM1/CASP1/CASP3/CASP4/CASP5/CASP6/CASP8AP2/CAV1/CCAR1/CCNL1/CCR5/CD160/CD2/CD274/CD2AP/CD38/CD3E/C…	408
GO:0012501	programmed cell death	420/3235	2065/18744	0.20339	1.17847	3.92642	6.48321e-05	0.00205394	0.00181684	AATK/ACTL6A/ACTN1/ACVR1C/AIMP1/AKR1C3/AKT1/AKT1S1/ALOX12/ANP32E/ANXA1/ANXA2/ANXA6/APEX1/APIP/APP/ARAF/ARG1/ARG2/ARL6IP1/ARMC10/ATF4/ATG3/ATG5/ATG9A/ATM/ATP5IF1/AURKA/AURKB/AZU1/BAD/BAG1/BAG6/BBC3/BCL2/BCL2A1/BCL3/BCLAF1/BEX2/BIK/BIRC2/BIRC5/BNIP1/BNIP2/BNIP3/BNIP3L/BRCA1/BRD8/BTG2/BTK/BUB1/BUB1B/CARD16/CARD8/CARM1/CASP1/CASP3/CASP4/CASP5/CASP6/CASP8AP2/CAV1/CCAR1/CCNL1/CCR5/CD160/CD2/CD274/CD2AP/…	420
GO:0051707	response to other organism	346/3235	1669/18744	0.20731	1.20118	3.93274	6.67205e-05	0.00210557	0.00186251	ACTR3/ADH5/AIF1/AIM2/AIMP1/AKIRIN2/AKT1/ALPL/ANXA1/ANXA3/APOBEC3A/APOBEC3G/APOL1/APP/APPL1/ARG1/ARG2/ARRB2/ATG5/AURKB/AZU1/B2M/BATF/BATF3/BCL2/BCL3/BIRC2/BMP6/BNIP3/BNIP3L/BPI/BTK/C5AR1/CALHM6/CAMP/CARD16/CARD8/CASP1/CASP3/CASP4/CASP6/CAV1/CCL23/CCR5/CD160/CD177/CD2/CD274/CD2AP/CD36/CD58/CD6/CDC42/CDC42EP2/CDC42EP4/CEBPB/CEBPE/CFD/CFH/CGAS/CHID1/CHMP5/CLEC12B/CLEC4A/CLEC4D/COTL1/CPTP/CREBZF/CRISP…	346
GO:0006605	protein targeting	86/3235	336/18744	0.255952	1.48302	4.08034	6.71712e-05	0.00211161	0.00186785	ABLIM3/AP1M2/ARL6IP1/ATG3/ATP5IF1/BAG6/BLOC1S6/BNIP3L/C2CD5/CDKN2A/CHM/CHMP4A/CHMP4B/CHP1/DNAJC19/ERBIN/FBXW7/FIS1/GABARAP/GBP5/GNPTAB/GSK3A/HAX1/HSP90AA1/HSPA4/HSPA5/HSPA8/HSPD1/IMMP1L/IMMP2L/INPP5K/ITGB1BP1/LAPTM5/LMAN1/LRRK2/MTERF4/MTX2/NACA/NACA2/NACA4P/NCOA4/NDUFA13/NUP54/PEX1/PEX7/PIKFYVE/PINK1/RAB3IP/RAC2/RN7SL1/RN7SL2/ROMO1/RPL11/RTP4/SEC61B/SEC61G/SIL1/SQSTM1/SRP14/SRP19/SRP72/SRP9/SRPRB…	86
GO:0002697	regulation of immune effector process	102/3235	413/18744	0.246973	1.43099	4.045	6.97512e-05	0.00218429	0.00193214	AGER/ANXA1/APPL1/ARG1/ARRB2/ATG5/B2M/BATF/BTK/CALHM6/CCR2/CD160/CD177/CD274/CD36/CD69/CFH/CGAS/CLC/CLEC12B/CRTAM/CX3CR1/DDX1/DDX60/DENND1B/DHX36/DNAJB9/DNASE1L3/EXOSC3/F2RL1/FCGR1A/FES/FFAR2/FGL2/GAB2/GATA3/HLA-DRA/HLX/HSPD1/IL13RA1/IL18/IL18R1/IL18RAP/IL1B/IL1R1/IL23A/IL4/IRF4/KLRB1/KLRC4-KLRK1/LAPTM5/LEP/LGALS9/LITAF/LYN/MLH1/MSH2/MZB1/NFKBID/NLRX1/OPA1/PGLYRP1/PHB1/PHB2/PIK3R6/PKN1/PRKCZ/PTAFR…	102
GO:0006281	DNA repair	145/3235	625/18744	0.232	1.34424	3.99757	7.05784e-05	0.00220172	0.00194756	ACTL6A/ALKBH2/ALKBH3/APEX1/ASCC2/ASCC3/ATM/ATR/ATRX/BABAM1/BCCIP/BLM/BRCA1/BRD8/BTG2/CDC14B/CDC45/CDC7/CDCA5/CDK1/CDKN2D/CENPS/CETN2/CGAS/CHEK1/CINP/COMMD1/DDX1/DEK/DYRK1B/EEPD1/EID3/EPC1/EPC2/FAAP20/FAM111A/FANCI/FANCM/FBXW7/FEN1/FOXM1/FZR1/GADD45A/GCNA/GINS4/GTF2H1/HLTF/HMGB2/HMGN1/HPF1/HTATSF1/ING3/JMY/KIN/LIG4/MBTD1/MCM2/MCM4/MCM8/MLH1/MORF4L2/MSH2/MSH3/NABP1/NEIL2/NPM1/NSMCE1/NSMCE2/NSMCE4A/…	145
GO:0030595	leukocyte chemotaxis	64/3235	234/18744	0.273504	1.58472	4.1107	7.20133e-05	0.00223791	0.00197957	AIF1/ANXA1/APP/AZU1/BSG/C5AR1/C5AR2/CCL23/CCN3/CCR2/CCR5/CKLF/CSF3R/CTSG/CX3CR1/CXCL10/CXCL16/CXCL5/CXCL8/CXCR1/CXCR2/DEFA4/DNM1L/DUSP1/F2RL1/FCER1G/FFAR2/FPR2/GAS6/GPR18/GPR183/GPSM3/IL1B/IL23A/KLRC4-KLRK1/LGALS9/LYN/MAPK3/MDK/MIR223/MPP1/NEDD9/NINJ1/PADI2/PDGFB/PF4/PF4V1/PIKFYVE/PPBP/PPIB/PTPRO/RAC2/RPL13A/S100A12/S100A8/S100A9/SBDS/SERPINE1/SLC12A2/STAP1/TNFAIP6/TREM1/WNK1/XCL1	64
GO:0009607	response to biotic stimulus	354/3235	1714/18744	0.206534	1.19669	3.90155	7.47798e-05	0.00231505	0.0020478	ABI3/ACTR3/ADH5/AIF1/AIM2/AIMP1/AKIRIN2/AKT1/ALPL/ANXA1/ANXA3/APOBEC3A/APOBEC3G/APOL1/APP/APPL1/ARG1/ARG2/ARRB2/ATG5/AURKB/AZU1/B2M/BATF/BATF3/BCL2/BCL3/BIRC2/BMP6/BNIP3/BNIP3L/BPI/BTK/C5AR1/CALHM6/CAMP/CARD16/CARD8/CASP1/CASP3/CASP4/CASP6/CAV1/CCDC47/CCL23/CCR5/CD160/CD177/CD2/CD274/CD2AP/CD36/CD58/CD6/CDA/CDC42/CDC42EP2/CDC42EP4/CEBPB/CEBPE/CFD/CFH/CGAS/CHID1/CHMP5/CLEC12B/CLEC4A/CLEC4D/COTL1/C…	354
GO:0010639	negative regulation of organelle organization	91/3235	361/18744	0.252078	1.46057	4.03557	7.66077e-05	0.00235082	0.00207945	ACD/ADD3/AKT1/ANAPC15/ARHGAP6/ATM/ATRX/AURKB/AVIL/BBOF1/BBS4/BIRC5/BNIP3/BRCA1/BUB1/BUB1B/CAPZA1/CAPZA2/CCNB1/CCNF/CDC20/CDCA8/CENPF/CEP97/CHEK1/CKAP2/DCP2/DUSP1/ESPL1/F11R/FBXO5/FEZ2/GAS2L1/GMFB/GMFG/GPX1/GSN/HNRNPA1/HNRNPU/IFI6/IGF1/INPP5K/KANK2/KNL1/LIMK2/LMOD1/LRRK2/MAD2L1/MID1IP1/MKKS/MUL1/MYADM/NDC80/NPM1/NUF2/OMA1/OPA1/PFN1/PIF1/PINK1/PINX1/PLK1/PPIF/PRP4K/PSMD10/RDX/SCFD1/SETMAR/SKA1/SKA3…	91
GO:0035743	CD4-positive, alpha-beta T cell cytokine production	11/3235	19/18744	0.578947	3.35449	4.68952	7.6902e-05	0.00235082	0.00207945	ARG1/DENND1B/GATA3/IL18/IL18R1/IL1B/IL1R1/IL4/PRKCZ/RSAD2/XCL1	11
GO:0090231	regulation of spindle checkpoint	13/3235	25/18744	0.52	3.01295	4.59966	7.70904e-05	0.00235082	0.00207945	ANAPC15/AURKB/BIRC5/CCNB1/CDCA8/DUSP1/KNL1/MAD2L1/NDC80/PRP4K/SKA1/SKA3/ZWINT	13
GO:1903241	U2-type prespliceosome assembly	13/3235	25/18744	0.52	3.01295	4.59966	7.70904e-05	0.00235082	0.00207945	HTATSF1/PHF5A/RBMX2/SF3A2/SF3B1/SF3B4/SF3B6/SNRPA1/SNRPB/SNRPB2/SNRPD2/SNRPF/SNRPG	13
GO:0000212	meiotic spindle organization	12/3235	22/18744	0.545455	3.16043	4.63064	7.95376e-05	0.0024164	0.00213746	ASPM/ATRX/AURKA/CCNB2/DCAF13/ESPL1/FBXO5/NDC80/PPP2R1A/SKA1/SKA2/SKA3	12
GO:0000725	recombinational repair	55/3235	194/18744	0.283505	1.64266	4.1094	8.00974e-05	0.00242436	0.0021445	ACTL6A/ATM/BLM/BRCA1/BRD8/CDC45/CDC7/CGAS/CHEK1/EID3/EPC1/EPC2/FANCM/FEN1/GINS4/HTATSF1/ING3/MBTD1/MCM2/MCM4/MCM8/MORF4L2/NABP1/NSMCE1/NSMCE2/NSMCE4A/PLK1/POLL/PPP4R2/PSMD14/RAD51/RAD51AP1/RAD51C/RAD54L/RBBP8/REC8/RECQL/RECQL4/RIF1/RPA3/RPA4/SAMHD1/SEM1/SFR1/SHLD2/SHLD3/SMC5/SMC6/UBQLN4/UHRF1/WAS/XRCC2/XRCC5/YEATS4/ZSWIM7	55
GO:0072593	reactive oxygen species metabolic process	66/3235	244/18744	0.270492	1.56726	4.07342	8.05724e-05	0.0024297	0.00214922	AKR1C3/ALOX12/APP/ARG2/ATG5/ATP5IF1/BCL2/BIRC2/BNIP3/BRCA1/CD177/CD36/CDKN1A/COA8/CYB5R4/CYBB/CYP1B1/DHFR/F2RL1/FOXM1/FOXO3/FPR2/G6PD/GADD45A/GNAI2/GPX1/GPX3/HBA2/HBG1/HBG2/HBM/HBQ1/HBZ/HP/HVCN1/IFI6/IMMP2L/LEP/LRRK2/MPO/NCF1C/NCF2/NDUFS3/NDUFS4/PARK7/PDGFB/PIKFYVE/PINK1/PLIN5/PRDX1/PRDX2/PRDX4/PRDX5/RAC2/ROMO1/SIRPA/SLC5A3/SOD1/STK17A/TGFB1/TLR6/TP53/TXN/TYROBP/UCP2/ZC3H12A	66
GO:0006954	inflammatory response	204/3235	927/18744	0.220065	1.27508	3.9233	8.17217e-05	0.00245527	0.00217184	ACKR1/ADORA3/AGER/AIF1/AIM2/AIMP1/AKT1/ALOX15/ANXA1/APIP/APOL2/APP/APPL1/ATM/ATRN/AZU1/BIRC2/BMP6/BTK/C5AR1/C5AR2/CAMK4/CAMP/CARD8/CASP1/CASP3/CASP4/CASP5/CASP6/CCL23/CCN3/CCR2/CCR3/CCR5/CD163/CD2AP/CD36/CD6/CEBPA/CEBPB/CELA1/CERS6/CHI3L1/CHID1/CLEC12A/CPTP/CTNNBIP1/CX3CR1/CXCL10/CXCL5/CXCL8/CXCR2/CYBB/CYSLTR1/DNASE1L3/EIF2AK1/ELANE/ELF4/ETS1/EZH2/F11R/F2RL1/FAM76B/FCER1A/FCGR1A/FCGR1BP/FCGR2A/FF…	204
GO:0071826	protein-RNA complex organization	64/3235	235/18744	0.27234	1.57797	4.07208	8.25416e-05	0.00247079	0.00218556	AGO3/ATM/ATR/BRIX1/DDX1/DENR/DHX29/DYRK3/EIF2S2/EIF3D/EIF3E/EIF3F/EIF3I/EIF3J/EIF4B/EIF5/FAU/GCFC2/GEMIN2/HSP90AA1/HTATSF1/LUC7L/LUC7L3/MCTS1/MRPS7/MRTO4/NVL/PHF5A/PRPF18/PRPF39/PRP4K/PSIP1/PTBP2/RBMX2/RPL11/RPL13A/RPL24/RPL5/RPS14/RPS27/RPS27L/RPSA/RPSA2/RRP7BP/RSRP1/SF3A2/SF3B1/SF3B4/SF3B6/SNRPA1/SNRPB/SNRPB2/SNRPD2/SNRPF/SNRPG/SRPK2/SRPK3/SRSF1/SRSF6/TAF9/XRCC5/ZFAND1/ZNHIT3/ZRSR2	64
GO:2000058	regulation of ubiquitin-dependent protein catabolic process	50/3235	172/18744	0.290698	1.68434	4.11786	8.32289e-05	0.00248223	0.00219569	AGTPBP1/AKT1/ARAF/AURKA/BAG6/CAMLG/CBFA2T3/CDC20/CDKN2A/CEBPA/COMMD1/CSNK2B/DAB2/DESI1/DISC1/DNAJB2/FBXO22/FBXW7/FZR1/GABARAP/GLMN/GNA12/GSK3A/LAPTM5/LRRK2/OGT/PARK7/PBK/PDCL3/PHF20L1/PLK1/PSMD10/RAD23A/RBX1/RNF139/RPL11/RPL23/RPL5/RPS7/SUMO1/TAF9/TGFB1I1/TRIB2/UBE3A/UBQLN4/UFL1/WNT1/XPO1/ZER1/ZFAND2A	50
GO:0000375	RNA splicing, via transesterification reactions	86/3235	338/18744	0.254438	1.47425	4.01834	8.40272e-05	0.00249247	0.00220475	BCAS2/BUD31/CASC3/CDC40/CWC15/CWC22/CWC27/CWF19L2/DDX1/DHX15/ESRP2/ESS2/FRG1/GCFC2/GEMIN2/HNRNPA1/HNRNPA2B1/HNRNPA3/HNRNPU/HSPA8/HTATSF1/LARP7/LSM1/LSM3/LSM5/LSM7/LUC7L/LUC7L3/MAGOH/METTL3/MPHOSPH10/MTREX/NSRP1/PAXBP1/PHF5A/PLRG1/PNN/PPIL1/PPIL3/PPWD1/PRDX6/PRPF18/PRPF39/PRPF40A/PRP4K/PSIP1/PTBP2/RBFOX3/RBM39/RBM41/RBM42/RBMX/RBMX2/RBMXL1/RBPMS2/RNPC3/RSRC1/RSRP1/SF3A2/SF3B1/SF3B4/SF3B6/SNRNP25/S…	86
GO:0022618	protein-RNA complex assembly	62/3235	226/18744	0.274336	1.58954	4.07225	8.41845e-05	0.00249247	0.00220475	AGO3/ATM/ATR/BRIX1/DDX1/DENR/DHX29/EIF2S2/EIF3D/EIF3E/EIF3F/EIF3I/EIF3J/EIF4B/EIF5/FAU/GCFC2/GEMIN2/HSP90AA1/HTATSF1/LUC7L/LUC7L3/MCTS1/MRPS7/MRTO4/NVL/PHF5A/PRPF18/PRPF39/PRP4K/PSIP1/PTBP2/RBMX2/RPL11/RPL13A/RPL24/RPL5/RPS14/RPS27/RPS27L/RPSA/RPSA2/RRP7BP/RSRP1/SF3A2/SF3B1/SF3B4/SF3B6/SNRPA1/SNRPB/SNRPB2/SNRPD2/SNRPF/SNRPG/SRPK2/SRPK3/SRSF1/SRSF6/TAF9/XRCC5/ZNHIT3/ZRSR2	62
GO:0001816	cytokine production	199/3235	902/18744	0.220621	1.27831	3.91262	8.58032e-05	0.0025312	0.002239	ACKR1/AGER/AGPAT1/AGPAT2/AIF1/AIM2/AKIRIN2/ANXA1/APP/APPL1/ARFGEF2/ARG1/ARG2/ARRB1/ARRB2/ATF4/ATG5/AZU1/B2M/BATF/BCL3/BPI/BRCA1/BSG/BTK/BTN2A1/BTN2A2/C5AR1/C5AR2/CALHM6/CAMP/CARD16/CARD8/CASP1/CASP3/CCR2/CD160/CD2/CD274/CD2AP/CD36/CD3E/CD58/CD6/CEBPB/CGAS/CHI3L1/CHID1/CLC/CLEC12A/CLEC4A/CLECL1P/CPTP/CRTAM/CSK/CX3CR1/CYBB/CYP1B1/DDIT3/DDX1/DENND1B/DHX36/DTX4/ELANE/ELF4/ERBIN/ERMAP/EZH2/F11R/F2RL1/…	199
GO:0006458	'de novo' protein folding	20/3235	49/18744	0.408163	2.36495	4.36935	8.66516e-05	0.00253886	0.00224578	BAG1/CCT2/CCT4/CCT8/DNAJB14/DNAJC2/DNAJC7/FKBP1A/FKBP1B/HSPA13/HSPA14/HSPA5/HSPA7/HSPA8/HSPD1/HSPE1/SDF2L1/SELENOF/TOR2A/UGGT1	20
GO:0009141	nucleoside triphosphate metabolic process	73/3235	277/18744	0.263538	1.52697	4.03547	8.66867e-05	0.00253886	0.00224578	ADK/AK4/APP/ARL2/ATP5F1C/ATP5F1E/ATP5IF1/ATP5MC1/ATP5MK/ATP5ME/ATP5MF/ATP5MG/ATP5MJ/ATP5PB/ATP5PD/ATP5PF/ATP5PO/ATP6V1A/ATPSCKMT/BAD/BLOC1S6/CBFA2T3/DNM1L/DUT/EFL1/FIS1/GALK1/GIMAP7/GIT1/GTPBP1/HSPA8/IGF1/IL4/IMPDH1/LDHA/LRRK2/NDUFA1/NDUFA13/NDUFA2/NDUFA3/NDUFA5/NDUFA6/NDUFA8/NDUFAB1/NDUFB1/NDUFB2/NDUFB3/NDUFB5/NDUFB6/NDUFC1/NDUFS3/NDUFS4/NDUFS5/NDUFV2/NME1/NME4/NUDT15/NUDT2/OGT/OPA1/PFKFB2/PINK1…	73
GO:0001817	regulation of cytokine production	197/3235	892/18744	0.220852	1.27964	3.9085	8.74449e-05	0.00255189	0.0022573	ACKR1/AGER/AGPAT1/AGPAT2/AIF1/AIM2/AKIRIN2/ANXA1/APP/APPL1/ARFGEF2/ARG1/ARG2/ARRB1/ARRB2/ATF4/ATG5/AZU1/B2M/BATF/BCL3/BPI/BRCA1/BSG/BTK/BTN2A1/BTN2A2/C5AR1/C5AR2/CALHM6/CAMP/CARD16/CARD8/CASP1/CASP3/CCR2/CD160/CD2/CD274/CD2AP/CD36/CD3E/CD58/CD6/CEBPB/CGAS/CHI3L1/CHID1/CLC/CLEC12A/CLEC4A/CLECL1P/CPTP/CRTAM/CSK/CX3CR1/CYBB/CYP1B1/DDIT3/DDX1/DENND1B/DHX36/DTX4/ELANE/ELF4/ERBIN/ERMAP/EZH2/F11R/F2RL1/…	197
GO:0009205	purine ribonucleoside triphosphate metabolic process	68/3235	254/18744	0.267717	1.55118	4.03933	8.92097e-05	0.00259409	0.00229464	AK4/APP/ARL2/ATP5F1C/ATP5F1E/ATP5IF1/ATP5MC1/ATP5MK/ATP5ME/ATP5MF/ATP5MG/ATP5MJ/ATP5PB/ATP5PD/ATP5PF/ATP5PO/ATP6V1A/ATPSCKMT/BAD/BLOC1S6/CBFA2T3/DNM1L/EFL1/FIS1/GALK1/GIMAP7/GIT1/GTPBP1/HSPA8/IGF1/IL4/IMPDH1/LDHA/LRRK2/NDUFA1/NDUFA13/NDUFA2/NDUFA3/NDUFA5/NDUFA6/NDUFA8/NDUFAB1/NDUFB1/NDUFB2/NDUFB3/NDUFB5/NDUFB6/NDUFC1/NDUFS3/NDUFS4/NDUFS5/NDUFV2/NME1/NME4/NUDT2/OGT/OPA1/PFKFB2/PINK1/PRKACA/RAN/STA…	68
GO:0045454	cell redox homeostasis	18/3235	42/18744	0.428571	2.4832	4.39485	9.11092e-05	0.0026399	0.00233515	APEX1/BOLA3/DDIT3/ERP44/GIT1/GLRX2/GLRX3/GPX1/HVCN1/PRDX1/PRDX2/PRDX4/PRDX5/PRDX6/SELENOS/SLC11A1/TXN/TXNRD2	18
GO:0006913	nucleocytoplasmic transport	86/3235	339/18744	0.253687	1.4699	3.98748	9.38408e-05	0.00269983	0.00238817	AKIRIN2/AKT1/APPL1/BACH2/BCL3/CAMK1/CASC3/CD36/CDK1/CDKN1A/CDKN2A/CHP1/CPSF6/CSE1L/DESI1/ECT2/EMD/FAM53B/FAM76B/FBXO22/FRAT1/FRAT2/GAS6/HEATR3/HIKESHI/HNRNPA1/HNRNPA2B1/HSP90AA1/IL1B/IPO7/JAK2/KPNA2/LEP/LRRK2/LTV1/MAGOH/NDC1/NEAT1/NEMF/NMD3/NPM1/NRDE2/NUP42/NUP54/PABPN1/PARK7/PHAX/PHB2/PIK3R2/PPP1R12A/PPP3R1/PRKACA/PRP4K/PTPN11/RAN/RANBP1/RANBP2/RANBP6/RBM33/RIOK2/RPAIN/RPL23/RSRC1/SARNP/SDAD1/SE…	86
GO:0051169	nuclear transport	86/3235	339/18744	0.253687	1.4699	3.98748	9.38408e-05	0.00269983	0.00238817	AKIRIN2/AKT1/APPL1/BACH2/BCL3/CAMK1/CASC3/CD36/CDK1/CDKN1A/CDKN2A/CHP1/CPSF6/CSE1L/DESI1/ECT2/EMD/FAM53B/FAM76B/FBXO22/FRAT1/FRAT2/GAS6/HEATR3/HIKESHI/HNRNPA1/HNRNPA2B1/HSP90AA1/IL1B/IPO7/JAK2/KPNA2/LEP/LRRK2/LTV1/MAGOH/NDC1/NEAT1/NEMF/NMD3/NPM1/NRDE2/NUP42/NUP54/PABPN1/PARK7/PHAX/PHB2/PIK3R2/PPP1R12A/PPP3R1/PRKACA/PRP4K/PTPN11/RAN/RANBP1/RANBP2/RANBP6/RBM33/RIOK2/RPAIN/RPL23/RSRC1/SARNP/SDAD1/SE…	86
GO:0051168	nuclear export	50/3235	173/18744	0.289017	1.6746	4.07116	9.77142e-05	0.0027964	0.00247359	CAMK1/CASC3/CDKN2A/CHP1/CPSF6/CSE1L/DESI1/EMD/FAM76B/FRAT1/FRAT2/GAS6/HNRNPA1/HNRNPA2B1/IL1B/LTV1/MAGOH/NEAT1/NEMF/NMD3/NPM1/NRDE2/NUP42/PABPN1/PARK7/PHAX/PRKACA/PRP4K/PTPN11/RAN/RANBP2/RBM33/RIOK2/SARNP/SDAD1/SEM1/SMG1/SP100/SSB/STRADA/TGFB1/THOC1/THOC3/THOC7/TXN/UHMK1/UPF2/WASHC4/WNK1/XPO1	50
GO:0030098	lymphocyte differentiation	105/3235	431/18744	0.243619	1.41156	3.94784	9.78842e-05	0.0027964	0.00247359	ACTL6A/ANXA1/ATG5/ATM/B2M/BAD/BATF/BCL2/BCL3/BTK/BTN2A2/CAMK4/CCR2/CCR9/CD2/CD3E/CD69/CD79A/CDKN2A/CLEC4D/CRTAM/CTLA4/CTSL/DNAJB9/DOCK10/DOCK11/EZH2/FCER1G/FGL2/FLT3LG/FOXO3/GAS6/GATA3/GPR18/GPR183/GPR89A/GPR89B/HDAC5/HLA-DRA/HLX/ICOS/IL15/IL18/IL18R1/IL1B/IL23A/IL4/IRF4/ITGA4/ITGB1/ITM2A/LEP/LEPR/LGALS9/LIG4/LYL1/MDK/METTL3/MIR17HG/MS4A1/MSH2/NFAM1/NFKBID/OPA1/PBX1/PGLYRP1/PHF10/PHF14/PIK3R2/PIK…	105
GO:0032640	tumor necrosis factor production	54/3235	191/18744	0.282723	1.63813	4.0484	0.000100182	0.00284211	0.00251402	AGER/APP/ARFGEF2/ARG2/ARRB2/AZU1/BCL3/BPI/BTK/C5AR2/CCR2/CD2/CD36/CLEC4A/CX3CR1/CYBB/ELF4/FCGR1A/FCGR1BP/FCGR2A/GAS6/GHRL/GPR18/HSPB1/IFIH1/IFNGR1/IGF1/IL23A/IL4/JAK2/LEP/LGALS9/LRRK2/LTF/LY96/MMP8/OAS3/PF4/PTAFR/PTPN11/PTPN22/PYCARD/RARA/SELENOK/SELENOS/SETD4/SIRPA/SPON2/STAT3/TGFB1/TYROBP/UBE2J1/ZC3H12A/ZFP36	54
GO:0032680	regulation of tumor necrosis factor production	54/3235	191/18744	0.282723	1.63813	4.0484	0.000100182	0.00284211	0.00251402	AGER/APP/ARFGEF2/ARG2/ARRB2/AZU1/BCL3/BPI/BTK/C5AR2/CCR2/CD2/CD36/CLEC4A/CX3CR1/CYBB/ELF4/FCGR1A/FCGR1BP/FCGR2A/GAS6/GHRL/GPR18/HSPB1/IFIH1/IFNGR1/IGF1/IL23A/IL4/JAK2/LEP/LGALS9/LRRK2/LTF/LY96/MMP8/OAS3/PF4/PTAFR/PTPN11/PTPN22/PYCARD/RARA/SELENOK/SELENOS/SETD4/SIRPA/SPON2/STAT3/TGFB1/TYROBP/UBE2J1/ZC3H12A/ZFP36	54
GO:0030593	neutrophil chemotaxis	29/3235	84/18744	0.345238	2.00035	4.19664	0.000100777	0.00284904	0.00252015	BSG/C5AR1/C5AR2/CKLF/CSF3R/CXCL10/CXCL5/CXCL8/CXCR1/CXCR2/DNM1L/FCER1G/IL1B/IL23A/MDK/MIR223/MPP1/PF4/PF4V1/PIKFYVE/PPBP/PPIB/RAC2/S100A12/S100A8/S100A9/TNFAIP6/TREM1/XCL1	29
GO:0019637	organophosphate metabolic process	233/3235	1081/18744	0.215541	1.24887	3.84966	0.000103009	0.00290208	0.00256707	ABHD3/ABHD4/ABHD8/ACAT1/ACSM3/MAPDA/ADCY4/ADK/ADSL/AGPAT1/AGPAT2/AK4/AK6/AK9/ALOX15/ALPL/APP/ARL2/ASPDH/ATM/ATP5F1C/ATP5F1E/ATP5IF1/ATP5MC1/ATP5MK/ATP5ME/ATP5MF/ATP5MG/ATP5MJ/ATP5PB/ATP5PD/ATP5PF/ATP5PO/ATP6V1A/ATPSCKMT/BAD/BCKDK/BLOC1S6/BPNT1/CBFA2T3/CBR4/CD38/CDA/CDIPT/CETP/CHP1/CHPT1/CKB/CMAHP/CMAS/DBI/DDHD1/DGAT2/DGKG/DLAT/DNAJC19/DNM1L/DNPH1/DPM1/DPM2/DUT/EFL1/EFR3A/ELOVL4/ELOVL7/ENTPD1/ENTP…	233
GO:0002886	regulation of myeloid leukocyte mediated immunity	22/3235	57/18744	0.385965	2.23633	4.2694	0.000106101	0.00297887	0.00263499	ARG1/BTK/CCR2/CD177/CX3CR1/DDX1/DHX36/DNASE1L3/F2RL1/FCGR1A/FES/GAB2/LGALS9/LYN/PTAFR/RAC2/SNX4/SPI1/STAP1/TYROBP/VAMP7/VAMP8	22
GO:2001141	regulation of RNA biosynthetic process	680/3235	3500/18744	0.194286	1.12572	3.76652	0.000107617	0.00299057	0.00264535	ABLIM3/ACTL6A/ACTN1/ACTR3/ACTR6/ADNP2/ADORA3/AGER/AIM2/AKIRIN2/AKT1/ANKRD49/ANXA2/ANXA3/APEX1/APOBEC3A/APOBEC3G/APP/ARID3B/ARID4A/ARID4B/ARID5B/ARMCX3/ARRB1/ARRB2/ASCC2/ATAD2/ATF4/ATM/ATRX/AURKB/BACH2/BASP1/BATF/BATF3/BAZ1A/BAZ2B/BCL3/BCLAF1/BCLAF3/BEND5/BEX1/BHLHE40/BIRC2/BIRC5/BLM/BMP6/BRCA1/BRD8/BRPF3/BTAF1/BTG2/BTK/BUD31/CAMK1/CAMK4/CARD16/CARD8/CARM1/CASP8AP2/CAV1/CBFA2T3/CBX3/CCAR1/CCDC124/…	680
GO:0006909	phagocytosis	64/3235	237/18744	0.270042	1.56466	3.99537	0.000107937	0.00299057	0.00264535	AIF1/ALOX15/ANXA1/ANXA11/ANXA3/APPL1/ATG3/ATG5/AZU1/BTK/CCR2/CD36/CDC42/CEBPE/CNN2/CSK/EIF2AK1/ELANE/ELMO2/ELMO3/F2RL1/FCER1G/FCGR1A/FCGR1BP/FCGR2A/FPR2/GAS6/GSN/HCK/IL15/ITGAV/ITGB1/ITGB3/BLTP1/LEP/LEPR/LRP1/LYAR/LYN/NCF2/PAK1/PEAR1/PIKFYVE/PIP4P2/PRTN3/PTX3/PYCARD/RAB11FIP2/RARA/SH3BP1/SIRPA/SIRPB1/SLC11A1/SLC48A1/SOD1/SPACA3/SPHK1/SPON2/STAP1/TGFB1/TGM2/TYROBP/VAMP7/XKR8	64
GO:0071706	tumor necrosis factor superfamily cytokine production	55/3235	196/18744	0.280612	1.6259	4.02301	0.000107987	0.00299057	0.00264535	AGER/APP/ARFGEF2/ARG2/ARRB2/AZU1/BCL3/BPI/BTK/C5AR2/CCR2/CD2/CD274/CD36/CLEC4A/CX3CR1/CYBB/ELF4/FCGR1A/FCGR1BP/FCGR2A/GAS6/GHRL/GPR18/HSPB1/IFIH1/IFNGR1/IGF1/IL23A/IL4/JAK2/LEP/LGALS9/LRRK2/LTF/LY96/MMP8/OAS3/PF4/PTAFR/PTPN11/PTPN22/PYCARD/RARA/SELENOK/SELENOS/SETD4/SIRPA/SPON2/STAT3/TGFB1/TYROBP/UBE2J1/ZC3H12A/ZFP36	55
GO:1903555	regulation of tumor necrosis factor superfamily cytokine production	55/3235	196/18744	0.280612	1.6259	4.02301	0.000107987	0.00299057	0.00264535	AGER/APP/ARFGEF2/ARG2/ARRB2/AZU1/BCL3/BPI/BTK/C5AR2/CCR2/CD2/CD274/CD36/CLEC4A/CX3CR1/CYBB/ELF4/FCGR1A/FCGR1BP/FCGR2A/GAS6/GHRL/GPR18/HSPB1/IFIH1/IFNGR1/IGF1/IL23A/IL4/JAK2/LEP/LGALS9/LRRK2/LTF/LY96/MMP8/OAS3/PF4/PTAFR/PTPN11/PTPN22/PYCARD/RARA/SELENOK/SELENOS/SETD4/SIRPA/SPON2/STAT3/TGFB1/TYROBP/UBE2J1/ZC3H12A/ZFP36	55
GO:0098542	defense response to other organism	279/3235	1324/18744	0.210725	1.22097	3.80902	0.000113565	0.0031344	0.00277257	ACTR3/AIF1/AIM2/AIMP1/AKIRIN2/AKT1/ANXA1/ANXA3/APOBEC3A/APOBEC3G/APOL1/APP/APPL1/ARG1/ARG2/ARRB2/ATG5/AURKB/AZU1/B2M/BATF/BCL2/BCL3/BIRC2/BNIP3/BNIP3L/BPI/BTK/C5AR1/CALHM6/CAMP/CARD8/CASP1/CASP4/CASP6/CAV1/CCL23/CD160/CD177/CD2/CD274/CD36/CD58/CD6/CDC42/CDC42EP2/CDC42EP4/CEBPB/CFD/CFH/CGAS/CHID1/CLEC12B/CLEC4A/CLEC4D/COTL1/CPTP/CRISP3/CRTAM/CTSG/CX3CR1/CXCL10/CXCL16/CXCL5/CXCL8/TASL/CYBB/DDX1/DDX…	279
GO:0043161	proteasome-mediated ubiquitin-dependent protein catabolic process	112/3235	467/18744	0.239829	1.3896	3.89392	0.000115352	0.00317295	0.00280667	AKIRIN2/AKT1/AMN1/ANAPC10/ANAPC13/ANAPC15/ANAPC4/ARAF/ARRB1/ARRB2/ASCC2/ASCC3/AURKA/BAG6/BIRC2/CAMLG/CBFA2T3/CCNF/CDC20/CDC34/CEBPA/COMMD1/CRBN/CSNK2B/CUL1/CUL5/DAB2/DCAF13/DDIT3/DESI1/DNAJB2/DTX4/FBXL13/FBXL14/FBXO11/FBXO2/FBXO22/FBXO3/FBXO4/FBXO48/FBXW4/FBXW7/FEM1B/FZR1/GABARAP/GID4/GLMN/GNA12/GSK3A/IVNS1ABP/KBTBD3/KCTD2/KLHDC1/KLHL2/KLHL21/KLHL5/KLHL7/LRRC75A/LRRK2/LTN1/NEMF/OGT/PARK7/PBK/PHF2…	112
GO:0000302	response to reactive oxygen species	56/3235	201/18744	0.278607	1.61428	3.99891	0.000115918	0.00317779	0.00281096	ATM/BCL2/BNIP3/BTK/CASP3/CD36/CDK1/COA8/CYP1B1/DHFR/ECT2/EZH2/FKBP1B/FOS/FOXO3/GLRX2/GPR37L1/GPX1/HBA2/HP/IL18BP/IL18RAP/KDM6B/LRRK2/MAP1LC3A/MPO/NET1/NME8/NUDT15/PARK7/PCNA/PDCD10/PDK2/PINK1/PPIF/PRDX1/PRDX2/PRDX5/PTPRN/PXN/RELA/RHOB/ROMO1/RPS3/SDC1/SESN3/SIRPA/SMPD3/SOD1/SPHK1/TOP2B/TXN/TXNRD2/UBE3A/UCP2/ZNF277	56
GO:0001782	B cell homeostasis	16/3235	36/18744	0.444444	2.57517	4.32045	0.000132164	0.00360358	0.00318759	BBS4/BCL2/CAMLG/CASP3/DOCK10/DOCK11/GAPT/LYN/MEF2C/MIR17HG/PKN1/PPP2R3C/SH2B2/SOS1/SPNS2/TNFRSF13B	16
GO:0140546	defense response to symbiont	245/3235	1148/18744	0.213415	1.23655	3.77793	0.000132335	0.00360358	0.00318759	ACTR3/AIF1/AIM2/AKIRIN2/AKT1/ANXA1/APOBEC3A/APOBEC3G/APOL1/APP/APPL1/ARG1/ARG2/ARRB2/ATG5/AURKB/AZU1/B2M/BCL3/BIRC2/BPI/BTK/CALHM6/CAMP/CARD8/CASP1/CASP4/CASP6/CAV1/CCL23/CD160/CD177/CD2/CD274/CD36/CD58/CD6/CDC42/CDC42EP2/CDC42EP4/CFD/CFH/CGAS/CHID1/CLEC12B/CLEC4A/CLEC4D/CPTP/CRISP3/CRTAM/CTSG/CX3CR1/CXCL10/CXCL16/CXCL5/CXCL8/TASL/CYBB/DDX1/DDX60/DEFA4/DHX15/DHX36/DTX4/ECSIT/ELANE/ENDOD1/EPRS1/ER…	245
GO:0001836	release of cytochrome c from mitochondria	21/3235	54/18744	0.388889	2.25327	4.21213	0.000133302	0.00361782	0.00320019	AKT1/BAD/BBC3/BCL2/BCL2A1/BIK/BNIP3/GGCT/GPX1/IFI27L1/IFI27L2/IFI6/IGF1/OPA1/PINK1/PPIF/PSMD10/PYCARD/TNFSF10/TP53/TRIAP1	21
GO:0009615	response to virus	103/3235	425/18744	0.242353	1.40422	3.84973	0.000140144	0.00379086	0.00335326	AIM2/AIMP1/APOBEC3A/APOBEC3G/ATG5/AZU1/BATF3/BCL2/BCL3/BNIP3/BNIP3L/CARD8/CASP1/CD2AP/CGAS/CREBZF/CXCL10/DDX1/DDX60/DDX60L/DHX15/DHX36/EEF1G/ELMOD2/EXOC1/F2RL1/FGL2/GATA3/GBP2/GBP3/GBP5/HERC5/HSP90AA1/HSPB1/HYAL3/IFI44/IFI44L/IFI6/IFIH1/IFIT1B/IFIT3/IFIT5/IFITM2/IFITM3/IFNAR2/IFNGR1/IL15/IL1B/IL23A/IRF7/IVNS1ABP/JAK2/LAMTOR5/LGALS9/MARCHF2/MLKL/MORC3/MUL1/MX1/NMI/OAS3/ODC1/PARP9/PHB1/PHB2/POLR3F/…	103
GO:0008630	intrinsic apoptotic signaling pathway in response to DNA damage	34/3235	106/18744	0.320755	1.85849	4.04814	0.000141629	0.00381837	0.00337758	ATM/BAD/BAG6/BBC3/BCL2/BCL2A1/BCL3/BRCA1/CDIP1/CDKN1A/CDKN2D/DYRK2/E2F1/ELL3/HIC1/MLH1/MSH2/MUC1/POLB/PYCARD/RPL26/RPS27L/RPS3/SFRP2/SHISA5/SNW1/TAF9/TAF9B/TNFRSF1A/TOPORS/TP53/TPT1/TRIAP1/URI1	34
GO:0045787	positive regulation of cell cycle	86/3235	343/18744	0.250729	1.45275	3.86504	0.000144557	0.00388443	0.00343602	AIF1/AKT1/ANXA1/APP/ATRX/AURKA/AURKB/BIRC5/BUB1/CCNB1/CCNE1/CDC14A/CDC14B/CDC20/CDC42/CDC7/CDCA5/CDCA8/CDK1/CPAP/CEP120/CEP295/CHEK1/CPSF3/CSPP1/DLGAP5/DYNLT3/DYRK3/E2F8/ECT2/ESPL1/EZH2/FBXO5/FEN1/HNRNPU/IGF1/IL1B/KIF20B/KNL1/MAD2L1/NCAPG2/NDC80/NKX3-1/NPM1/NPR2/NSMCE2/NUSAP1/PBX1/PDGFB/PHB2/PHIP/PIM1/PKN2/PKP4/PLK4/PLRG1/PSMD10/PTPN11/RAD23A/RAD51AP1/RAD51C/RANBP1/RARA/RB1/RDX/ROCK2/RPS6KB1/RRM1…	86
GO:0006397	mRNA processing	123/3235	524/18744	0.234733	1.36007	3.81808	0.000145325	0.00389223	0.00344292	APOBEC2/BCAS2/BUD31/CASC3/CDC40/CIR1/CMTR2/CPSF3/CPSF6/CSTF3/CWC15/CWC22/CWC27/CWF19L2/DDX1/DDX47/DHX15/DHX36/ESRP2/ESS2/FRG1/GCFC2/GEMIN2/HNRNPA1/HNRNPA2B1/HNRNPA3/HNRNPLL/HNRNPU/HSPA8/HTATSF1/IVNS1ABP/KIN/LARP7/LSM1/LSM3/LSM5/LSM7/LUC7L/LUC7L3/MAGOH/MBNL3/METTL3/MTREX/NRDE2/NSRP1/NUDT21/PABPN1/PAPOLA/PAXBP1/PHF5A/PLRG1/PNN/PPIL1/PPIL3/PPP4R2/PPWD1/PRDX6/PRKACA/PRMT9/PRPF18/PRPF38B/PRPF39/PRPF40…	123
GO:0050764	regulation of phagocytosis	33/3235	102/18744	0.323529	1.87457	4.04495	0.000146668	0.00391531	0.00346334	ALOX15/APPL1/ATG3/ATG5/AZU1/BTK/CD36/CNN2/CSK/F2RL1/FCER1G/FCGR1A/FCGR1BP/FCGR2A/FPR2/GAS6/HCK/IL15/ITGAV/LYAR/PIP4P2/PRTN3/PTX3/PYCARD/SIRPA/SIRPB1/SLC11A1/SOD1/SPACA3/SPHK1/STAP1/TGFB1/TGM2	33
GO:0071346	cellular response to type II interferon	32/3235	98/18744	0.326531	1.89196	4.04325	0.000151316	0.00402619	0.00356141	ACTR3/AIF1/ARG1/CASP1/CD58/CDC42/CDC42EP2/CDC42EP4/EPRS1/GBP2/GBP3/GBP5/GSN/HCK/IFNGR1/JAK2/LGALS9/NR1H2/PARP14/PARP9/PIM1/PTPN2/RPL13A/RPS6KB1/SIRPA/SP100/STX8/STXBP3/SYNCRIP/TP53/WAS/ZYX	32
GO:0000377	RNA splicing, via transesterification reactions with bulged adenosine as nucleophile	84/3235	334/18744	0.251497	1.45721	3.85055	0.000153802	0.00406577	0.00359643	BCAS2/BUD31/CASC3/CDC40/CWC15/CWC22/CWC27/CWF19L2/DDX1/DHX15/ESRP2/ESS2/FRG1/GCFC2/GEMIN2/HNRNPA1/HNRNPA2B1/HNRNPA3/HNRNPU/HSPA8/HTATSF1/LARP7/LSM3/LSM5/LSM7/LUC7L/LUC7L3/MAGOH/METTL3/MTREX/NSRP1/PAXBP1/PHF5A/PLRG1/PNN/PPIL1/PPIL3/PPWD1/PRDX6/PRPF18/PRPF39/PRPF40A/PRP4K/PSIP1/PTBP2/RBFOX3/RBM39/RBM41/RBM42/RBMX/RBMX2/RBMXL1/RBPMS2/RNPC3/RSRC1/RSRP1/SF3A2/SF3B1/SF3B4/SF3B6/SNRNP25/SNRNP27/SNRPA1/S…	84
GO:0000398	mRNA splicing, via spliceosome	84/3235	334/18744	0.251497	1.45721	3.85055	0.000153802	0.00406577	0.00359643	BCAS2/BUD31/CASC3/CDC40/CWC15/CWC22/CWC27/CWF19L2/DDX1/DHX15/ESRP2/ESS2/FRG1/GCFC2/GEMIN2/HNRNPA1/HNRNPA2B1/HNRNPA3/HNRNPU/HSPA8/HTATSF1/LARP7/LSM3/LSM5/LSM7/LUC7L/LUC7L3/MAGOH/METTL3/MTREX/NSRP1/PAXBP1/PHF5A/PLRG1/PNN/PPIL1/PPIL3/PPWD1/PRDX6/PRPF18/PRPF39/PRPF40A/PRP4K/PSIP1/PTBP2/RBFOX3/RBM39/RBM41/RBM42/RBMX/RBMX2/RBMXL1/RBPMS2/RNPC3/RSRC1/RSRP1/SF3A2/SF3B1/SF3B4/SF3B6/SNRNP25/SNRNP27/SNRPA1/S…	84
GO:0071035	nuclear polyadenylation-dependent rRNA catabolic process	6/3235	7/18744	0.857143	4.96639	4.79358	0.00015707	0.00411209	0.0036374	EXOSC2/EXOSC3/EXOSC7/EXOSC8/EXOSC9/ZCCHC7	6
GO:0071038	TRAMP-dependent tRNA surveillance pathway	6/3235	7/18744	0.857143	4.96639	4.79358	0.00015707	0.00411209	0.0036374	EXOSC2/EXOSC3/EXOSC7/EXOSC8/EXOSC9/ZCCHC7	6
GO:1990116	ribosome-associated ubiquitin-dependent protein catabolic process	6/3235	7/18744	0.857143	4.96639	4.79358	0.00015707	0.00411209	0.0036374	ASCC2/ASCC3/LTN1/NEMF/RNF10/TRIP4	6
GO:0051246	regulation of protein metabolic process	375/3235	1843/18744	0.203473	1.17895	3.69482	0.000160702	0.0041937	0.00370959	ABCE1/ABCG1/ADTRP/AGER/AGO3/AGTPBP1/AKT1/AKT1S1/ALKBH3/ALS2/ANXA2/APP/ARAF/ARRB1/ARRB2/ATF4/ATG5/ATP5IF1/AURKA/BAD/BAG6/BANP/BCCIP/BCL2/BCL3/BEX1/BEX2/BEX4/BIRC2/BLM/BMP6/BTG2/CACUL1/CALM2/CALM3/CAMK1/CAMLG/CASC3/CASP3/CASS4/CAV1/CBFA2T3/CCDC88A/CD36/CD3E/CDC14B/CDC20/CDK2AP1/CDK5RAP3/CDKN1A/CDKN2A/CDKN2C/CDKN2D/CDKN3/CEBPA/CENPS/CEP295/CEP78/CHI3L1/CHP1/CNOT6/COMMD1/COPS4/COPS5/COPS8/COPS9/CPEB2…	375
GO:0072332	intrinsic apoptotic signaling pathway by p53 class mediator	29/3235	86/18744	0.337209	1.95383	4.04906	0.000161647	0.00420052	0.00371562	ARMC10/BAG6/BBC3/BCL2/BCL3/CASP6/CDIP1/CDKN1A/DYRK2/E2F1/ELL3/HINT1/JMY/MSH2/MUC1/PDK2/PYCARD/RPL26/RPS27L/RPS7/RRN3/SHISA5/SNW1/TAF9/TAF9B/TOPORS/TP53/TRIAP1/URI1	29
GO:0006979	response to oxidative stress	99/3235	407/18744	0.243243	1.40938	3.81353	0.000161995	0.00420052	0.00371562	AIF1/AKT1/ALDH3B1/ALS2/APP/ATF4/ATM/BCL2/BNIP3/BTK/CASP3/CD2AP/CD36/CD38/CDK1/CHCHD2/COA8/CYP1B1/DHFR/ECT2/EZH2/FKBP1B/FOS/FOXO3/FOXO4/G6PD/GLRX2/GPR37L1/GPX1/GPX3/GPX7/HBA2/HP/IL18BP/IL18RAP/JAK2/KDM6B/LIAS/LRRK2/MAP1LC3A/MPO/NDUFA6/NET1/NME8/NUDT1/NUDT15/NUDT2/OXR1/PARK7/PCNA/PDCD10/PDK2/PDLIM1/PINK1/PNPLA8/PPIF/PRDX1/PRDX2/PRDX4/PRDX5/PRDX6/PSIP1/PTGS1/PTPRN/PXN/PYCR1/PYROXD1/RBX1/RELA/RHOB/RO…	99
GO:0050776	regulation of immune response	220/3235	1021/18744	0.215475	1.24849	3.72921	0.000163238	0.0042193	0.00373223	AGER/AIM2/AKIRIN2/AKT1/ALOX15/ANXA1/APP/APPL1/ARG1/ARG2/ARRB2/ATG5/AURKB/B2M/BAG6/BATF/BCL2/BIRC2/BTK/BTLA/BTN2A1/BTN2A2/C5AR1/C5AR2/CALHM6/CARD8/CASP1/CASP6/CAV1/CCR2/CD160/CD177/CD274/CD2AP/CD300LB/CD36/CD38/CD3E/CD69/CD79A/CFD/CFH/CGAS/CLC/CLEC12A/CLEC12B/CLEC4D/CPTP/CRTAM/CSK/CTLA4/CTSG/TASL/DDX60/DENND1B/DTX4/ECSIT/EIF2B3/ELANE/ERBIN/ERMAP/EXOSC3/F2RL1/FCER1A/FCER1G/FCGR1A/FCGR1BP/FCGR2A/FCM…	220
GO:0006120	mitochondrial electron transport, NADH to ubiquinone	20/3235	51/18744	0.392157	2.27221	4.15497	0.000167241	0.00430911	0.00381167	NDUFA1/NDUFA2/NDUFA3/NDUFA4/NDUFA5/NDUFA6/NDUFA8/NDUFAB1/NDUFB1/NDUFB2/NDUFB3/NDUFB5/NDUFB6/NDUFC1/NDUFS3/NDUFS4/NDUFS5/NDUFV2/PARK7/PINK1	20
GO:0010557	positive regulation of macromolecule biosynthetic process	519/3235	2626/18744	0.197639	1.14515	3.66319	0.000168158	0.00431907	0.00382048	ABLIM3/ACTL6A/ACTN1/ACTR3/ACTR6/ADTRP/AFDN/AGER/AGO3/AGPAT1/AGPAT2/AIF1/AIM2/AKIRIN2/AKT1/ANKRD49/ANXA1/ANXA2/APEX1/APOBEC2/APOBEC3A/APP/APPL1/ARFGEF2/ARID3B/ARID4A/ARID4B/ARID5B/ARMCX3/ARRB1/ARRB2/ATAD2/ATF4/ATM/ATR/ATRX/AZU1/B2M/BATF/BCL3/BCLAF1/BCLAF3/BEX1/BIRC2/BLM/BMP6/BRCA1/BRD8/BSG/BTK/BUD31/C5AR1/CAMK1/CAMK4/CAMP/CARD8/CARM1/CASP1/CAV1/CCAR1/CCDC124/CCNA2/CCNC/CCR2/CCT2/CCT4/CCT8/CD160/CD…	519
GO:0000956	nuclear-transcribed mRNA catabolic process	38/3235	124/18744	0.306452	1.77562	3.95762	0.000174093	0.00445743	0.00394287	ATM/BTG2/CASC3/CNOT6/DCP2/DHX34/DHX36/EIF3E/ETF1/EXOSC2/EXOSC3/EXOSC7/EXOSC8/EXOSC9/GSPT1/HBS1L/HNRNPU/LSM1/LSM7/MAGOH/MLH1/MRTO4/PAIP1/PNRC1/PNRC2/SMG1/SSB/SYNCRIP/SKIC3/UPF2/UPF3A/UPF3B/SKIC8/XRN1/ZC3H12A/ZCCHC7/ZFP36/ZFP36L1	38
GO:0006355	regulation of DNA-templated transcription	675/3235	3487/18744	0.193576	1.1216	3.63502	0.0001773	0.00452532	0.00400292	ABLIM3/ACTL6A/ACTN1/ACTR3/ACTR6/ADNP2/ADORA3/AGER/AIM2/AKIRIN2/AKT1/ANKRD49/ANXA2/ANXA3/APEX1/APP/ARID3B/ARID4A/ARID4B/ARID5B/ARMCX3/ARRB1/ARRB2/ASCC2/ATAD2/ATF4/ATM/ATRX/AURKB/BACH2/BASP1/BATF/BATF3/BAZ1A/BAZ2B/BCL3/BCLAF1/BCLAF3/BEND5/BEX1/BHLHE40/BIRC2/BIRC5/BLM/BMP6/BRCA1/BRD8/BRPF3/BTAF1/BTG2/BTK/BUD31/CAMK1/CAMK4/CARD16/CARD8/CARM1/CASP8AP2/CAV1/CBFA2T3/CBX3/CCAR1/CCDC124/CCNA2/CCNC/CCNE1/C…	675
GO:0044818	mitotic G2/M transition checkpoint	21/3235	55/18744	0.381818	2.2123	4.11211	0.000180867	0.00460192	0.00407069	ATM/ATR/BABAM1/BLM/BRCA1/CDC14B/CDK1/CDK5RAP3/CDKN1A/CHEK1/FOXO4/FZR1/NABP1/NAE1/ORC1/PLK1/RAD17/RBBP8/RINT1/SYF2/ZNF830	21
GO:0008535	respiratory chain complex IV assembly	14/3235	30/18744	0.466667	2.70393	4.26572	0.000183599	0.00465689	0.00411931	COA1/COA4/COA5/COA6/COA8/COX14/COX17/COX20/FASTKD3/PET100/PET117/SCO2/SLC25A46/SMIM20	14
GO:0042092	type 2 immune response	18/3235	44/18744	0.409091	2.37032	4.15617	0.000187006	0.00472857	0.00418272	ANXA1/ARG1/ARG2/BATF/BCL3/CCR2/DENND1B/FCER1A/GATA3/HLX/IDO1/IL18/IL4/PRKCZ/RARA/RSAD2/TNFSF4/XCL1	18
GO:0000422	autophagy of mitochondrion	36/3235	116/18744	0.310345	1.79818	3.93831	0.000192936	0.00486342	0.004302	ATG3/ATG4A/ATG4C/ATG5/ATG9A/ATP5IF1/BNIP3/BNIP3L/CDKN2A/CISD2/CTSK/CTTN/DNM1L/EIF2AK1/FBXW7/GABARAP/GSK3A/HAX1/MAP1LC3A/MAP1LC3B/MARK2/MUL1/NIPSNAP3A/OGT/OPTN/PARK7/PHB2/PINK1/RB1CC1/RETREG1/SLC25A46/SQSTM1/TOMM7/TP53/VPS13C/WDR45	36
GO:0046825	regulation of protein export from nucleus	16/3235	37/18744	0.432432	2.50557	4.18662	0.000195764	0.00491947	0.00435158	CAMK1/CDKN2A/EMD/FAM76B/FRAT1/FRAT2/GAS6/IL1B/PARK7/PRKACA/PRP4K/PTPN11/SP100/TXN/UHMK1/XPO1	16
GO:0002263	cell activation involved in immune response	81/3235	322/18744	0.251553	1.45753	3.78218	0.000198076	0.00494704	0.00437596	ANXA1/ANXA3/APP/BATF/BCL3/BTK/CCR2/CD160/CD177/CD69/CLEC4D/CX3CR1/DNASE1L3/DOCK10/DOCK11/EXOSC3/F2RL1/FCER1A/FCER1G/FES/FGL2/GAB2/GAPT/GATA3/GPR183/HLA-DRA/HLX/HSPD1/ICOS/IL18/IL18R1/IL23A/IL4/IRF4/ITM2A/KARS1/SANBR/LGALS9/LIG4/LRP1/LYN/MDK/MILR1/MLH1/MSH2/NFKBID/NMI/OPA1/PGLYRP1/PHF14/POU2AF1/PRKCZ/PTAFR/PYCARD/RAC2/RARA/RIF1/RORA/RPS6/SBNO2/SHB/SHLD2/SHLD3/SLC11A1/SLC15A4/SNX4/SPI1/STAT3/STAT4/…	81
GO:0034504	protein localization to nucleus	81/3235	322/18744	0.251553	1.45753	3.78218	0.000198076	0.00494704	0.00437596	AKIRIN2/AKT1/APP/APPL1/ARL2/BANP/BBS4/BCL3/CCT2/CCT4/CCT8/CD2AP/CD36/CDK1/CDK5RAP3/CDKN1A/CDKN2A/CHP1/CIZ1/CSE1L/CTDNEP1/ECT2/FAM53B/FAM76B/FBXO4/GBP2/GLIS2/HDGF/HEATR3/HIKESHI/HNRNPU/HSP90AA1/INTS13/IPO7/JAK2/KPNA2/LAMTOR5/LARP7/LEP/LIMK2/LMNB1/LRRK2/MORC3/NMD3/NOL8/NPM1/NUAK2/NUP54/NVL/OSBPL8/PARK7/PARP9/PHB2/PIK3R2/PIKFYVE/PINX1/PLK1/PLRG1/PPP3R1/RAN/RANBP2/RANBP6/RAP1GDS1/RASSF5/RPAIN/RPL11/R…	81
GO:0007056	spindle assembly involved in female meiosis	8/3235	12/18744	0.666667	3.86275	4.53051	0.000199518	0.0049552	0.00438319	AURKA/CCNB2/DCAF13/FBXO5/NDC80/SKA1/SKA2/SKA3	8
GO:0006611	protein export from nucleus	23/3235	63/18744	0.365079	2.11532	4.04979	0.00019962	0.0049552	0.00438319	CAMK1/CDKN2A/CHP1/CSE1L/DESI1/EMD/FAM76B/FRAT1/FRAT2/GAS6/IL1B/NUP42/PARK7/PRKACA/PRP4K/PTPN11/RAN/SP100/STRADA/TGFB1/TXN/UHMK1/XPO1	23
GO:0006338	chromatin remodeling	269/3235	1282/18744	0.209828	1.21577	3.65559	0.000201355	0.00497805	0.00440339	AATK/ACP1/ACTL6A/ACTR6/AK6/AKT1/AKT3/ALPL/ANKK1/APEX1/APOBEC2/APOBEC3A/APOBEC3G/APP/ARAF/ARID4A/ARID4B/ASCC3/ASF1B/ATAD2/ATM/ATPSCKMT/ATR/ATRX/AURKA/BABAM1/BAZ1A/BAZ2B/BLM/BMP2K/BRCA1/BRPF3/BTK/BUB1/BUB1B/CABIN1/CARM1/CBX3/CDC14A/CDC14B/CDC42BPA/CDC7/CDK1/CDKN3/CENPA/CENPN/CENPW/CFDP1/CHD1/CHD9/CHEK1/CIZ1/CLK1/CLK4/CPPED1/CREBZF/CSK/CSNK1G2/CTDNEP1/CTDSP1/CTDSPL/CTR9/DCAF13/DDX1/DDX10/DDX3Y/DDX47…	269
GO:0009117	nucleotide metabolic process	119/3235	508/18744	0.234252	1.35729	3.72861	0.000201763	0.00497805	0.00440339	MAPDA/ADCY4/ADK/ADSL/AK4/AK6/AK9/APP/ARL2/ASPDH/ATP5F1C/ATP5F1E/ATP5IF1/ATP5MC1/ATP5MK/ATP5ME/ATP5MF/ATP5MG/ATP5MJ/ATP5PB/ATP5PD/ATP5PF/ATP5PO/ATP6V1A/ATPSCKMT/BAD/BLOC1S6/BPNT1/CBFA2T3/CD38/CDA/DNM1L/DNPH1/DUT/EFL1/FIS1/G6PD/GALK1/GIMAP7/GIT1/GTPBP1/GUCY1B1/HINT1/HPRT1/HSPA8/IDO1/IGF1/IL4/IMPDH1/KARS1/KCNAB2/LDHA/LDHB/LRRK2/MDH1/MPP1/NDUFA1/NDUFA13/NDUFA2/NDUFA3/NDUFA5/NDUFA6/NDUFA8/NDUFAB1/NDUF…	119
GO:1990748	cellular detoxification	38/3235	125/18744	0.304	1.76141	3.90088	0.000209071	0.00514278	0.00454911	ADH5/CD36/CLIC2/DHFR/ESD/GPX1/GPX3/GPX7/GSTO1/HBA2/HBG1/HBG2/HBM/HBQ1/HBZ/HP/LANCL1/LTC4S/MGST2/MPO/PARK7/PIM1/PRDX1/PRDX2/PRDX4/PRDX5/PRDX6/PTGS1/S100A9/SELENOF/SELENOS/SLC11A1/SLC22A1/SLC39A8/SOD1/SRXN1/TXN/TXNRD2	38
GO:0009199	ribonucleoside triphosphate metabolic process	68/3235	261/18744	0.260536	1.50958	3.78627	0.000213167	0.00522772	0.00462424	AK4/APP/ARL2/ATP5F1C/ATP5F1E/ATP5IF1/ATP5MC1/ATP5MK/ATP5ME/ATP5MF/ATP5MG/ATP5MJ/ATP5PB/ATP5PD/ATP5PF/ATP5PO/ATP6V1A/ATPSCKMT/BAD/BLOC1S6/CBFA2T3/DNM1L/EFL1/FIS1/GALK1/GIMAP7/GIT1/GTPBP1/HSPA8/IGF1/IL4/IMPDH1/LDHA/LRRK2/NDUFA1/NDUFA13/NDUFA2/NDUFA3/NDUFA5/NDUFA6/NDUFA8/NDUFAB1/NDUFB1/NDUFB2/NDUFB3/NDUFB5/NDUFB6/NDUFC1/NDUFS3/NDUFS4/NDUFS5/NDUFV2/NME1/NME4/NUDT2/OGT/OPA1/PFKFB2/PINK1/PRKACA/RAN/STA…	68
GO:0051668	localization within membrane	160/3235	716/18744	0.223464	1.29478	3.67317	0.000220302	0.00538541	0.00476373	ABI3/AFDN/AGER/AKT1/ANK1/APPL1/ARFGEF2/ARHGAP1/ARL5B/ARL6IP1/ATG3/ATP9A/BAG6/BLZF1/BSG/C2CD5/CACNG8/CAMLG/CAV1/CCDC47/CCDC88A/CD2/CHM/CHMP4A/CHMP4B/CHP1/COMMD1/CSK/DAB2/DENND1B/EFR3A/EHD3/EMC1/EMC10/EMC3/EMC6/EMC9/EXOC1/EXOC4/F11R/HYCC1/FLOT2/GABARAP/GAS6/GOLGA4/GOPC/GPHN/GSN/HSP90AA1/HSPA4/HSPA5/IFT20/INPP5K/ITGA4/ITGB1/ITGB1BP1/ITGB3/MACF1/BLTP1/KIF2C/LAMTOR1/LMNB1/LRP1/LRRC4/LZTFL1/MADCAM1/MIR…	160
GO:0034341	response to type II interferon	37/3235	121/18744	0.305785	1.77176	3.88968	0.00022092	0.00538541	0.00476373	ACTR3/AIF1/ARG1/CASP1/CD58/CDC42/CDC42EP2/CDC42EP4/CXCL16/EPRS1/GBP2/GBP3/GBP5/GSN/HCK/IFITM2/IFITM3/IFNGR1/JAK2/LGALS9/MEFV/NR1H2/PARP14/PARP9/PIM1/PTPN2/RPL13A/RPS6KB1/SIRPA/SLC11A1/SP100/STX8/STXBP3/SYNCRIP/TP53/WAS/ZYX	37
GO:0002828	regulation of type 2 immune response	15/3235	34/18744	0.441176	2.55623	4.14803	0.00023613	0.00571336	0.00505382	ANXA1/ARG1/ARG2/CCR2/DENND1B/GATA3/HLX/IDO1/IL18/IL4/PRKCZ/RARA/RSAD2/TNFSF4/XCL1	15
GO:0090266	regulation of mitotic cell cycle spindle assembly checkpoint	12/3235	24/18744	0.5	2.89706	4.24717	0.000236478	0.00571336	0.00505382	ANAPC15/AURKB/BIRC5/CCNB1/CDCA8/DUSP1/KNL1/MAD2L1/NDC80/PRP4K/SKA1/SKA3	12
GO:1903504	regulation of mitotic spindle checkpoint	12/3235	24/18744	0.5	2.89706	4.24717	0.000236478	0.00571336	0.00505382	ANAPC15/AURKB/BIRC5/CCNB1/CDCA8/DUSP1/KNL1/MAD2L1/NDC80/PRP4K/SKA1/SKA3	12
GO:0016032	viral process	101/3235	421/18744	0.239905	1.39004	3.69672	0.000240505	0.00579347	0.00512468	APOBEC3A/APOBEC3G/ATG16L2/ATG5/BCL2/BSG/CAV1/CCR5/CDK1/CHD1/CHMP1A/CHMP4A/CHMP4B/CHMP5/CLDN9/CSNK2B/CTSL/CXCL8/DEK/DENR/DYNLT1/EIF3D/EIF3F/F11R/FAM111A/GAS6/GRK2/GSK3A/GTF2B/GYPA/IDE/IFIH1/IFIT5/IFITM2/IFITM3/INPP5K/IRF7/ITGAV/ITGB1/ITGB3/KPNA2/LAMTOR5/LARP7/LGALS9/LIG4/LTF/MAN2A1/MCTS1/MX1/NCAM1/OAS3/OAZ1/OAZ2/PAIP1/PARD6A/PARP9/PHB1/PIKFYVE/PKN2/PPIB/PSMC3/PTX3/PVR/RAB1B/RAD23A/RAN/RCC1/RNASEK/…	101
GO:0030217	T cell differentiation	81/3235	324/18744	0.25	1.44853	3.71951	0.000245011	0.0058846	0.00520529	ACTL6A/ANXA1/ATG5/B2M/BAD/BATF/BCL2/BCL3/BTN2A2/CAMK4/CCR2/CCR9/CD2/CD3E/CD69/CDKN2A/CLEC4D/CRTAM/CTLA4/CTSL/FCER1G/FGL2/FOXO3/GATA3/GPR18/GPR183/GPR89A/GPR89B/HLA-DRA/HLX/ICOS/IL15/IL18/IL18R1/IL1B/IL23A/IL4/IRF4/LEP/LEPR/LGALS9/LIG4/MDK/METTL3/NFKBID/OPA1/PHF10/PIK3R2/PIK3R6/PRDX2/PRKCZ/PRR7/PTPN2/PTPN22/RARA/RORA/RPS6/RSAD2/RUNX2/RUNX3/SHB/SOD1/SOS1/SPI1/SRF/STAT3/STAT4/TBK1/TCF7/TGFB1/THEMIS/…	81
GO:0090306	meiotic spindle assembly	9/3235	15/18744	0.6	3.47648	4.38215	0.000246588	0.00590505	0.00522339	ASPM/AURKA/CCNB2/DCAF13/FBXO5/NDC80/SKA1/SKA2/SKA3	9
GO:0050867	positive regulation of cell activation	95/3235	392/18744	0.242347	1.40419	3.69361	0.000249341	0.00595347	0.00526622	ACTL6A/AGER/AIF1/AKIRIN2/AKT1/ANXA1/APP/B2M/BAD/BCL2/BLOC1S6/BTK/BTN2A2/CAV1/CCR2/CD160/CD2/CD274/CD38/CD3E/CD5/CD6/CDKN1A/CEBPA/CLEC4D/CLECL1P/CSK/EXOSC3/FLOT2/FOXO3/GAS6/GATA3/GP1BA/GP9/GPR183/HLA-DQA2/HLA-DQB2/HLA-DRA/HLX/HSPD1/ICOS/IGF1/IL15/IL18/IL1B/IL23A/IL4/JAK2/KARS1/KLRC4-KLRK1/LEP/LGALS9/LRRK2/LYN/MDK/MEF2C/MIR142/MLH1/MMP8/MPL/MSH2/NFKBID/OPA1/PEAR1/PHF10/PIK3R6/PPP2R3C/PRKCZ/PTPN11/P…	95
GO:0002831	regulation of response to biotic stimulus	132/3235	576/18744	0.229167	1.32782	3.64971	0.000255261	0.00605209	0.00535345	AIM2/AKIRIN2/AKT1/APOBEC3G/APP/APPL1/ARG1/ARG2/ARRB2/ATG5/AURKB/BIRC2/BMP6/BTK/CALHM6/CARD16/CARD8/CASP1/CASP6/CAV1/CD160/CD274/CD36/CFH/CGAS/CLEC12B/CPTP/CRTAM/TASL/DDX60/DTX4/ECSIT/ELMOD2/ERBIN/F2RL1/FFAR2/FGL2/FPR2/GBP2/GBP5/HCK/HERC5/HMGB2/HSP90AA1/HSPA8/HSPD1/IFIH1/IL15/IL18RAP/IL1B/IL23A/IRF4/IRF7/KLRB1/KLRC4-KLRK1/LEP/LGALS9/LTF/LY96/LYAR/LYN/MAPK3/MAPKAPK3/MATR3/MEFV/METTL3/MUL1/NINJ1/NLR…	132
GO:0002888	positive regulation of myeloid leukocyte mediated immunity	11/3235	21/18744	0.52381	3.03502	4.26143	0.000255701	0.00605209	0.00535345	ARG1/BTK/CD177/DDX1/DHX36/F2RL1/FCGR1A/PTAFR/SPI1/STAP1/TYROBP	11
GO:1901970	positive regulation of mitotic sister chromatid separation	11/3235	21/18744	0.52381	3.03502	4.26143	0.000255701	0.00605209	0.00535345	AURKB/BIRC5/CDC20/CDCA8/DLGAP5/ESPL1/NSMCE2/RB1/SKA1/SKA3/UBE2C	11
GO:0070201	regulation of establishment of protein localization	126/3235	546/18744	0.230769	1.33711	3.65103	0.000258354	0.00609716	0.00539332	ABCG1/ABLIM3/ACD/ACHE/ACVR1C/ADTRP/APP/ATP5IF1/BAD/BBC3/BMP6/BMP8A/BNIP3L/BSG/C2CD5/CAMK1/CCN3/CCT4/CD2AP/CD36/CD38/CDC42/CDK1/CDKN2A/CPAP/CEP120/CEP131/CEP135/CEP290/CEP295/CHP1/CSK/CYP51A1/DERL3/DNAJA1/DNAJC1/DNM1L/ECT2/EMD/ENSA/ERLEC1/ERP29/EXPH5/F2RL1/FAM76B/FBXW7/FFAR2/FKBP1B/FRAT1/FRAT2/GAS6/GHRL/GIPR/GNAS/GNAZ/GPR27/GSK3A/HAX1/HCAR2/HSP90AA1/HSPA8/IGF1/IL1B/INPP5K/ITGB1BP1/JAK2/KIF20B/LEP/…	126
GO:0002830	positive regulation of type 2 immune response	10/3235	18/18744	0.555556	3.21896	4.30158	0.000262076	0.00616711	0.00545519	DENND1B/GATA3/IDO1/IL18/IL4/PRKCZ/RARA/RSAD2/TNFSF4/XCL1	10
GO:0071897	DNA biosynthetic process	49/3235	175/18744	0.28	1.62236	3.77771	0.000263263	0.00616733	0.00545539	ACD/ATM/ATR/CCNA2/CCT2/CCT4/CCT8/CDKN1A/CDKN2D/CENPF/CHEK1/CYP1B1/DCP2/DNAJC2/DSCC1/FAAP20/FBXO4/HNRNPA1/HNRNPU/HSP90AA1/ING4/JADE3/LIG4/LIN9/NOP10/PCLAF/PCNA/PDGFB/PHB1/PIF1/PINX1/POLB/POLE4/POLG2/POLI/POLL/RFC1/RFC4/RRM1/SMPD3/SPHK1/TEP1/TK1/TP53/TYMS/USP1/XRCC5/XRN1/ZBTB1	49
GO:0097237	cellular response to toxic substance	40/3235	135/18744	0.296296	1.71678	3.81729	0.0002636	0.00616733	0.00545539	ADH5/CD36/CLIC2/CYP1B1/DHFR/ESD/GPX1/GPX3/GPX7/GSTO1/HBA2/HBG1/HBG2/HBM/HBQ1/HBZ/HP/LANCL1/LTC4S/MGST2/MPO/PARK7/PIM1/PINK1/PRDX1/PRDX2/PRDX4/PRDX5/PRDX6/PTGS1/S100A9/SELENOF/SELENOS/SLC11A1/SLC22A1/SLC39A8/SOD1/SRXN1/TXN/TXNRD2	40
GO:0070925	organelle assembly	221/3235	1035/18744	0.213527	1.2372	3.58552	0.000272184	0.00634993	0.00561691	ABI3/ABLIM3/ACRBP/ACTR3/AKT1/AP1M1/AP3S1/ARMC12/ASPM/ATG16L2/ATG3/ATG4A/ATG4C/ATG5/ATG9A/ATM/ATP6V0D1/AURKA/AURKB/AVIL/B9D1/B9D2/BBOF1/BBS4/BCAS2/BCCIP/BIRC5/BLOC1S6/BRCA1/BRIX1/CCDC39/CCDC65/CCDC66/CCDC88A/CCNB2/CDC14A/CDC14B/CDC20/CDCA8/CENPA/CENPF/CENPH/CPAP/CENPK/CENPT/CENPW/CEP120/CEP131/CEP135/CEP162/CEP290/CEP295/CEP350/CEP97/CETN2/CFAP161/CFAP298/CHMP1A/CHMP4A/CHMP4B/CHMP5/CNOT6/DAZAP2/DC…	221
GO:0032200	telomere organization	52/3235	189/18744	0.275132	1.59415	3.7494	0.000278719	0.00646927	0.00572247	ACD/ACTL6A/APEX1/ATM/ATR/ATRX/AURKB/BLM/CCNE1/CCT2/CCT4/CCT8/DCP2/DHX36/EID3/FBXO4/FEN1/GNL3/H3C10/H4C11/H4C3/HDAC8/HNRNPA1/HNRNPA2B1/HNRNPU/HSP90AA1/MAPK3/NEK2/NOP10/NSMCE1/NSMCE2/NSMCE4A/NVL/PCNA/PIF1/PINX1/RAD51/RAD51C/RECQL4/RFC1/RIF1/RPA3/SHLD2/SHLD3/SMC5/SMC6/SMG1/SP100/TEP1/TP53/XRCC5/XRN1	52
GO:0045088	regulation of innate immune response	113/3235	482/18744	0.23444	1.35837	3.64041	0.000278889	0.00646927	0.00572247	AIM2/AKIRIN2/AKT1/APP/APPL1/ARG1/ARRB2/ATG5/AURKB/BIRC2/BTK/CALHM6/CARD8/CASP1/CASP6/CAV1/CD160/CD274/CD36/CFH/CGAS/CLEC12B/CPTP/CRTAM/TASL/DDX60/DTX4/ECSIT/ERBIN/F2RL1/FFAR2/FPR2/GBP2/GBP5/HCK/HMGB2/HSP90AA1/HSPA8/HSPD1/IFIH1/IL18RAP/IRF4/IRF7/KLRB1/KLRC4-KLRK1/LEP/LGALS9/LTF/LY96/LYAR/LYN/MAPKAPK3/MATR3/MEFV/METTL3/MUL1/NINJ1/NLRX1/NMI/NR1D1/NR1H2/OAS3/OGT/OTUD4/PAK1/PARP14/PARP9/PHB1/PHB2/PIK3…	113
GO:0001909	leukocyte mediated cytotoxicity	44/3235	153/18744	0.287582	1.66628	3.77937	0.000279708	0.00646984	0.00572298	AGER/ARG1/ARRB2/AZU1/B2M/CD160/CD2/CLEC12B/CRTAM/CTSG/CX3CR1/DNASE1L3/EBAG9/ELANE/F2RL1/FCGR1A/FCGR1BP/FCGR2A/HLA-DRA/HPRT1/IL18/IL18RAP/IL23A/KLRB1/KLRC4-KLRK1/LEP/LGALS9/PIK3R6/PLEKHM2/PRDX1/PVR/RNF19B/SH2D1A/SLAMF7/SPI1/STAP1/STX7/TGFB1/TIGIT/TREM1/TUBB4B/TYROBP/VAMP7/XCL1	44
GO:0042744	hydrogen peroxide catabolic process	14/3235	31/18744	0.451613	2.6167	4.11438	0.000281883	0.00650166	0.00575113	GPX1/GPX3/HBA2/HBG1/HBG2/HBM/HBQ1/HBZ/HP/MPO/PRDX1/PRDX2/PRDX4/PRDX5	14
GO:1901652	response to peptide	220/3235	1031/18744	0.213385	1.23638	3.56582	0.000291994	0.00671587	0.0059406	ACKR1/ACTR3/AGPAT1/AGPAT2/AIF1/AIM2/AKT1/ALOX15/ALPL/APP/APPL1/ARG1/ARID5B/BAD/BBS4/BCL2/BCLAF1/BIRC2/BRCA1/BTK/CAMP/CARD16/CARD8/CASP1/CASP3/CASP4/CAV1/CCL23/CCR10/CCR2/CCR3/CCR5/CCR9/CD274/CD38/CD58/CDC34/CDC42/CDC42EP2/CDC42EP4/CEBPA/CHI3L1/CSF3R/CSNK2B/CTR9/CTSG/CTSK/CX3CR1/CXCL10/CXCL16/CXCL8/CXCR1/CXCR2/CYP1B1/DUSP1/EEF1E1/EIF4A2/EPOR/EPRS1/ERBIN/F2RL1/FCER1G/FOS/FOXO3/GAS6/GATA3/GBP2/GBP3/…	220
GO:0002703	regulation of leukocyte mediated immunity	67/3235	259/18744	0.258687	1.49887	3.69224	0.000293704	0.00673617	0.00595856	AGER/ARG1/ARRB2/B2M/BTK/CALHM6/CCR2/CD160/CD177/CD274/CLC/CLEC12B/CRTAM/CX3CR1/DDX1/DENND1B/DHX36/DNASE1L3/EXOSC3/F2RL1/FCGR1A/FES/GAB2/GATA3/HLA-DRA/HSPD1/IL18/IL18R1/IL18RAP/IL1B/IL1R1/IL23A/IL4/KLRB1/KLRC4-KLRK1/LEP/LGALS9/LYN/MLH1/MSH2/PIK3R6/PRKCZ/PTAFR/PVR/RAC2/RASGRP4/RIF1/RSAD2/SECTM1/SH2D1A/SHLD2/SHLD3/SLC15A4/SNX4/SPI1/STAP1/STX7/TGFB1/TIGIT/TNFSF4/TYROBP/UFL1/VAMP7/VAMP8/WAS/XCL1/ZBTB1	67
GO:0016071	mRNA metabolic process	190/3235	875/18744	0.217143	1.25815	3.57188	0.000297701	0.00680867	0.00602269	AGO3/AKT1/ANXA2/APEX1/APOBEC2/APP/ATF4/ATM/BCAS2/BTG2/BUD31/C5AR1/CASC3/CDC40/CIR1/CMTR2/CNOT6/CPSF3/CPSF6/CSTF3/CWC15/CWC22/CWC27/CWF19L2/DCP2/DDX1/DDX47/DHX15/DHX34/DHX36/DIS3L/DNAJB11/E2F1/EIF3E/ESRP2/ESS2/ETF1/EXOSC2/EXOSC3/EXOSC7/EXOSC8/EXOSC9/FAM76B/FASTKD3/FRG1/GCFC2/GEMIN2/GSPT1/GTPBP1/HBS1L/HLTF/HNRNPA1/HNRNPA2B1/HNRNPA3/HNRNPLL/HNRNPU/HSPA8/HTATSF1/IGF2BP2/IVNS1ABP/KIN/LARP1B/LARP7/LSM1…	190
GO:0034097	response to cytokine	217/3235	1016/18744	0.213583	1.23753	3.55542	0.000303889	0.00693072	0.00613065	ACKR1/ACTR3/AGPAT1/AGPAT2/AIF1/AIM2/AKT1/ALOX15/ALPL/APP/APPL1/ARG1/ARID5B/BAD/BBS4/BCL2/BCLAF1/BIRC2/BRCA1/BTK/CAMP/CARD16/CARD8/CASP1/CASP3/CASP4/CAV1/CCL23/CCR10/CCR2/CCR3/CCR5/CCR9/CD274/CD38/CD58/CDC34/CDC42/CDC42EP2/CDC42EP4/CEBPA/CHI3L1/CSF3R/CSNK2B/CTR9/CTSG/CTSK/CX3CR1/CXCL10/CXCL16/CXCL8/CXCR1/CXCR2/CYP1B1/DUSP1/EEF1E1/EIF4A2/EPOR/EPRS1/ERBIN/F2RL1/FCER1G/FOS/FOXO3/GAS6/GATA3/GBP2/GBP3/…	217
GO:0016567	protein ubiquitination	162/3235	731/18744	0.221614	1.28406	3.57801	0.000305538	0.00694885	0.00614669	AKT1/ANAPC10/ANAPC13/ANAPC15/ANAPC4/ARRB1/ARRB2/ASB3/ATG3/ATG5/BCL2/BEX1/BEX2/BEX4/BIRC2/BRCA1/BTBD1/CAMLG/CAV1/CCAR1/CCNB1IP1/CCNF/CDC14B/CDC20/CDC34/CDCA3/CDK5RAP3/CDKN2A/CENPS/CEP78/CHP1/COMMD1/CRBN/CUL1/CUL5/DCAF13/DNAJA1/DNAJB2/DTX2/DTX4/DZIP3/FANCI/FANCM/FAU/FBXO11/FBXO2/FBXO22/FBXO25/FBXO3/FBXO4/FBXO5/FBXW7/FEM1B/FZR1/G2E3/GABARAP/GSK3A/HDAC8/HERC4/HERC5/HERC6/HLTF/HSP90AA1/HSPA5/IVNS1ABP/…	162
GO:0031570	DNA integrity checkpoint signaling	37/3235	123/18744	0.300813	1.74295	3.7755	0.000316983	0.00718907	0.00635918	ATM/ATR/BABAM1/BLM/BRCA1/CAMSAP3/CDC14B/CDC45/CDK1/CDK5RAP3/CDKN1A/CDT1/CHEK1/E2F1/FBXO4/FEM1B/FOXO4/FZR1/INTS7/LYN/MSH2/NAE1/ORC1/PARP9/PLK1/PTPN11/RAD17/RAD51/RINT1/RNASEH2B/RPA4/RPS27L/SETMAR/SYF2/TP53/UFL1/ZNF830	37
GO:1901796	regulation of signal transduction by p53 class mediator	33/3235	106/18744	0.311321	1.80383	3.79038	0.000327713	0.00741178	0.00655618	AKT1/ARMC10/ATM/ATR/AURKA/AURKB/BCL2/CDK5RAP3/CDKN2A/CHEK1/DYRK2/DYRK3/EEF1E1/ELL3/HIC1/MUC1/PAK1IP1/PSMD10/RPL11/RPL23/RPL26/RPL37/RPL5/RPS20/RPS7/RRN3/SGK1/SMYD2/TAF9/TAF9B/TP53/TP53RK/TRIAP1	33
GO:0002726	positive regulation of T cell cytokine production	13/3235	28/18744	0.464286	2.69013	4.0875	0.000331915	0.00747004	0.00660771	B2M/DENND1B/GATA3/IL18/IL18R1/IL1B/IL1R1/IL4/PRKCZ/RSAD2/SECTM1/TNFSF4/XCL1	13
GO:0031055	chromatin remodeling at centromere	7/3235	10/18744	0.7	4.05589	4.41456	0.000333959	0.00747004	0.00660771	CENPA/CENPN/CENPW/HJURP/MIS18A/NASP/OIP5	7
GO:0034080	CENP-A containing chromatin assembly	7/3235	10/18744	0.7	4.05589	4.41456	0.000333959	0.00747004	0.00660771	CENPA/CENPN/CENPW/HJURP/MIS18A/NASP/OIP5	7
GO:1904667	negative regulation of ubiquitin protein ligase activity	7/3235	10/18744	0.7	4.05589	4.41456	0.000333959	0.00747004	0.00660771	CDKN2A/FBXO5/MAD2L1/RPL11/RPL23/RPL5/RPS7	7
GO:0046822	regulation of nucleocytoplasmic transport	36/3235	119/18744	0.302521	1.75285	3.76267	0.000336117	0.00749772	0.0066322	CAMK1/CD36/CDK1/CDKN2A/CHP1/CPSF6/ECT2/EMD/FAM76B/FRAT1/FRAT2/GAS6/HSP90AA1/IL1B/JAK2/LEP/NEAT1/NRDE2/NUP54/PARK7/PIK3R2/PPP1R12A/PRKACA/PRP4K/PTPN11/RAN/RIOK2/SP100/SUMO1/TGFB1/TXN/UFM1/UHMK1/WNK1/XPO1/ZC3H12A	36
GO:0035556	intracellular signal transduction	590/3235	3036/18744	0.194335	1.126	3.46357	0.000339298	0.00754799	0.00667667	ADCY4/AGER/AGO3/AIF1/AIM2/AKR1C3/AKT1/AKT1S1/AKT3/ALOX15/ALS2/ANAPC15/APIP/APP/ARAF/ARFGEF2/ARHGAP1/ARHGAP11A/ARHGAP11B/ARHGAP15/ARHGAP42/ARHGAP6/ARHGEF12/ARHGEF40/ARMC10/ARRB1/ARRB2/ASB3/ATF4/ATM/ATR/ATRX/AURKA/AURKB/AZU1/BABAM1/BAD/BAG6/BATF/BATF3/BBC3/BCL2/BCL2A1/BCL3/BCLAF1/BIRC2/BIRC5/BLM/BMP6/BNIP1/BNIP3/BRCA1/BTBD10/BTK/BTN2A2/BUB1/BUB1B/C5AR1/CALM2/CALM3/CAMK1/CAMK4/CAMSAP3/CANT1/CARD16/C…	590
GO:0002366	leukocyte activation involved in immune response	79/3235	318/18744	0.248428	1.43942	3.60948	0.000357459	0.00793032	0.00701486	ANXA1/ANXA3/BATF/BCL3/BTK/CCR2/CD160/CD177/CD69/CLEC4D/CX3CR1/DNASE1L3/DOCK10/DOCK11/EXOSC3/F2RL1/FCER1A/FCER1G/FES/FGL2/GAB2/GAPT/GATA3/GPR183/HLA-DRA/HLX/HSPD1/ICOS/IL18/IL18R1/IL23A/IL4/IRF4/ITM2A/KARS1/SANBR/LGALS9/LIG4/LYN/MDK/MILR1/MLH1/MSH2/NFKBID/NMI/OPA1/PGLYRP1/PHF14/POU2AF1/PRKCZ/PTAFR/PYCARD/RAC2/RARA/RIF1/RORA/RPS6/SBNO2/SHB/SHLD2/SHLD3/SLC11A1/SLC15A4/SNX4/SPI1/STAT3/STAT4/STXBP3/TB…	79
GO:0021762	substantia nigra development	18/3235	46/18744	0.391304	2.26727	3.9302	0.000361293	0.00799361	0.00707085	ATP5PB/ATP5PF/BASP1/CALM2/CALM3/CASP5/CCDC14/CDC42/CKB/COX6B1/G6PD/HSPA5/LDHA/MBP/NDUFS3/PADI2/YWHAH/ZNF430	18
GO:0002696	positive regulation of leukocyte activation	90/3235	372/18744	0.241935	1.4018	3.57498	0.000379385	0.00837115	0.0074048	ACTL6A/AGER/AIF1/AKIRIN2/AKT1/ANXA1/B2M/BAD/BCL2/BLOC1S6/BTK/BTN2A2/CAV1/CCR2/CD160/CD2/CD274/CD38/CD3E/CD5/CD6/CDKN1A/CEBPA/CLEC4D/CLECL1P/CSK/EXOSC3/FLOT2/FOXO3/GAS6/GATA3/GPR183/HLA-DQA2/HLA-DQB2/HLA-DRA/HLX/HSPD1/ICOS/IGF1/IL15/IL18/IL1B/IL23A/IL4/JAK2/KARS1/KLRC4-KLRK1/LEP/LGALS9/LRRK2/LYN/MDK/MEF2C/MIR142/MLH1/MMP8/MPL/MSH2/NFKBID/OPA1/PHF10/PIK3R6/PPP2R3C/PRKCZ/PTPN11/PYCARD/RARA/RIF1/RPS3…	90
GO:0033617	mitochondrial cytochrome c oxidase assembly	12/3235	25/18744	0.48	2.78118	4.07007	0.000383605	0.00844137	0.00746692	COA1/COA4/COA5/COA8/COX14/COX17/COX20/FASTKD3/PET100/PET117/SCO2/SMIM20	12
GO:1901137	carbohydrate derivative biosynthetic process	139/3235	617/18744	0.225284	1.30532	3.52211	0.00038772	0.00850895	0.00752669	MAPDA/ADCY4/ADK/ADSL/AK4/AK9/ALG10B/ALG3/ALG5/ALG8/ATP5F1C/ATP5F1E/ATP5IF1/ATP5MC1/ATP5MK/ATP5ME/ATP5MF/ATP5MG/ATP5MJ/ATP5PB/ATP5PD/ATP5PF/ATP5PO/ATP6V1A/ATPSCKMT/B3GAT1/B3GNT8/B4GALT3/B4GALT4/BCL2/C1GALT1C1/CANT1/CDA/CHP1/CHPF/CHST11/CHST13/CHST7/CHST8/CMAS/CRPPA/DAD1/DERL3/DHFR2/DNPH1/DPM1/DPM2/DPY19L1/DUT/EDEM3/EOGT/FA2H/G6PD/GALNT14/GBGT1/GCNT1/GCNT4/GK/GMPPB/GNPDA1/GNPDA2/GUCY1B1/HEXA/HPRT1/…	139
GO:1990266	neutrophil migration	33/3235	107/18744	0.308411	1.78697	3.72845	0.00039644	0.00867692	0.00767527	BSG/C5AR1/C5AR2/CD177/CKLF/CSF3R/CXCL10/CXCL5/CXCL8/CXCR1/CXCR2/DNM1L/FCER1G/IL1B/IL1R1/IL23A/MDK/MIR223/MPP1/PF4/PF4V1/PIKFYVE/PPBP/PPIB/PRTN3/RAC2/S100A12/S100A8/S100A9/SELENOK/TNFAIP6/TREM1/XCL1	33
GO:0051258	protein polymerization	71/3235	281/18744	0.252669	1.464	3.57916	0.000413603	0.00902312	0.00798151	ADD3/AIF1/ALOX15/ARHGAP6/ARL2/ARPC2/ARPC3/ARPC4/AVIL/BAIAP2/BBS4/CAMSAP3/CAPZA1/CAPZA2/CD2AP/CDC42EP1/CDC42EP2/CDC42EP4/CPAP/CHMP4A/CHMP4B/COTL1/CTTN/DIAPH2/DRG1/ESAM/FBXO5/FES/GIT1/GSN/HAUS1/HAUS6/HAX1/HCK/HSP90AA1/INF2/JAK2/KANK2/LMOD1/MID1IP1/MKKS/MSRB1/MYADM/NDE1/NDEL1/NEDD1/PAK1/PFN1/PIK3R2/PINK1/PRUNE1/PYCARD/RASA1/RDX/RNF135/RPS3/SKA1/SPTA1/SPTB/SSH2/STMN1/TBCD/TENM1/TMOD4/TPPP3/TPX2/TUBB1…	71
GO:0032879	regulation of localization	415/3235	2082/18744	0.199328	1.15493	3.42432	0.000414992	0.00902312	0.00798151	ABCG1/ABI3/ABLIM3/ACD/ACHE/ACVR1C/ADORA3/ADTRP/AFDN/AHNAK/AIMP1/AKT1/ALOX15/ANXA1/ANXA2/ANXA6/APP/APPL1/ARHGAP1/ARL6IP1/ARPC3/ARRB1/ARRB2/ARV1/ATF4/ATG3/ATG5/ATP5IF1/ATP8A1/ATP9A/ATPSCKMT/AURKB/AZU1/B2M/B9D1/BAD/BBC3/BCL2/BEST3/BIRC5/BMP2K/BMP6/BMP8A/BNIP3L/BORA/BSG/BTF3/BTK/C2CD5/CA2/CACNG6/CACNG8/CALM2/CALM3/CAMK1/CASP3/CAV1/CCDC32/CCDC66/CCDC88A/CCN3/CCNE1/CCR2/CCR5/CCT2/CCT4/CCT8/CD151/CD160/…	415
GO:0050727	regulation of inflammatory response	104/3235	442/18744	0.235294	1.36332	3.53037	0.00041613	0.00902312	0.00798151	AGER/AIM2/ALOX15/ANXA1/APP/ATM/BIRC2/BTK/CASP1/CASP3/CASP4/CASP5/CCN3/CCR2/CEBPA/CEBPB/CLEC12A/DNASE1L3/ELANE/ELF4/ETS1/FAM76B/FCGR1A/FFAR2/FFAR4/FPR2/GATA3/GBP2/GBP3/GBP5/GHRL/GIT1/GNAS/GPSM3/GPX1/HCK/IDO1/IGF1/IL15/IL18/IL1B/IL1R1/IL23A/IL4/JAK2/KARS1/LGALS2/LRRK2/LYN/MCPH1/MDK/MEFV/METRNL/MGLL/MGST2/MIR142/MIR223/MMP8/NEAT1/NINJ1/NLRP7/NLRX1/NMI/NR1D1/PARK7/PBK/PGLYRP1/PSMA1/PSMA6/PTPN2/PYCARD…	104
GO:0072657	protein localization to membrane	139/3235	618/18744	0.224919	1.30321	3.50067	0.000416691	0.00902312	0.00798151	ABI3/AFDN/AGER/AKT1/ANK1/APPL1/ARL5B/ARL6IP1/ATG3/BAG6/BLZF1/BSG/C2CD5/CAMLG/CAV1/CCDC47/CCDC88A/CHM/CHMP4A/CHMP4B/CHP1/CSK/DAB2/EFR3A/EHD3/EMC1/EMC10/EMC3/EMC6/EMC9/F11R/HYCC1/FLOT2/GABARAP/GAS6/GOLGA4/GPHN/GSN/HSP90AA1/HSPA4/HSPA5/IFT20/INPP5K/ITGA4/ITGB1/ITGB1BP1/MACF1/KIF2C/LAMTOR1/LRP1/LRRC4/LZTFL1/MADCAM1/MIR223/MTX2/MYADM/MYL12A/NACA/NACA2/NACA4P/NDUFA13/NECAB2/NGDN/NUMB/NUP54/OGT/OPTN/P2R…	139
GO:0046685	response to arsenic-containing substance	14/3235	32/18744	0.4375	2.53493	3.96888	0.000422014	0.00909004	0.00804071	AQP9/ATR/CDKN1A/CYP1B1/DHX36/GSTO1/HNRNPA1/MKNK2/PPIF/SERPINF1/SLC38A2/ZC3H12A/ZFAND1/ZFAND2A	14
GO:1905820	positive regulation of chromosome separation	14/3235	32/18744	0.4375	2.53493	3.96888	0.000422014	0.00909004	0.00804071	AURKB/BIRC5/CDC20/CDCA8/DLGAP5/ESPL1/NCAPG2/NSMCE2/RB1/SKA1/SKA3/SMC2/SMC4/UBE2C	14
GO:0043462	regulation of ATP-dependent activity	21/3235	58/18744	0.362069	2.09787	3.82448	0.000424156	0.00911209	0.00806021	ATP5IF1/DNAJB11/DNAJB2/DNAJC24/DNAJC9/HNRNPU/LTF/MSH2/MSH3/MYBPC3/MYL4/PFN1/PPIF/SETMAR/SSBP1/TP53/TSC1/UBLCP1/UHRF1/VCPKMT/VMP1	21
GO:0072521	purine-containing compound metabolic process	132/3235	583/18744	0.226415	1.31188	3.49393	0.000433188	0.00928163	0.00821018	ACAT1/ACSM3/MAPDA/ADCY4/ADK/ADSL/AK4/APP/ARL2/ASPDH/ATP5F1C/ATP5F1E/ATP5IF1/ATP5MC1/ATP5MK/ATP5ME/ATP5MF/ATP5MG/ATP5MJ/ATP5PB/ATP5PD/ATP5PF/ATP5PO/ATP6V1A/ATPSCKMT/BAD/BCKDK/BLOC1S6/BPNT1/CBFA2T3/CBR4/CD38/DGAT2/DLAT/DNM1L/DNPH1/EFL1/ELOVL4/ELOVL7/FAR1/FIS1/G6PD/GALK1/GIMAP7/GIT1/GTPBP1/GUCY1B1/HINT1/HPRT1/HSD17B4/HSPA8/IDO1/IGF1/IL4/IMPDH1/KCNAB2/LDHA/LDHB/LRRK2/MACROD1/MCEE/MDH1/MMUT/MPP1/NDUFA…	132
GO:0042542	response to hydrogen peroxide	31/3235	99/18744	0.313131	1.81432	3.7102	0.000437674	0.00932865	0.00825177	BCL2/BNIP3/CASP3/CDK1/CYP1B1/ECT2/EZH2/FKBP1B/GPX1/HBA2/HP/IL18BP/IL18RAP/KDM6B/MAP1LC3A/NET1/PARK7/PCNA/PPIF/RELA/RHOB/RPS3/SDC1/SIRPA/SMPD3/SOD1/SPHK1/TOP2B/TXN/UBE3A/ZNF277	31
GO:0098869	cellular oxidant detoxification	31/3235	99/18744	0.313131	1.81432	3.7102	0.000437674	0.00932865	0.00825177	CD36/CLIC2/DHFR/GPX1/GPX3/GPX7/GSTO1/HBA2/HBG1/HBG2/HBM/HBQ1/HBZ/HP/LTC4S/MGST2/MPO/PARK7/PRDX1/PRDX2/PRDX4/PRDX5/PRDX6/PTGS1/S100A9/SELENOF/SELENOS/SOD1/SRXN1/TXN/TXNRD2	31
GO:0001906	cell killing	67/3235	263/18744	0.254753	1.47607	3.551	0.000464786	0.00988064	0.00874004	AGER/APOL1/ARG1/ARRB2/AZU1/B2M/CAMP/CD160/CD2/CFH/CLEC12B/CRTAM/CTSG/CX3CR1/CXCL10/CXCL8/DEFA4/DNASE1L3/EBAG9/ELANE/F2RL1/FCGR1A/FCGR1BP/FCGR2A/GBP2/GBP3/GBP5/GSDMB/GZMA/GZMH/H2BC12/HLA-DRA/HPRT1/IL18/IL18RAP/IL23A/IL4/KLRB1/KLRC4-KLRK1/LEP/LGALS9/LTF/NINJ1/PF4/PGLYRP1/PIK3R6/PLEKHM2/PPBP/PRDX1/PVR/RNF19B/ROMO1/RPL30/S100A12/SH2D1A/SLAMF7/SPI1/STAP1/STX7/TGFB1/TIGIT/TOR2A/TREM1/TUBB4B/TYROBP/VAMP…	67
GO:0032103	positive regulation of response to external stimulus	150/3235	676/18744	0.221893	1.28568	3.45511	0.00047426	0.0100558	0.00889497	AGER/AIF1/AIM2/AKIRIN2/AKT1/APP/APPL1/ARG1/ARRB2/AURKB/AZU1/BIRC2/BMP6/BTK/C5AR1/CARD8/CASP1/CASP3/CASP4/CASP5/CASP6/CAV1/CCR2/CD160/CD274/CD36/CEBPA/CEBPB/CGAS/CPTP/CRTAM/CX3CR1/CXCL10/CXCL8/CXCR2/TASL/DDX60/DNM1L/ECSIT/ERBIN/ETS1/F2RL1/FCGR1A/FFAR2/FKBP1B/FPR2/GAS6/GBP2/GBP3/GBP5/GPSM3/HCK/HMGB2/HSP90AA1/HSPA8/HSPB1/HSPD1/IDO1/IFIH1/IL15/IL18/IL18RAP/IL1B/IL23A/IRF4/IRF7/KARS1/KLRC4-KLRK1/LGALS…	150
GO:0043393	regulation of protein binding	33/3235	108/18744	0.305556	1.77043	3.66718	0.000477644	0.0101012	0.00893518	AKT1/ANXA2/AURKA/B2M/BTBD1/CAMK1/CARD16/CDKN1A/CLDN5/CTNNBIP1/DAB2/DNAJB2/EPB41/FKBP1A/HDAC5/IDE/ITGA4/ITGB1BP1/LRP1/LRRK2/MARK2/MITD1/NMD3/NVL/PLK1/PTPRF/RALB/RAN/RAPGEF2/RPL11/SLPI/TLE5/USP33	33
GO:0034599	cellular response to oxidative stress	65/3235	254/18744	0.255906	1.48275	3.53781	0.000491458	0.0103503	0.00915552	AIF1/ALDH3B1/ATF4/ATM/BNIP3/BTK/CD36/CDK1/CHCHD2/CYP1B1/DHFR/ECT2/EZH2/FOS/FOXO3/G6PD/GLRX2/GPR37L1/GPX1/GPX7/IL18BP/IL18RAP/KDM6B/LRRK2/MAP1LC3A/MPO/NET1/NME8/NUDT2/OXR1/PARK7/PCNA/PDCD10/PDK2/PINK1/PNPLA8/PPIF/PRDX1/PRDX2/PRDX5/PXN/PYCR1/PYROXD1/RBX1/RELA/RHOB/ROMO1/RPS3/SELENOS/SIRPA/SLC25A14/SLC7A11/SMPD3/SOD1/SPHK1/SRXN1/STX2/SUMO4/TOP2B/TP53/TXN/VKORC1L1/VRK2/ZC3H12A/ZNF277	65
GO:0032101	regulation of response to external stimulus	244/3235	1167/18744	0.209083	1.21145	3.40678	0.000491966	0.0103503	0.00915552	ADTRP/AGER/AIF1/AIM2/AKIRIN2/AKT1/ALOX12/ALOX15/ANXA1/ANXA2/APOBEC3G/APP/APPL1/ARG1/ARG2/ARRB2/ATG5/ATM/AURKB/AZU1/BIRC2/BMP6/BTK/C5AR1/C5AR2/CALHM6/CARD16/CARD8/CASP1/CASP3/CASP4/CASP5/CASP6/CAV1/CCN3/CCR2/CD160/CD274/CD36/CD9/CEBPA/CEBPB/CFH/CGAS/CLEC12A/CLEC12B/CPTP/CRTAM/CX3CR1/CXCL10/CXCL8/CXCR2/TASL/DDX60/DNASE1L3/DNM1L/DTX4/DUSP1/ECSIT/ELANE/ELF4/ELMOD2/ERBIN/ETS1/F2RL1/FAM76B/FCGR1A/FFAR2…	244
GO:0051438	regulation of ubiquitin-protein transferase activity	15/3235	36/18744	0.416667	2.41422	3.87899	0.000501676	0.0105274	0.00931218	CDC14B/CDC20/CDKN2A/FBXO5/FBXW7/FEM1B/FZR1/MAD2L1/PINK1/PLK1/RPL11/RPL23/RPL5/RPS7/UBE2C	15
GO:0050863	regulation of T cell activation	94/3235	395/18744	0.237975	1.37886	3.47561	0.00051661	0.010813	0.00956473	ACTL6A/AGER/AIF1/AKT1/ANXA1/ARG1/ARG2/B2M/BAD/BATF/BTN2A2/CAMK4/CASP3/CAV1/CCR2/CD160/CD2/CD274/CD3E/CD5/CD6/CD69/CDKN2A/CEBPB/CGAS/CLC/CLECL1P/CRTAM/CSK/CTLA4/CTSG/FGL2/FLOT2/FOXO3/GATA3/GLMN/HLA-DQA2/HLA-DQB2/HLA-DRA/HLX/HSPD1/ICOS/IDO1/IGF1/IL15/IL18/IL1B/IL23A/IL4/IRF4/JAK2/KLRC4-KLRK1/LAPTM5/LAX1/LEP/LGALS9/LYN/MDK/METTL3/NFKBID/OPA1/PDE5A/PHF10/PIK3R6/PRDX2/PRKCZ/PTPN11/PTPN2/PTPN22/PYCARD/…	94
GO:0140467	integrated stress response signaling	19/3235	51/18744	0.372549	2.1586	3.78392	0.000520721	0.010871	0.00961612	AKT1/AKT3/ATF4/BATF/BATF3/CEBPA/CEBPB/CEBPD/CEBPE/CREBZF/DDIT3/EIF2AK1/FOS/HERC5/HSPA5/NFE2/OMA1/PPP1R15A/PTPN2	19
GO:0002699	positive regulation of immune effector process	68/3235	269/18744	0.252788	1.46469	3.50597	0.000533121	0.0111015	0.00981994	ANXA1/ARG1/B2M/BTK/CCR2/CD160/CD177/CD36/CRTAM/DDX1/DDX60/DENND1B/DHX36/DNAJB9/EXOSC3/F2RL1/FCGR1A/FFAR2/GAB2/GATA3/HLA-DRA/HLX/HSPD1/IL13RA1/IL18/IL18R1/IL18RAP/IL1B/IL1R1/IL23A/IL4/KLRC4-KLRK1/LAPTM5/LGALS9/MLH1/MSH2/MZB1/NFKBID/OPA1/PHB1/PHB2/PRKCZ/PTAFR/PVR/PYCARD/RARA/RASGRP4/RIF1/RSAD2/SECTM1/SH2D1A/SHB/SHLD2/SHLD3/SLC7A5/SNX4/SPI1/SPON2/STAP1/STX7/TGFB1/TLR7/TNFSF4/TYROBP/VAMP7/VAMP8/XCL1/…	68
GO:0042743	hydrogen peroxide metabolic process	20/3235	55/18744	0.363636	2.10696	3.75477	0.000540636	0.0112292	0.00993296	CYBB/GPX1/GPX3/HBA2/HBG1/HBG2/HBM/HBQ1/HBZ/HP/MPO/PARK7/PINK1/PRDX1/PRDX2/PRDX4/PRDX5/RAC2/SOD1/TXN	20
GO:0042770	signal transduction in response to DNA damage	47/3235	171/18744	0.274854	1.59254	3.55499	0.000545699	0.0113056	0.0100005	ATM/ATR/ATRX/BABAM1/BATF/BCL3/BLM/BRCA1/CDC14B/CDK1/CDK5RAP3/CDKN1A/CDKN2A/CHEK1/DYRK3/E2F1/EEF1E1/FBXO4/FEM1B/FOXO3/FOXO4/FZR1/GADD45A/HIC1/INTS7/LYN/MAPK3/MSH2/MUC1/PARP9/PLK1/PSMD10/PTPN11/RAD17/RAD51/RINT1/RNASEH2B/RPA4/RPS27L/SMYD2/SP100/SYF2/TP53/TRIAP1/UFL1/WNT1/ZNF830	47
GO:0042255	ribosome assembly	21/3235	59/18744	0.355932	2.06232	3.73249	0.000552664	0.0114208	0.0101024	BRIX1/DHX29/EFL1/EIF5/FAU/MRPS7/MRTO4/MTERF3/MTERF4/NPM1/RPL11/RPL24/RPL5/RPS14/RPS27/RPS27L/RPSA/RPSA2/RRP7BP/SBDS/XRCC5	21
GO:0051252	regulation of RNA metabolic process	734/3235	3852/18744	0.19055	1.10407	3.30955	0.00056259	0.0115965	0.0102578	ABCE1/ABLIM3/ACTL6A/ACTN1/ACTR3/ACTR6/ADNP2/ADORA3/AGER/AIM2/AKIRIN2/AKT1/ANKRD49/ANXA2/ANXA3/APEX1/APOBEC3A/APOBEC3G/APP/ARID3B/ARID4A/ARID4B/ARID5B/ARMCX3/ARRB1/ARRB2/ASCC2/ATAD2/ATF4/ATM/ATRX/AURKB/BACH2/BASP1/BATF/BATF3/BAZ1A/BAZ2B/BCL3/BCLAF1/BCLAF3/BEND5/BEX1/BHLHE40/BIRC2/BIRC5/BLM/BMP6/BRCA1/BRD8/BRPF3/BTAF1/BTG2/BTK/BUD31/CAMK1/CAMK4/CARD16/CARD8/CARM1/CASC3/CASP8AP2/CAV1/CBFA2T3/CBX3/CC…	734
GO:0034612	response to tumor necrosis factor	62/3235	241/18744	0.257261	1.49061	3.50094	0.000564231	0.0116009	0.0102617	AIM2/AKT1/BIRC2/BRCA1/CAMP/CARD16/CARD8/CASP1/CASP3/CASP4/CD58/CEBPA/CHI3L1/CTSK/CX3CR1/CXCL16/CXCL8/CYP1B1/ERBIN/F2RL1/FOS/FOXO3/GAS6/GATA3/GBP2/GBP3/HYAL3/IGBP1/IL18BP/INPP5K/JAK2/LAPTM5/LIMS1/MAPK3/MIR142/MMP8/NKIRAS1/NKX3-1/NMNAT3/NR1D1/NSMAF/PLVAP/PTPN2/PYCARD/RELA/RORA/RPS3/RPS6KB1/SHARPIN/SMPD3/SPHK1/SPPL2A/TMSB4X/TNFRSF17/TNFRSF1A/TP53/YTHDC2/ZC3H12A/ZFAND6/ZFP36/ZFP36L1/ZNF675	62
GO:0002369	T cell cytokine production	16/3235	40/18744	0.4	2.31765	3.81003	0.000568426	0.0116285	0.0102861	ARG1/B2M/CCR2/CLC/DENND1B/GATA3/IL18/IL18R1/IL1B/IL1R1/IL4/PRKCZ/RSAD2/SECTM1/TNFSF4/XCL1	16
GO:0002724	regulation of T cell cytokine production	16/3235	40/18744	0.4	2.31765	3.81003	0.000568426	0.0116285	0.0102861	ARG1/B2M/CCR2/CLC/DENND1B/GATA3/IL18/IL18R1/IL1B/IL1R1/IL4/PRKCZ/RSAD2/SECTM1/TNFSF4/XCL1	16
GO:0140588	chromatin looping	46/3235	167/18744	0.275449	1.59599	3.53323	0.000590215	0.0120439	0.0106536	AK6/ALPL/ASCC3/ATAD2/ATRX/BLM/CHD1/CHD9/DDX1/DDX10/DDX3Y/DDX47/DDX50/DDX55/DDX60/DDX60L/DHX15/DHX29/DHX32/DHX34/DHX36/EID3/EIF4A2/ENTPD1/FANCM/HSPA5/IFIH1/MCM2/MCM4/MCM8/MTREX/NSMCE1/NSMCE2/NSMCE4A/PIF1/RAD54L/RECQL/RECQL4/SMARCAD1/SMC5/SMC6/AFG2A/TDRD9/VPS4A/YME1L1/YTHDC2	46
GO:1902600	proton transmembrane transport	51/3235	190/18744	0.268421	1.55527	3.51337	0.000595258	0.0121165	0.0107178	ATP5F1C/ATP5F1E/ATP5MC1/ATP5ME/ATP5MF/ATP5MG/ATP5PB/ATP5PD/ATP5PF/ATP5PO/ATP6V0D1/ATP6V1A/ATP6V1E1/ATP6V1G1/COA8/COX17/COX4I1/COX5B/COX6B1/COX8A/HVCN1/NDUFA1/NDUFA2/NDUFA3/NDUFA4/NDUFA5/NDUFA6/NDUFA8/NDUFB1/NDUFB2/NDUFB3/NDUFB5/NDUFB6/NDUFC1/NDUFS3/NDUFS4/NDUFS5/NDUFV2/PHB2/PPIF/RNASEK/SLC11A1/SLC15A3/SLC15A4/SLC16A1/SLC25A14/SLC47A1/SLC4A10/UCP2/UQCR10/UQCRH	51
GO:0034614	cellular response to reactive oxygen species	42/3235	149/18744	0.281879	1.63324	3.5443	0.000599255	0.0121674	0.0107628	ATM/BNIP3/BTK/CD36/CDK1/CYP1B1/DHFR/ECT2/EZH2/FOS/FOXO3/GLRX2/GPR37L1/IL18BP/IL18RAP/KDM6B/LRRK2/MAP1LC3A/MPO/NET1/NME8/PARK7/PCNA/PDCD10/PDK2/PINK1/PPIF/PRDX1/PRDX2/PRDX5/PXN/RELA/RHOB/ROMO1/RPS3/SIRPA/SMPD3/SOD1/SPHK1/TOP2B/TXN/ZNF277	42
GO:0045047	protein targeting to ER	17/3235	44/18744	0.386364	2.23864	3.75678	0.000621561	0.0125889	0.0111357	BAG6/CHMP4A/CHMP4B/HSPA5/RN7SL1/RN7SL2/SEC61B/SEC61G/SRP14/SRP19/SRP72/SRP9/SRPRB/SSR3/TRAM2/VPS54/ZFAND2A	17
GO:0065004	protein-DNA complex assembly	62/3235	242/18744	0.256198	1.48445	3.46424	0.000633055	0.0127899	0.0113135	ASF1B/ATAD2/ATRX/BAZ1A/BDP1/CABIN1/CDC45/CDT1/CENPA/CENPF/CENPH/CENPK/CENPN/CENPT/CENPW/DLGAP5/DNAJC9/GMNN/GTF2A2/GTF2B/H1-0/H1-10/H1-2/H1-5/H2BC21/H2BC7/H2BC8/H2BC9/H3C10/H4C11/H4C3/HAT1/HJURP/HMGB2/MCM2/MED10/MED21/MED25/MED31/MED7/MIS12/MIS18A/NAA60/NAP1L1/NASP/NPM1/OIP5/POLR1E/PSMC6/RAD51/RAD51C/RB1/RRN3/RSF1/SET/SHPRH/SUGT1/TAF11/TAF7/TAF9/THRA/TP53	62
GO:0002705	positive regulation of leukocyte mediated immunity	43/3235	154/18744	0.279221	1.61784	3.51611	0.000644634	0.0129806	0.0114822	ARG1/B2M/BTK/CD160/CD177/CRTAM/DDX1/DENND1B/DHX36/EXOSC3/F2RL1/FCGR1A/GATA3/HLA-DRA/HSPD1/IL18/IL18R1/IL18RAP/IL1B/IL1R1/IL23A/IL4/KLRC4-KLRK1/MLH1/MSH2/PRKCZ/PTAFR/PVR/RASGRP4/RIF1/RSAD2/SECTM1/SH2D1A/SHLD2/SHLD3/SPI1/STAP1/STX7/TGFB1/TNFSF4/TYROBP/XCL1/ZBTB1	43
GO:0008154	actin polymerization or depolymerization	50/3235	186/18744	0.268817	1.55756	3.49018	0.000645684	0.0129806	0.0114822	ADD3/AIF1/ALOX15/ARHGAP6/ARPC2/ARPC3/ARPC4/AVIL/BAIAP2/BBS4/CAPZA1/CAPZA2/CD2AP/CDC42EP1/CDC42EP2/CDC42EP4/COTL1/CTTN/DIAPH2/ESAM/F2RL1/GHRL/GSN/HAX1/HCK/INF2/JAK2/KANK2/LMOD1/MICAL2/MKKS/MSRB1/MYADM/PFN1/PIK3R2/PPP1R9B/PYCARD/RASA1/RDX/SH3BP1/SPATC1L/SPTA1/SPTB/SSH2/TENM1/TMOD4/TMSB4Y/VASP/WAS/WASHC3	50
GO:0002292	T cell differentiation involved in immune response	30/3235	97/18744	0.309278	1.792	3.57166	0.000676013	0.0135569	0.0119919	ANXA1/BATF/BCL3/CD69/CLEC4D/FCER1G/FGL2/GATA3/GPR183/HLA-DRA/HLX/ICOS/IL18/IL18R1/IL23A/IRF4/LGALS9/NFKBID/OPA1/PRKCZ/RARA/RORA/SHB/STAT3/STAT4/TBK1/TNFSF4/TSC1/ZBTB7B/ZC3H12A	30
GO:0032760	positive regulation of tumor necrosis factor production	33/3235	110/18744	0.3	1.73824	3.54654	0.000685252	0.0137084	0.0121259	AGER/APP/ARFGEF2/AZU1/BTK/CCR2/CD2/CD36/CYBB/FCGR1A/FCGR1BP/FCGR2A/HSPB1/IFIH1/IFNGR1/IL23A/JAK2/LEP/LGALS9/LRRK2/LY96/MMP8/OAS3/PF4/PTAFR/PTPN11/PYCARD/SELENOK/SETD4/SPON2/STAT3/TGFB1/TYROBP	33
GO:0071539	protein localization to centrosome	15/3235	37/18744	0.405405	2.34897	3.75116	0.000710253	0.0141737	0.0125375	AURKA/BBS4/CCDC14/CEP131/CEP350/CEP78/DISC1/GOLGB1/MCPH1/PARD6A/PCM1/SNX10/SPAG5/STIL/TRIM69	15
GO:0002218	activation of innate immune response	79/3235	325/18744	0.243077	1.40842	3.39218	0.000719176	0.0143167	0.012664	AIM2/AKT1/APP/APPL1/ARRB2/AURKB/BIRC2/BTK/CARD8/CASP1/CASP6/CAV1/CD274/CD36/CGAS/CPTP/TASL/DDX60/ECSIT/ERBIN/F2RL1/FFAR2/GBP2/GBP5/HCK/HSP90AA1/HSPA8/HSPD1/IFIH1/IRF4/IRF7/KLRC4-KLRK1/LTF/LY96/LYN/MAPKAPK3/MATR3/MEFV/NINJ1/NLRX1/NMI/NR1D1/OAS3/OGT/OTUD4/PAK1/PHB1/PHB2/PPP6C/PSPC1/PTPN22/PYCARD/RAB11FIP2/RELA/RIOK3/RNF135/RPS6KA3/RSAD2/S100A8/S100A9/SEC14L1/SLC15A3/SLC15A4/SQSTM1/TAX1BP1/TBK1/TLR1…	79
GO:0030041	actin filament polymerization	43/3235	155/18744	0.277419	1.6074	3.468	0.000745598	0.0148065	0.0130973	ADD3/AIF1/ALOX15/ARHGAP6/ARPC2/ARPC3/ARPC4/AVIL/BAIAP2/BBS4/CAPZA1/CAPZA2/CD2AP/CDC42EP1/CDC42EP2/CDC42EP4/COTL1/CTTN/DIAPH2/ESAM/GSN/HAX1/HCK/INF2/JAK2/KANK2/LMOD1/MKKS/MSRB1/MYADM/PFN1/PIK3R2/PYCARD/RASA1/RDX/SPTA1/SPTB/SSH2/TENM1/TMOD4/VASP/WAS/WASHC3	43
GO:0051984	positive regulation of chromosome segregation	13/3235	30/18744	0.433333	2.51079	3.78221	0.00075445	0.0149458	0.0132205	AURKB/BIRC5/CCNB1/CDCA8/CDK1/HNRNPU/NCAPG2/SKA1/SKA3/SMC2/SMC4/SMC5/SMC6	13
GO:0009891	positive regulation of biosynthetic process	533/3235	2746/18744	0.194101	1.12464	3.22887	0.000775664	0.0153233	0.0135544	ABCG1/ABLIM3/ACTL6A/ACTN1/ACTR3/ACTR6/ADTRP/AFDN/AGER/AGO3/AGPAT1/AGPAT2/AIF1/AIM2/AKIRIN2/AKT1/ANKRD49/ANXA1/ANXA2/APEX1/APOBEC2/APOBEC3A/APP/APPL1/ARFGEF2/ARID3B/ARID4A/ARID4B/ARID5B/ARMCX3/ARRB1/ARRB2/ATAD2/ATF4/ATM/ATR/ATRX/AZU1/B2M/BATF/BCL3/BCLAF1/BCLAF3/BEX1/BIRC2/BLM/BMP6/BRCA1/BRD8/BSG/BTK/BUD31/C5AR1/CAMK1/CAMK4/CAMP/CARD8/CARM1/CASP1/CAV1/CCAR1/CCDC124/CCNA2/CCNC/CCR2/CCT2/CCT4/CCT8/CD…	533
GO:0051607	defense response to virus	78/3235	321/18744	0.242991	1.40792	3.36675	0.000782524	0.0153233	0.0135544	AIM2/AIMP1/APOBEC3A/APOBEC3G/ATG5/AZU1/BCL2/BNIP3/BNIP3L/CARD8/CASP1/CGAS/CXCL10/DDX1/DDX60/DDX60L/DHX15/DHX36/ELMOD2/EXOC1/F2RL1/FGL2/GBP2/GBP3/GBP5/HERC5/HSP90AA1/IFI44L/IFI6/IFIH1/IFIT1B/IFIT3/IFIT5/IFITM2/IFITM3/IFNAR2/IFNGR1/IL15/IL1B/IL23A/IRF7/MARCHF2/MLKL/MORC3/MUL1/MX1/OAS3/PARP9/PHB1/PHB2/POLR3F/POLR3K/PYCARD/RAB2B/RB1CC1/RELA/RIOK3/RNASE2/RNASE6/RNF135/RPSA/RSAD2/RTP4/SAMHD1/SELENOK/SE…	78
GO:0071459	protein localization to chromosome, centromeric region	16/3235	41/18744	0.390244	2.26112	3.69197	0.000784301	0.0153233	0.0135544	AURKB/BOD1/BUB1B/CDK1/CENPA/CENPQ/H2AC8/H4C11/H4C3/KNL1/MIS18A/RB1/SMC5/SPDL1/ZW10/ZWILCH	16
GO:0090199	regulation of release of cytochrome c from mitochondria	16/3235	41/18744	0.390244	2.26112	3.69197	0.000784301	0.0153233	0.0135544	AKT1/BAD/BBC3/BIK/BNIP3/GPX1/IFI6/IGF1/OPA1/PINK1/PPIF/PSMD10/PYCARD/TNFSF10/TP53/TRIAP1	16
GO:0031536	positive regulation of exit from mitosis	5/3235	6/18744	0.833333	4.82844	4.28352	0.000784795	0.0153233	0.0135544	BIRC5/CDCA5/PHB2/TGFB1/UBE2C	5
GO:0071500	cellular response to nitrosative stress	5/3235	6/18744	0.833333	4.82844	4.28352	0.000784795	0.0153233	0.0135544	ATG5/ATM/DDIT3/DNAJA1/PARK7	5
GO:0032609	type II interferon production	36/3235	124/18744	0.290323	1.68217	3.48077	0.000790564	0.0153622	0.0135888	APP/BCL3/CCR2/CD160/CD2/CD274/CD3E/CRTAM/DDIT3/F2RL1/GAS6/GATA3/HSPD1/IL18/IL18R1/IL1B/IL1R1/IL23A/JAK2/KLRC4-KLRK1/LAPTM5/LGALS9/PGLYRP1/PTPN22/PYCARD/RARA/SIRPA/SLC11A1/SLC7A5/TLR7/TNFSF4/UBA5/UFC1/UFSP2/XCL1/ZC3H12A	36
GO:0032649	regulation of type II interferon production	36/3235	124/18744	0.290323	1.68217	3.48077	0.000790564	0.0153622	0.0135888	APP/BCL3/CCR2/CD160/CD2/CD274/CD3E/CRTAM/DDIT3/F2RL1/GAS6/GATA3/HSPD1/IL18/IL18R1/IL1B/IL1R1/IL23A/JAK2/KLRC4-KLRK1/LAPTM5/LGALS9/PGLYRP1/PTPN22/PYCARD/RARA/SIRPA/SLC11A1/SLC7A5/TLR7/TNFSF4/UBA5/UFC1/UFSP2/XCL1/ZC3H12A	36
GO:1903037	regulation of leukocyte cell-cell adhesion	93/3235	395/18744	0.235443	1.36419	3.34104	0.000797279	0.0154558	0.0136716	ACTL6A/ADTRP/AGER/AIF1/AKT1/ANXA1/ARG1/ARG2/B2M/BAD/BTN2A2/CASP3/CAV1/CCR2/CD160/CD274/CD3E/CD5/CD6/CD69/CDKN2A/CEBPB/CLECL1P/CRTAM/CSK/CTLA4/CTSG/ELANE/ETS1/FGL2/FLOT2/FOXO3/GATA3/GCNT1/GLMN/GP1BA/HLA-DQA2/HLA-DQB2/HLA-DRA/HLX/HSPD1/ICOS/IDO1/IGF1/IL15/IL18/IL1B/IL23A/IL4/ITGA4/JAK2/KLRC4-KLRK1/LAPTM5/LAX1/LEP/LGALS9/LYN/MDK/NFKBID/OPA1/PDE5A/PHF10/PIK3R6/PRDX2/PRKCZ/PTAFR/PTPN11/PTPN2/PTPN22/PY…	93
GO:0002440	production of molecular mediator of immune response	59/3235	230/18744	0.256522	1.48632	3.38922	0.000815725	0.0157385	0.0139217	ARG1/ATG5/B2M/BATF/BTK/CALHM6/CCR2/CD160/CD36/CGAS/CLC/DDX1/DENND1B/DHX36/DNAJB9/ELANE/EXOSC3/F2RL1/FFAR2/GATA3/HSPD1/IL13RA1/IL18/IL18R1/IL1B/IL1R1/IL4/SANBR/LAPTM5/LIG4/LITAF/MLH1/MSH2/MSH3/MZB1/NLRX1/PHB1/PHB2/PKN1/POLB/POLL/PRKCZ/PYCARD/RIF1/RSAD2/SAMHD1/SECTM1/SHLD2/SHLD3/SLC15A4/SLC7A5/SPON2/TGFB1/TLR7/TNFSF4/TREM1/UBE2J1/XCL1/XRCC4	59
GO:0046034	ATP metabolic process	59/3235	230/18744	0.256522	1.48632	3.38922	0.000815725	0.0157385	0.0139217	AK4/APP/ARL2/ATP5F1C/ATP5F1E/ATP5IF1/ATP5MC1/ATP5MK/ATP5ME/ATP5MF/ATP5MG/ATP5MJ/ATP5PB/ATP5PD/ATP5PF/ATP5PO/ATP6V1A/ATPSCKMT/BAD/BLOC1S6/CBFA2T3/DNM1L/FIS1/GALK1/GIT1/HSPA8/IGF1/IL4/LDHA/NDUFA1/NDUFA13/NDUFA2/NDUFA3/NDUFA5/NDUFA6/NDUFA8/NDUFAB1/NDUFB1/NDUFB2/NDUFB3/NDUFB5/NDUFB6/NDUFC1/NDUFS3/NDUFS4/NDUFS5/NDUFV2/NUDT2/OGT/PFKFB2/PINK1/PRKACA/STAT3/STOML2/TGFB1/TMSB4X/UCHL1/UCP2/VPS9D1	59
GO:0000184	nuclear-transcribed mRNA catabolic process, nonsense-mediated decay	17/3235	45/18744	0.377778	2.18889	3.64674	0.000839996	0.0161303	0.0142683	CASC3/DCP2/DHX34/EIF3E/ETF1/GSPT1/MAGOH/PNRC1/PNRC2/SMG1/SYNCRIP/SKIC3/UPF2/UPF3A/UPF3B/SKIC8/ZC3H12A	17
GO:0044786	cell cycle DNA replication	17/3235	45/18744	0.377778	2.18889	3.64674	0.000839996	0.0161303	0.0142683	ATRX/BLM/CDC45/CDC7/CDT1/E2F8/FBXO5/FEN1/GINS1/GMNN/MCM2/MCM4/NUGGC/PCNA/RAD51/TK1/ZNF830	17
GO:0034976	response to endoplasmic reticulum stress	70/3235	283/18744	0.24735	1.43318	3.35347	0.000849445	0.0162734	0.0143948	AKT1/AKT3/ALOX15/APP/ATF4/BAG6/BBC3/BCL2/CASP4/CAV1/CCDC47/CDK5RAP3/CEBPB/COPS5/CREBRF/CREBZF/CXCL8/DDIT3/DERL3/DNAJB2/DNAJB9/EDEM3/ERLEC1/ERP27/ERP29/ERP44/FBXO2/GRINA/HSP90B1/HSPA5/JKAMP/LRRK2/MANF/NR1H2/OPA1/PARK7/PARP8/PDIA4/PDIA6/PIGBOS1/PIK3R2/PPP1R15A/PSMC6/PTPN2/RCN3/RHBDD2/RNF139/RNF175/SDF2L1/SEC61B/SELENOK/SELENOS/STT3B/SVIP/TMBIM4/TMEM258/TMX1/TP53/TRIM25/TXNDC12/UBA5/UBE2J1/UBXN2A/UB…	70
GO:0051177	meiotic sister chromatid cohesion	9/3235	17/18744	0.529412	3.06748	3.8949	0.000859231	0.0163455	0.0144586	BUB1/BUB1B/GTF2B/PPP2R1A/RAD51C/REC8/SMC1A/SMC3/STAG3	9
GO:0051382	kinetochore assembly	9/3235	17/18744	0.529412	3.06748	3.8949	0.000859231	0.0163455	0.0144586	CENPA/CENPF/CENPH/CENPK/CENPT/CENPW/DLGAP5/MIS12/SUGT1	9
GO:0071243	cellular response to arsenic-containing substance	9/3235	17/18744	0.529412	3.06748	3.8949	0.000859231	0.0163455	0.0144586	DHX36/GSTO1/HNRNPA1/MKNK2/PPIF/SLC38A2/ZC3H12A/ZFAND1/ZFAND2A	9
GO:0006302	double-strand break repair	78/3235	322/18744	0.242236	1.40355	3.33594	0.000861284	0.0163463	0.0144593	ACTL6A/ATM/ATR/BABAM1/BLM/BRCA1/BRD8/CDC45/CDC7/CDCA5/CGAS/CHEK1/DDX1/DEK/EID3/EPC1/EPC2/FANCM/FEN1/FOXM1/GINS4/HMGB2/HPF1/HTATSF1/ING3/LIG4/MBTD1/MCM2/MCM4/MCM8/MLH1/MORF4L2/MSH2/NABP1/NSMCE1/NSMCE2/NSMCE4A/PARP2/PARP9/PHF10/PLK1/POLB/POLL/PPP4R2/PPP4R3B/PSMD14/RAD51/RAD51AP1/RAD51C/RAD54L/RBBP8/REC8/RECQL/RECQL4/RIF1/RPA3/RPA4/SAMHD1/SEM1/SETMAR/SFR1/SHLD2/SHLD3/SMARCAD1/SMC5/SMC6/TOP2B/TP53/TR…	78
GO:0007100	mitotic centrosome separation	8/3235	14/18744	0.571429	3.31093	3.95045	0.000871452	0.0164348	0.0145376	AURKA/CHEK1/KIF11/MAP9/NDE1/NDEL1/NEK2/RANBP1	8
GO:0032736	positive regulation of interleukin-13 production	8/3235	14/18744	0.571429	3.31093	3.95045	0.000871452	0.0164348	0.0145376	GATA3/IL18/IL4/IRF4/LGALS9/PRKCZ/RARA/TNFSF4	8
GO:0051053	negative regulation of DNA metabolic process	39/3235	138/18744	0.282609	1.63747	3.43272	0.000872003	0.0164348	0.0145376	ACD/ATM/ATR/BLM/CAMSAP3/CDKN1A/CDT1/CGAS/CHEK1/DCP2/DNAJC2/FBXO5/GMNN/GZMA/H1-0/H1-10/H1-2/H1-5/HNRNPA1/HNRNPU/MLH1/MSH2/MSH3/PIF1/PINX1/PLK1/RAD17/RIF1/RPS3/S100A11/SHLD2/SHLD3/SUB1/TP53/TTF1/UBQLN4/WAPL/XRCC5/XRN1	39
GO:0022411	cellular component disassembly	105/3235	456/18744	0.230263	1.33417	3.29941	0.000874126	0.0164368	0.0145394	ABCE1/ACVR1C/ADD3/ASCC2/ASCC3/ATAD2/ATG5/ATR/AURKA/AURKB/AVIL/BBOF1/BNIP3/CAPZA1/CAPZA2/CDK1/CDK5RAP3/CHMP1A/CHMP4A/CHMP4B/CHMP5/CKAP2/CTDNEP1/CTSG/CTSK/CX3CR1/DEDD2/DENR/DNAJC6/DNASE1L3/DYRK3/EEF2K/ELAC1/ELANE/ETF1/F2RL1/FSCN1/GABARAP/GAS2L1/GFM2/GSN/GSPT1/HBS1L/HSPA8/IL1B/ITGB1/KIF18B/KIF19/KIF2A/KIF2C/LMOD1/LRP1/LTN1/MAP1LC3A/MAP1LC3B/MCOLN1/MCTS1/MICAL2/MID1IP1/MMP8/MRPL58/MTIF2/MTIF3/MTRES1/…	105
GO:1901976	regulation of cell cycle checkpoint	18/3235	49/18744	0.367347	2.12845	3.6123	0.000878787	0.0164864	0.0145832	ANAPC15/AURKB/BIRC5/BRCA1/CCNB1/CDCA8/DUSP1/FBXO4/FEM1B/KNL1/MAD2L1/NDC80/PRP4K/RAD51/RNASEH2B/SKA1/SKA3/ZWINT	18
GO:0002444	myeloid leukocyte mediated immunity	34/3235	116/18744	0.293103	1.69828	3.4454	0.000906038	0.0169585	0.0150009	ANXA3/ARG1/AZU1/BTK/CCR2/CD177/CTSG/CX3CR1/DDX1/DHX36/DNASE1L3/ELANE/F2RL1/FCER1A/FCGR1A/FCGR1BP/FCGR2A/FES/GAB2/LGALS9/LYN/MILR1/PTAFR/RAC2/SNX4/SPI1/SPON2/STAP1/STXBP3/TREM1/TYROBP/VAMP2/VAMP7/VAMP8	34
GO:1901798	positive regulation of signal transduction by p53 class mediator	12/3235	27/18744	0.444444	2.57517	3.74072	0.000913167	0.0170528	0.0150842	ATM/ATR/CDK5RAP3/CDKN2A/EEF1E1/HIC1/RPL11/RPL23/RPL26/RPL37/RPS20/RPS7	12
GO:0051129	negative regulation of cellular component organization	160/3235	738/18744	0.216802	1.25618	3.24286	0.000931458	0.0173545	0.0153512	ABI3/ACD/ADD3/ADTRP/AKT1/ANAPC15/ANXA2/APP/APPL1/ARHGAP6/ATG3/ATG5/ATM/ATRX/AURKB/AVIL/B2M/BBOF1/BBS4/BIRC2/BIRC5/BMP6/BNIP3/BRCA1/BUB1/BUB1B/CAPZA1/CAPZA2/CARD8/CARM1/CAV1/CCNB1/CCNF/CD38/CDC20/CDC42/CDCA8/CENPF/CEP97/CHEK1/CKAP2/CNN2/CPTP/CRBN/CSK/CTNNBIP1/CXCL10/DAB2/DCP2/DENND5A/DNAJA4/DNAJB2/DUSP1/ESPL1/F11R/FBXO5/FEZ2/GAS2L1/GMFB/GMFG/GPX1/GSN/HNRNPA1/HNRNPU/HSPA5/HSPA8/IFI6/IGF1/IL1B/INPP5…	160
GO:0062197	cellular response to chemical stress	78/3235	323/18744	0.241486	1.3992	3.30522	0.000947057	0.0176049	0.0155726	AIF1/ALDH3B1/ATF4/ATG5/ATM/BAD/BNIP3/BTK/CASP1/CASP3/CAV1/CD36/CDK1/CHCHD2/CYP1B1/DDIT3/DHFR/DNAJA1/ECT2/EZH2/FOS/FOXO3/G6PD/GLRX2/GPR37L1/GPX1/GPX7/IL18BP/IL18RAP/KDM6B/LRRK2/MAP1LC3A/MPO/NET1/NINJ1/NME8/NUDT2/OXR1/PARK7/PCNA/PDCD10/PDK2/PINK1/PNPLA8/PPIF/PRDX1/PRDX2/PRDX5/PXN/PYCARD/PYCR1/PYROXD1/RBX1/RELA/RHOB/ROMO1/RPS3/SELENOS/SIRPA/SLC25A14/SLC7A11/SMPD3/SOD1/SPHK1/SRXN1/STX2/SUMO4/TOP2B/TP…	78
GO:2001242	regulation of intrinsic apoptotic signaling pathway	50/3235	189/18744	0.26455	1.53284	3.36248	0.000951322	0.0176439	0.0156071	AKT1/APP/ARMC10/ATF4/BAD/BBC3/BCL2/BCLAF1/CAV1/CDKN2D/DDIT3/DNAJA1/ELL3/ERP29/FBXW7/FIS1/GPX1/GRINA/HSPB1/IVNS1ABP/LRRK2/MUC1/NKX3-1/OPA1/PARK7/PINK1/PLEKHF1/PPIF/PTPN2/PYCARD/PYCR1/RPL26/RPS3/RPS7/RRN3/S100A8/S100A9/SELENOS/SFRP2/NHERF1/SOD1/TAF9/TAF9B/TP53/TPT1/TRIAP1/TXNDC12/URI1/VNN1/WNT1	50
GO:0032204	regulation of telomere maintenance	33/3235	112/18744	0.294643	1.7072	3.42835	0.000968369	0.0178786	0.0158147	ACD/ACTL6A/ATM/ATR/ATRX/AURKB/CCT2/CCT4/CCT8/DCP2/DHX36/EID3/FBXO4/GNL3/HDAC8/HNRNPA1/HNRNPA2B1/HNRNPU/HSP90AA1/MAPK3/NEK2/NSMCE1/NSMCE2/NSMCE4A/NVL/PIF1/PINX1/SMC5/SMC6/SMG1/TP53/XRCC5/XRN1	33
GO:0120034	positive regulation of plasma membrane bounded cell projection assembly	33/3235	112/18744	0.294643	1.7072	3.42835	0.000968369	0.0178786	0.0158147	ACTR3/ARPC2/AVIL/BBS4/CCDC88A/CDC42/CDC42EP1/CDC42EP2/CDC42EP4/CPAP/CEP120/CEP135/DOCK11/F2RL1/FAM98A/FSCN1/HSP90AA1/IFT20/IFT88/NDEL1/NEURL1/PFN1/PLEK2/PLEKHM1/RAB3IP/RAC2/SEPTIN7/SEPTIN9/SRF/TAPT1/TENM1/WASF2/WNT1	33
GO:0006270	DNA replication initiation	15/3235	38/18744	0.394737	2.28716	3.62741	0.000988035	0.0181593	0.016063	CCNE1/CDC34/CDC45/CDT1/CIZ1/GMNN/MCM10/MCM2/MCM4/NOC3L/ORC1/ORC3/ORC6/PRIM1/RPA4	15
GO:1905508	protein localization to microtubule organizing center	15/3235	38/18744	0.394737	2.28716	3.62741	0.000988035	0.0181593	0.016063	AURKA/BBS4/CCDC14/CEP131/CEP350/CEP78/DISC1/GOLGB1/MCPH1/PARD6A/PCM1/SNX10/SPAG5/STIL/TRIM69	15
GO:0016236	macroautophagy	88/3235	373/18744	0.235925	1.36698	3.2696	0.00101449	0.0186036	0.016456	AKT1/ATG16L2/ATG3/ATG4A/ATG4C/ATG5/ATG9A/ATM/ATP5IF1/ATP6V0D1/ATP6V1A/ATP6V1E1/ATP6V1G1/BNIP3/BNIP3L/CASP3/CDK5RAP3/CHMP1A/CHMP4A/CHMP4B/CHMP5/CTSK/CTTN/DNM1L/EIF2AK1/EMC6/EXOC1/EXOC4/FBXW7/FEZ2/GABARAP/GSK3A/IFT20/IFT88/IL4/LRRK2/MAP1LC3A/MAP1LC3B/MAPK3/MCOLN1/MUL1/NIPSNAP3A/NRBP2/OGT/OPTN/PHB2/PIKFYVE/PINK1/PIP4K2A/PLEKHM1/PRKACA/RAB1B/RAB2B/RAB33A/RALB/RB1CC1/RETREG1/RETREG2/RUFY4/SCFD1/SCOC/S…	88
GO:0006163	purine nucleotide metabolic process	103/3235	448/18744	0.229911	1.33213	3.24965	0.00102723	0.0187949	0.0166253	ADCY4/ADK/ADSL/AK4/APP/ARL2/ASPDH/ATP5F1C/ATP5F1E/ATP5IF1/ATP5MC1/ATP5MK/ATP5ME/ATP5MF/ATP5MG/ATP5MJ/ATP5PB/ATP5PD/ATP5PF/ATP5PO/ATP6V1A/ATPSCKMT/BAD/BLOC1S6/BPNT1/CBFA2T3/CD38/DNM1L/DNPH1/EFL1/FIS1/G6PD/GALK1/GIMAP7/GIT1/GTPBP1/GUCY1B1/HINT1/HPRT1/HSPA8/IDO1/IGF1/IL4/IMPDH1/KCNAB2/LDHA/LDHB/LRRK2/MDH1/MPP1/NDUFA1/NDUFA13/NDUFA2/NDUFA3/NDUFA5/NDUFA6/NDUFA8/NDUFAB1/NDUFB1/NDUFB2/NDUFB3/NDUFB5/NDUF…	103
GO:0010604	positive regulation of macromolecule metabolic process	644/3235	3371/18744	0.191041	1.10692	3.13049	0.00104683	0.0191106	0.0169045	ABCG1/ABLIM3/ACD/ACTL6A/ACTN1/ACTR3/ACTR6/ADTRP/AFDN/AGER/AGO3/AGPAT1/AGPAT2/AGTPBP1/AIF1/AIM2/AKIRIN2/AKT1/ALS2/ANKRD49/ANXA1/ANXA2/ANXA3/APEX1/APOBEC2/APOBEC3A/APP/APPL1/ARAF/ARFGEF2/ARID3B/ARID4A/ARID4B/ARID5B/ARMCX3/ARRB1/ARRB2/ATAD2/ATF4/ATM/ATP5IF1/ATR/ATRX/AURKA/AURKB/AZU1/B2M/BABAM1/BAD/BAG6/BATF/BAZ1A/BCL3/BCLAF1/BCLAF3/BEX1/BIRC2/BLM/BMP6/BRCA1/BRD8/BRPF3/BSG/BTG2/BTK/BUD31/C5AR1/CACUL1…	644
GO:0070887	cellular response to chemical stimulus	443/3235	2261/18744	0.195931	1.13525	3.13207	0.00109658	0.019974	0.0176682	ABCC3/ACHE/ADH5/ADTRP/AGER/AIF1/AIM2/AK4/AKR1C3/AKT1/ALDH3B1/ALOX15/ANKK1/ANXA1/AP3S1/APP/APPL1/AQP9/ARRB2/ATF4/ATG5/ATM/ATP6V0D1/ATP6V1A/ATP6V1G1/ATRX/AZU1/B2M/BAD/BAIAP2/BBC3/BBS4/BCL2/BLM/BMP6/BNIP3/BNIP3L/BPI/BRCA1/BRD8/BSG/BTG2/BTK/C2CD5/C5AR1/C5AR2/CA2/CALCRL/CAMP/CARD16/CARD8/CARM1/CASP1/CASP3/CASP4/CASP6/CASTOR1/CAV1/CBR3/CBX3/CCL23/CCN3/CCNA2/CCR10/CCR2/CCR3/CCR5/CCR9/CD274/CD36/CD6/CD69…	443
GO:0051223	regulation of protein transport	103/3235	449/18744	0.229399	1.32916	3.2243	0.00111112	0.0201936	0.0178625	ABCG1/ACHE/ACVR1C/ADTRP/APP/BAD/BMP6/BMP8A/BSG/CAMK1/CCN3/CD2AP/CD36/CD38/CDC42/CDK1/CDKN2A/CEP131/CEP290/CHP1/CSK/CYP51A1/DERL3/DNAJA1/DNAJC1/DNM1L/ECT2/EMD/ENSA/ERLEC1/ERP29/EXPH5/F2RL1/FAM76B/FFAR2/FKBP1B/FRAT1/FRAT2/GAS6/GHRL/GIPR/GNAS/GNAZ/GPR27/HCAR2/HSP90AA1/HSPA8/IGF1/IL1B/JAK2/KIF20B/LEP/MIDN/NDEL1/NDUFAF2/NR1D1/NR1H2/NUP54/OAZ1/OAZ2/ORAI1/PARD6A/PARK7/PCM1/PDCD10/PFKFB2/PGRMC1/PIK3R2/PR…	103
GO:0061136	regulation of proteasomal protein catabolic process	52/3235	200/18744	0.26	1.50647	3.28878	0.00116468	0.0210486	0.0186188	AKT1/ARAF/AURKA/BAG6/CAMLG/CAV1/CBFA2T3/CDC20/CEBPA/COMMD1/CSNK2B/DAB2/DESI1/DNAJB2/FBXO22/FBXW7/FZR1/GABARAP/GLMN/GNA12/GPX1/GSK3A/LRRK2/NUDT15/OGT/PARK7/PBK/PHF20L1/PINK1/PLK1/PRKACA/PSMC2/PSMC3/PSMC6/PSMD10/PSMD14/PSME2/PSME3/RAD23A/RBX1/RPL11/SUMO1/SVIP/TAF9/TMX1/TRIB2/UBQLN4/UBXN2A/UFL1/XPO1/ZER1/ZFAND2A	52
GO:0010543	regulation of platelet activation	19/3235	54/18744	0.351852	2.03867	3.49089	0.00117011	0.0210486	0.0186188	ALOX12/CD9/CTSG/F11R/FCER1G/GP1BA/GP6/GP9/JAK2/LYN/MFSD2B/MMRN1/PDGFA/PDGFB/PEAR1/SELP/SH2B3/THBD/TMX1	19
GO:0032507	maintenance of protein location in cell	20/3235	58/18744	0.344828	1.99797	3.47648	0.00117106	0.0210486	0.0186188	AKT1/ARL2/BBS4/CAV1/CCDC88A/CIZ1/DBN1/FAM76B/HNRNPU/HSPA5/INSIG2/MORC3/PARK7/PINK1/SP100/SRGN/TOPORS/TXN/VPS13A/VPS13C	20
GO:0071824	protein-DNA complex organization	65/3235	262/18744	0.248092	1.43747	3.25682	0.00117245	0.0210486	0.0186188	ASF1B/ATAD2/ATRX/BAZ1A/BDP1/CABIN1/CDC45/CDT1/CENPA/CENPF/CENPH/CENPK/CENPN/CENPT/CENPW/CHD1/DLGAP5/DNAJC9/GMNN/GTF2A2/GTF2B/H1-0/H1-10/H1-2/H1-5/H2BC21/H2BC7/H2BC8/H2BC9/H3C10/H4C11/H4C3/HAT1/HJURP/HMGB2/MCM2/MED10/MED21/MED25/MED31/MED7/MIS12/MIS18A/NAA60/NAP1L1/NASP/NFE2/NPM1/OIP5/POLR1E/PSMC6/RAD51/RAD51C/RB1/RPL23/RRN3/RSF1/SET/SHPRH/SUGT1/TAF11/TAF7/TAF9/THRA/TP53	65
GO:0032388	positive regulation of intracellular transport	39/3235	140/18744	0.278571	1.61408	3.33081	0.00117499	0.0210486	0.0186188	ANXA2/CAMK1/CDC42/CDK1/CEP131/CEP290/CPSF6/DAB2/ECT2/EMD/GAS6/HSP90AA1/IL1B/JAK2/KIF20B/LEP/MSN/NRDE2/OAZ1/OAZ2/PCM1/PDCD10/PGAP1/PIK3R2/PRKACA/PRP4K/RAN/RDX/RIOK2/RUFY3/SCP2/SPAG5/STX18/TENM1/TGFB1/TRIM46/VAMP2/ZC3H12A/ZFAND1	39
GO:0032612	interleukin-1 production	37/3235	131/18744	0.282443	1.63651	3.33885	0.00117885	0.0210486	0.0186188	AGER/AIM2/ANXA1/APP/ARG2/ARRB2/AZU1/CARD16/CARD8/CASP1/CD36/CPTP/CX3CR1/ELF4/F2RL1/FFAR4/GAS6/GBP5/GHRL/GIT1/HSPB1/IGF1/JAK2/LGALS9/MEFV/MIR142/NLRP7/PANX2/PYCARD/RELA/SIRPA/SPHK1/STAT3/TLR6/TMED10/TYROBP/ZC3H12A	37
GO:0032652	regulation of interleukin-1 production	37/3235	131/18744	0.282443	1.63651	3.33885	0.00117885	0.0210486	0.0186188	AGER/AIM2/ANXA1/APP/ARG2/ARRB2/AZU1/CARD16/CARD8/CASP1/CD36/CPTP/CX3CR1/ELF4/F2RL1/FFAR4/GAS6/GBP5/GHRL/GIT1/HSPB1/IGF1/JAK2/LGALS9/MEFV/MIR142/NLRP7/PANX2/PYCARD/RELA/SIRPA/SPHK1/STAT3/TLR6/TMED10/TYROBP/ZC3H12A	37
GO:0034502	protein localization to chromosome	37/3235	131/18744	0.282443	1.63651	3.33885	0.00117885	0.0210486	0.0186188	ACD/ATR/ATRX/AURKB/BOD1/BUB1B/CCT4/CDK1/CENPA/CENPQ/EZH2/GNL3/H1-5/H2AC8/H4C11/H4C3/HTATSF1/KNL1/MCM8/MIS18A/MSH2/PINX1/PLK1/PPHLN1/RAD17/RB1/SMC5/SPDL1/SPI1/TASOR/VRK1/WAPL/WBP2/XRCC4/XRCC5/ZW10/ZWILCH	37
GO:0045931	positive regulation of mitotic cell cycle	38/3235	136/18744	0.279412	1.61895	3.30855	0.00126915	0.0226115	0.0200013	AIF1/AKT1/ANXA1/APP/AURKA/BIRC5/CCNB1/CCNE1/CDC20/CDC7/CDCA5/CDK1/CPAP/CPSF3/DLGAP5/DYNLT3/ESPL1/FBXO5/NKX3-1/NSMCE2/PBX1/PHB2/PKN2/PLRG1/PTPN11/RAD51C/RB1/RDX/RPS6KB1/RRM1/RRM2/SHB/SKA1/SKA3/SPHK1/STIL/TGFB1/UBE2C	38
GO:1903706	regulation of hemopoiesis	100/3235	436/18744	0.229358	1.32893	3.17387	0.00130815	0.0232554	0.0205708	ACTL6A/AGER/ANXA1/B2M/BAD/BATF/BRPF3/BTK/BTN2A2/CAMK4/CCR2/CD2/CD69/CDKN2A/CEBPA/CEBPB/CLEC12A/CRTAM/CSF3R/CTLA4/CTNNBIP1/CTR9/ERFE/ETS1/EVI2B/FAM210B/FAXDC2/FBXW7/FES/FGL2/FOS/FOXO3/GAS6/GATA3/GFI1B/GPR137/GPR137B/GPR171/H4C11/H4C3/HAX1/HLA-DRA/HLX/HMGB2/IL15/IL18/IL23A/IL4/IRF4/IRF7/LDB1/LGALS9/LTF/LYN/MDK/MEF2C/METTL3/MIR17HG/MIR223/MPL/MTURN/MYSM1/NEDD9/NFAM1/NFKBID/OPA1/PF4/PGLYRP1/PHF10/PIK…	100
GO:0032088	negative regulation of NF-kappaB transcription factor activity	24/3235	75/18744	0.32	1.85412	3.38496	0.00132686	0.0234854	0.0207743	ADORA3/AIM2/ARRB1/ARRB2/BCL3/CARD8/CDK5RAP3/CDKN2A/CHP1/COMMD1/COMMD6/CYP1B1/DAP/ERBIN/MTURN/PSMD10/PYCARD/RWDD3/SETD6/SPI1/TAX1BP1/UFL1/ZC3H12A/ZNF675	24
GO:2000379	positive regulation of reactive oxygen species metabolic process	24/3235	75/18744	0.32	1.85412	3.38496	0.00132686	0.0234854	0.0207743	AKR1C3/APP/CD177/CD36/CDKN1A/CYP1B1/F2RL1/FOXO3/FPR2/GADD45A/GNAI2/HVCN1/LEP/PARK7/PDGFB/ROMO1/SIRPA/SLC5A3/SOD1/TGFB1/TLR6/TP53/TYROBP/ZC3H12A	24
GO:0009893	positive regulation of metabolic process	698/3235	3681/18744	0.189622	1.0987	3.05065	0.00134367	0.0237313	0.0209918	ABCG1/ABLIM3/ACD/ACHE/ACTL6A/ACTN1/ACTR3/ACTR6/ADTRP/AFDN/AGER/AGO3/AGPAT1/AGPAT2/AGTPBP1/AIF1/AIM2/AKIRIN2/AKR1C3/AKT1/ALPL/ALS2/ANKRD49/ANXA1/ANXA2/ANXA3/APEX1/APOBEC2/APOBEC3A/APP/APPL1/ARAF/ARFGEF2/ARID3B/ARID4A/ARID4B/ARID5B/ARMCX3/ARRB1/ARRB2/ATAD2/ATF4/ATM/ATP5IF1/ATR/ATRX/AURKA/AURKB/AZU1/B2M/BABAM1/BAD/BAG6/BATF/BAZ1A/BCL3/BCLAF1/BCLAF3/BEX1/BIRC2/BLM/BMP6/BNIP3/BNIP3L/BRCA1/BRD8/BRPF3/B…	698
GO:1903557	positive regulation of tumor necrosis factor superfamily cytokine production	33/3235	114/18744	0.289474	1.67725	3.31252	0.00134885	0.0237713	0.0210272	AGER/APP/ARFGEF2/AZU1/BTK/CCR2/CD2/CD36/CYBB/FCGR1A/FCGR1BP/FCGR2A/HSPB1/IFIH1/IFNGR1/IL23A/JAK2/LEP/LGALS9/LRRK2/LY96/MMP8/OAS3/PF4/PTAFR/PTPN11/PYCARD/SELENOK/SETD4/SPON2/STAT3/TGFB1/TYROBP	33
GO:0006413	translational initiation	35/3235	123/18744	0.284553	1.64874	3.29673	0.00136812	0.0239668	0.0212002	ABCE1/ATF4/COPS5/DDX1/DENR/DHX29/EIF1AY/EIF1B/EIF2AK1/EIF2B3/EIF2S2/EIF3D/EIF3E/EIF3F/EIF3I/EIF3J/EIF4A2/EIF4B/EIF4G3/EIF5/HSPB1/MCTS1/METTL3/MTIF2/MTIF3/NPM1/PAIP1/PAIP2/PPP1R15A/RPL13A/RPS17/RPS3/RPS3A/RPS6KB1/UHMK1	35
GO:0032434	regulation of proteasomal ubiquitin-dependent protein catabolic process	37/3235	132/18744	0.280303	1.62411	3.28638	0.00137031	0.0239668	0.0212002	AKT1/ARAF/AURKA/BAG6/CAMLG/CBFA2T3/CDC20/CEBPA/COMMD1/CSNK2B/DAB2/DESI1/DNAJB2/FBXO22/FZR1/GABARAP/GLMN/GNA12/GSK3A/LRRK2/OGT/PARK7/PBK/PHF20L1/PLK1/PSMD10/RAD23A/RBX1/RPL11/SUMO1/TAF9/TRIB2/UBQLN4/UFL1/XPO1/ZER1/ZFAND2A	37
GO:0001866	NK T cell proliferation	6/3235	9/18744	0.666667	3.86275	3.92322	0.00137172	0.0239668	0.0212002	ELF4/IL15/IL18/IL23A/JAK2/ZBTB7B	6
GO:2000553	positive regulation of T-helper 2 cell cytokine production	6/3235	9/18744	0.666667	3.86275	3.92322	0.00137172	0.0239668	0.0212002	DENND1B/GATA3/IL4/PRKCZ/RSAD2/XCL1	6
GO:0051251	positive regulation of lymphocyte activation	80/3235	337/18744	0.237389	1.37546	3.17653	0.00138856	0.0242075	0.0214131	ACTL6A/AGER/AIF1/AKIRIN2/AKT1/ANXA1/B2M/BAD/BCL2/BLOC1S6/BTK/BTN2A2/CAV1/CCR2/CD160/CD274/CD38/CD3E/CD5/CD6/CDKN1A/CLECL1P/CSK/EXOSC3/FLOT2/FOXO3/GAS6/GATA3/GPR183/HLA-DQA2/HLA-DQB2/HLA-DRA/HLX/HSPD1/ICOS/IGF1/IL15/IL18/IL1B/IL23A/IL4/JAK2/KLRC4-KLRK1/LEP/LGALS9/LYN/MDK/MEF2C/MLH1/MPL/MSH2/NFKBID/OPA1/PHF10/PIK3R6/PPP2R3C/PRKCZ/PTPN11/PYCARD/RARA/RIF1/RPS3/RUNX3/SELENOK/SHB/SHLD2/SHLD3/SIRPA/SIRP…	80
GO:0071674	mononuclear cell migration	58/3235	230/18744	0.252174	1.46113	3.21366	0.00139144	0.0242075	0.0214131	ADTRP/AGER/AIF1/AKT1/ANXA1/APP/AZU1/C5AR1/CCL23/CCN3/CCR2/CCR5/CD69/CD9/CDC42/CKLF/CNN2/CRTAM/CTSG/CX3CR1/CXCL10/CXCL16/CXCR1/CXCR2/DEFA4/DUSP1/F11R/FPR2/GAS6/GATA3/GPR183/ITGA4/ITGB3/KLRC4-KLRK1/LGALS9/LYN/MADCAM1/MAPK3/MDK/MSN/NEDD9/NINJ1/PADI2/PDGFB/PF4/PTPRO/PYCARD/RPL13A/S100A12/SELENOK/SERPINE1/SIRPA/SLC12A2/SPNS2/STAP1/TGFB1/WNK1/XCL1	58
GO:0045185	maintenance of protein location	22/3235	67/18744	0.328358	1.90255	3.38002	0.00142321	0.0246548	0.0218087	AKT1/ARL2/BBS4/CAV1/CCDC88A/CIZ1/DBN1/FAM76B/FBN2/HNRNPU/HSPA5/INSIG2/LTBP1/MORC3/PARK7/PINK1/SP100/SRGN/TOPORS/TXN/VPS13A/VPS13C	22
GO:0070301	cellular response to hydrogen peroxide	22/3235	67/18744	0.328358	1.90255	3.38002	0.00142321	0.0246548	0.0218087	BNIP3/CDK1/CYP1B1/ECT2/EZH2/IL18BP/IL18RAP/KDM6B/MAP1LC3A/NET1/PARK7/PCNA/PPIF/RELA/RHOB/RPS3/SIRPA/SMPD3/SPHK1/TOP2B/TXN/ZNF277	22
GO:0030889	negative regulation of B cell proliferation	9/3235	18/18744	0.5	2.89706	3.67757	0.00145639	0.0250848	0.0221891	ATM/BTK/CASP3/CDKN2A/CTLA4/LYN/PKN1/TNFRSF13B/TYROBP	9
GO:0045064	T-helper 2 cell differentiation	9/3235	18/18744	0.5	2.89706	3.67757	0.00145639	0.0250848	0.0221891	ANXA1/BATF/BCL3/GATA3/HLX/IL18/PRKCZ/RARA/TNFSF4	9
GO:0032943	mononuclear cell proliferation	74/3235	308/18744	0.24026	1.3921	3.16883	0.00145727	0.0250848	0.0221891	AGER/AIF1/ANXA1/ARG1/ARG2/ATM/BCL2/BTK/BTN2A2/CASP3/CCR2/CD151/CD274/CD38/CD3E/CD6/CD79A/CDKN1A/CDKN2A/CEBPB/CLC/CLECL1P/CNN2/CRTAM/CTLA4/ELF4/FKBP1B/GAPT/GLMN/GPR183/HPRT1/HSPD1/IDO1/IGF1/IL15/IL18/IL1B/IL23A/IL4/JAK2/LEP/LGALS9/LYN/MEF2C/MPL/MS4A1/MSN/MZB1/PDE5A/PKN1/PRDX2/PTPN22/PYCARD/RAC2/RASSF5/RPS3/RPS6/SDC4/SELENOK/SHB/SLC11A1/SLC39A10/SLC7A1/SOS1/SPTA1/TBK1/TGFB1/TNFRSF13B/TNFSF4/TNFSF8/…	74
GO:0061982	meiosis I cell cycle process	38/3235	137/18744	0.277372	1.60713	3.25738	0.00146915	0.0252359	0.0223227	ATM/AURKA/BAG6/CCNB1IP1/CCNB2/CCNE1/CDC20/CENPS/CKS2/ESPL1/FANCM/FBXO5/KNL1/MLH1/MND1/MYBL1/NDC1/NDC80/PDIK1L/PKMYT1/PLK1/PSMC3IP/PTTG1/RAD51/RAD51AP1/RAD51C/RAD54L/REC8/STAG3/STK35/TDRD9/TOP2A/TOP2B/TRIP13/UBE2B/ZCWPW1/ZSCAN21/ZWINT	38
GO:0006399	tRNA metabolic process	52/3235	202/18744	0.257426	1.49156	3.20802	0.00147622	0.0252615	0.0223453	AKT1/ALKBH8/DARS1/DDX1/ELAC1/ELP2/EPRS1/EXOSC2/EXOSC3/EXOSC7/EXOSC8/EXOSC9/FAM98A/GATB/GON7/GTF3C6/KARS1/METTL2B/NARS1/NSUN3/NSUN6/OSGEPL1/PARS2/POP5/POP7/PRORP/PRORSD1P/PUS3/RARS1/RARS2/RPP38/RPP40/RTCB/SSB/TARS1/THG1L/THUMPD1/THUMPD2/TP53RK/TPRKB/TRMT10C/TRMT11/TRMT112/TRMT12/TRMT13/TRNT1/TSEN2/TSEN34/TYW1/TYW3/ZBTB8OS/ZCCHC7	52
GO:0051294	establishment of spindle orientation	17/3235	47/18744	0.361702	2.09575	3.43509	0.00147684	0.0252615	0.0223453	BCCIP/CENPA/DYNLT1/ITGB1/MAD2L1/MCPH1/NDC80/NDE1/NDEL1/PLK1/SAPCD2/SKA1/SKA2/SKA3/SPAG5/SPDL1/ZW10	17
GO:0050790	regulation of catalytic activity	186/3235	882/18744	0.210884	1.22189	3.083	0.00148756	0.0253625	0.0224347	ABCE1/ADAP1/ADORA3/AGER/AKT1/AKT1S1/ALS2/ARHGAP11A/ARHGAP42/ARHGAP6/ARL2/ATP5IF1/ATPSCKMT/BCCIP/BLM/CACUL1/CALM2/CALM3/CAMK1/CASS4/CCDC88A/CCR2/CDC14B/CDC20/CDK5RAP3/CDKN1A/CDKN2A/CDKN2C/CDKN2D/CDKN3/CHI3L1/CHP1/COA8/COPS8/COX17/CSTA/DBI/DHFR/DNAJA1/DOCK10/DOCK11/DSCC1/DUSP1/ECSIT/ECT2/EGLN1/EIF4A2/ELANE/ERP29/EZH2/F2RL1/FBXO5/FBXW7/FEM1B/CEP43/FZR1/GADD45A/GAS6/GIPR/GMIP/GNAI2/GNAS/GPR137B/GSK3A…	186
GO:0051100	negative regulation of binding	29/3235	97/18744	0.298969	1.73226	3.30228	0.00148898	0.0253625	0.0224347	AKT1/AURKA/B2M/BTAF1/CAMK1/CARD16/CDKN1A/CTNNBIP1/DAB2/DNAJB2/E2F1/GEMIN2/GZMA/ITGA4/ITGB1BP1/LRRK2/MITD1/PTPRF/RALB/RSF1/SLPI/SP100/SUMO1/SUMO4/TLE5/USP33/WAPL/ZNF593/ZNF675	29
GO:0051338	regulation of transferase activity	105/3235	463/18744	0.226782	1.314	3.12456	0.00149856	0.0254723	0.0225319	AKT1/AKT1S1/ALS2/BCCIP/BLM/CACUL1/CALM2/CALM3/CAMK1/CASS4/CCDC88A/CDC14B/CDC20/CDK5RAP3/CDKN1A/CDKN2A/CDKN2C/CDKN2D/CDKN3/CHI3L1/CHP1/COPS8/DBI/DNAJA1/DSCC1/DUSP1/ECT2/EIF4A2/ELANE/ERP29/EZH2/FBXO5/FBXW7/FEM1B/CEP43/FZR1/GADD45A/GAS6/GSK3A/GTF2H1/HERC5/HNRNPU/HPF1/HSPB1/IGF1/IL1B/INPP5K/IPO7/ITGB1BP1/ITGB3/JAK2/LDB1/LEP/LRRK2/LTF/LYN/MAD2L1/MAP2K2/MAP3K11/MAP3K13/MIDN/MMD/NEDD9/NPM1/PABPN1/PAK1/P…	105
GO:0010628	positive regulation of gene expression	252/3235	1233/18744	0.20438	1.1842	3.05621	0.00152681	0.0258985	0.0229089	ADTRP/AFDN/AGER/AGO3/AGPAT1/AGPAT2/AIF1/AIM2/AKIRIN2/AKT1/ANXA1/ANXA2/APEX1/APOBEC2/APOBEC3A/APP/APPL1/ARFGEF2/ARRB2/ATAD2/ATF4/ATM/AZU1/B2M/BATF/BCL3/BMP6/BRCA1/BSG/BTK/C5AR1/CAMP/CARD8/CASP1/CAV1/CCR2/CD160/CD2/CD274/CD36/CD3E/CD58/CD6/CDK1/CDKN2A/CEBPA/CEBPB/CEBPE/CGAS/CHI3L1/CLDN5/CLEC12A/CLECL1P/CNN2/CRTAM/CXCL8/CYBB/CYP1B1/DDIT3/DDX1/DENND1B/DHX29/DHX34/DHX36/DNAJA4/DNAJB9/DNMT3B/DPY30/E2F1…	252
GO:0050778	positive regulation of immune response	171/3235	804/18744	0.212687	1.23233	3.07533	0.00154965	0.026208	0.0231826	AIM2/AKIRIN2/AKT1/ANXA1/APP/APPL1/ARRB2/AURKB/B2M/BAG6/BCL2/BIRC2/BTK/BTN2A1/BTN2A2/C5AR1/C5AR2/CARD8/CASP1/CASP6/CAV1/CCR2/CD160/CD177/CD274/CD2AP/CD300LB/CD36/CD38/CD3E/CD79A/CFD/CFH/CGAS/CPTP/CRTAM/CSK/CTLA4/CTSG/TASL/DDX60/DENND1B/ECSIT/EIF2B3/ELANE/ERBIN/ERMAP/EXOSC3/F2RL1/FCER1G/FCGR1A/FCMR/FFAR2/FPR2/GATA3/GBP2/GBP5/HCK/HLA-DQA2/HLA-DQB2/HLA-DRA/HLX/HMGB2/HSP90AA1/HSPA8/HSPD1/IDO1/IFIH1/IL…	171
GO:0051050	positive regulation of transport	183/3235	867/18744	0.211073	1.22298	3.07041	0.00155149	0.026208	0.0231826	ABCG1/ACHE/AIMP1/AKT1/ANXA1/ANXA2/APP/APPL1/ARL6IP1/ARRB1/ARRB2/ATF4/ATG5/ATP5IF1/ATP8A1/ATPSCKMT/AZU1/B2M/BAD/BMP6/BSG/BTK/C2CD5/CA2/CALM2/CALM3/CAMK1/CAV1/CCR2/CD151/CD160/CD177/CD2AP/CD36/CD38/CDC42/CDK1/CEBPB/CEP131/CEP290/CETP/CHP1/COA8/COX17/CPSF6/CXCL10/DAB2/DBI/DENND5B/DNM1L/ECT2/EEF2K/EEPD1/EMD/ERFE/EXPH5/F2RL1/F2RL3/FCER1G/FCGR1A/FCGR1BP/FCGR2A/FFAR2/FFAR4/FHL1/FPR2/FXYD1/FXYD5/FXYD7/G6…	183
GO:0033629	negative regulation of cell adhesion mediated by integrin	7/3235	12/18744	0.583333	3.37991	3.76637	0.00159539	0.0268937	0.0237892	CYP1B1/MUC1/NEXMIF/PDE3B/PTPN11/SERPINE1/WNK1	7
GO:0072594	establishment of protein localization to organelle	105/3235	464/18744	0.226293	1.31117	3.09981	0.00161449	0.0271488	0.0240148	ABLIM3/ACD/AKIRIN2/AKT1/APPL1/ATP5IF1/BAG6/BBC3/BCL3/BNIP3L/CACNG8/CCT4/CD36/CDK1/CDKN1A/CDKN2A/CHMP4A/CHMP4B/CHP1/CSE1L/DDIT3/DNAJA1/DNAJC19/ECT2/FAM53B/FBXW7/FIS1/GNPTAB/GSK3A/H1-5/HAX1/HEATR3/HIKESHI/HSP90AA1/HSPA4/HSPA5/HSPA8/HSPD1/IMMP1L/IMMP2L/IPO7/JAK2/KPNA2/LAPTM5/LEP/LMAN1/LRRK2/MTERF4/MTX2/NCOA4/NDUFA13/NPM1/NUP54/PEX1/PEX7/PHB2/PIK3R2/PINK1/PPP3R1/RAC2/RAN/RANBP2/RANBP6/RN7SL1/RN7SL2/R…	105
GO:2000377	regulation of reactive oxygen species metabolic process	42/3235	156/18744	0.269231	1.55996	3.20749	0.00161719	0.0271488	0.0240148	AKR1C3/APP/ARG2/ATG5/BCL2/BIRC2/BNIP3/BRCA1/CD177/CD36/CDKN1A/COA8/CYP1B1/DHFR/F2RL1/FOXM1/FOXO3/FPR2/G6PD/GADD45A/GNAI2/HP/HVCN1/LEP/LRRK2/PARK7/PDGFB/PIKFYVE/PINK1/PLIN5/PRDX2/RAC2/ROMO1/SIRPA/SLC5A3/SOD1/STK17A/TGFB1/TLR6/TP53/TYROBP/ZC3H12A	42
GO:1901135	carbohydrate derivative metabolic process	211/3235	1016/18744	0.207677	1.20331	3.04324	0.00164083	0.027489	0.0243158	MAPDA/ADCY4/ADK/ADSL/AK4/AK9/AKR1C3/ALG10B/ALG3/ALG5/ALG8/APOBEC3G/APP/ARL2/ATP5F1C/ATP5F1E/ATP5IF1/ATP5MC1/ATP5MK/ATP5ME/ATP5MF/ATP5MG/ATP5MJ/ATP5PB/ATP5PD/ATP5PF/ATP5PO/ATP6V1A/ATPSCKMT/B3GAT1/B3GNT8/B4GALT3/B4GALT4/BAD/BCL2/BLOC1S6/BPNT1/BTK/C1GALT1C1/CANT1/CBFA2T3/CBR4/CDA/CDADC1/CELA1/CHI3L1/CHP1/CHPF/CHST11/CHST13/CHST7/CHST8/CMAHP/CMAS/CREM/CRPPA/CTSL/DAD1/DERL3/DHFR2/DNM1L/DNPH1/DPM1/DPM2…	211
GO:0006925	inflammatory cell apoptotic process	11/3235	25/18744	0.44	2.54942	3.54047	0.00164639	0.0275254	0.0243479	ANXA1/CCR5/CDKN2A/CTSL/CXCR2/HCAR2/IRF7/MEF2C/PLEKHO2/SELENOS/SLC7A11	11
GO:0018205	peptidyl-lysine modification	38/3235	138/18744	0.275362	1.59548	3.20662	0.00169606	0.0282213	0.0249635	ATPSCKMT/BAG6/BLOC1S1/CDKN2A/DESI1/EEF1AKMT1/EID3/ESCO1/GNL3/HINT1/HINT2/IFIH1/KIAA1586/METTL18/MUL1/NAT8B/NDUFAB1/NSMCE1/NSMCE2/NSMCE4A/P3H3/PARK7/PIAS2/PLOD2/RANBP2/RELA/RWDD3/SENP7/SETD6/SMC5/SMC6/SMYD2/SUMO1/SUMO1P1/SUMO4/TOPORS/VCPKMT/ZNF451	38
GO:1904950	negative regulation of establishment of protein localization	38/3235	138/18744	0.275362	1.59548	3.20662	0.00169606	0.0282213	0.0249635	ACVR1C/ADTRP/BMP8A/CCN3/CD36/CHP1/CSK/CYP51A1/DERL3/DNAJA1/ERLEC1/ERP29/F2RL1/FAM76B/FFAR2/FKBP1B/GHRL/GNAZ/IL1B/INPP5K/ITGB1BP1/LMAN1/LRRK2/MIDN/NDUFAF2/PARK7/PTPN11/RAB11FIP5/RSAD2/RSC1A1/SNX12/SP100/SUMO1/SVIP/TXN/UBE2J1/UCP2/UFM1	38
GO:0032611	interleukin-1 beta production	32/3235	111/18744	0.288288	1.67038	3.23523	0.00170187	0.0282213	0.0249635	AGER/AIM2/APP/ARG2/ARRB2/AZU1/CARD16/CARD8/CASP1/CD36/CPTP/CX3CR1/ELF4/F2RL1/FFAR4/GBP5/GHRL/GIT1/HSPB1/IGF1/JAK2/LGALS9/MEFV/NLRP7/PYCARD/RELA/SIRPA/SPHK1/STAT3/TLR6/TYROBP/ZC3H12A	32
GO:0032651	regulation of interleukin-1 beta production	32/3235	111/18744	0.288288	1.67038	3.23523	0.00170187	0.0282213	0.0249635	AGER/AIM2/APP/ARG2/ARRB2/AZU1/CARD16/CARD8/CASP1/CD36/CPTP/CX3CR1/ELF4/F2RL1/FFAR4/GBP5/GHRL/GIT1/HSPB1/IGF1/JAK2/LGALS9/MEFV/NLRP7/PYCARD/RELA/SIRPA/SPHK1/STAT3/TLR6/TYROBP/ZC3H12A	32
GO:0043414	macromolecule methylation	34/3235	120/18744	0.283333	1.64167	3.22055	0.00171985	0.0284615	0.025176	AKT1/ALKBH8/ATPSCKMT/EEF1AKMT1/ETF1/FAM98A/FBL/GSPT1/HENMT1/LARP7/METTL15/METTL18/METTL2B/METTL3/METTL5/NDUFAF7/NSUN3/NSUN6/PCMT1/SETD6/SLC25A26/SMYD2/SNRPB/SNRPD2/SNRPF/SNRPG/THUMPD2/TRMT10C/TRMT112/TRMT12/TRMT13/TYW3/VCPKMT/ZCCHC4	34
GO:0046651	lymphocyte proliferation	72/3235	300/18744	0.24	1.39059	3.11472	0.00172503	0.0284893	0.0252005	AGER/AIF1/ANXA1/ARG1/ARG2/ATM/BCL2/BTK/BTN2A2/CASP3/CCR2/CD151/CD274/CD38/CD3E/CD6/CD79A/CDKN1A/CDKN2A/CEBPB/CLC/CLECL1P/CRTAM/CTLA4/ELF4/FKBP1B/GAPT/GLMN/GPR183/HPRT1/HSPD1/IDO1/IGF1/IL15/IL18/IL1B/IL23A/IL4/JAK2/LEP/LGALS9/LYN/MEF2C/MPL/MS4A1/MSN/MZB1/PDE5A/PKN1/PRDX2/PTPN22/PYCARD/RAC2/RASSF5/RPS3/RPS6/SDC4/SELENOK/SHB/SLC11A1/SLC39A10/SLC7A1/SOS1/SPTA1/TGFB1/TNFRSF13B/TNFSF4/TNFSF8/TP53/TYROB…	72
GO:0002758	innate immune response-activating signaling pathway	73/3235	305/18744	0.239344	1.38679	3.11044	0.00173912	0.0286639	0.025355	AIM2/AKT1/APP/APPL1/ARRB2/AURKB/BIRC2/BTK/CARD8/CASP1/CAV1/CD274/CD36/CGAS/CPTP/TASL/DDX60/ECSIT/ERBIN/F2RL1/FFAR2/GBP2/GBP5/HCK/HSPA8/HSPD1/IFIH1/IRF4/IRF7/KLRC4-KLRK1/LTF/LY96/LYN/MAPKAPK3/MEFV/NINJ1/NLRX1/NMI/NR1D1/OAS3/OGT/OTUD4/PAK1/PHB1/PHB2/PPP6C/PTPN22/PYCARD/RAB11FIP2/RELA/RIOK3/RNF135/RPS6KA3/RSAD2/S100A8/S100A9/SEC14L1/SLC15A3/SLC15A4/SQSTM1/TAX1BP1/TBK1/TLR10/TLR6/TLR7/TMEM126A/TNIP1/…	73
GO:0071345	cellular response to cytokine stimulus	193/3235	922/18744	0.209328	1.21287	3.02738	0.00175166	0.0288122	0.0254862	ACKR1/ACTR3/AGPAT1/AGPAT2/AIF1/AIM2/AKT1/ALOX15/APPL1/ARG1/ARID5B/BAD/BBS4/BCLAF1/BIRC2/BRCA1/BTK/CAMP/CARD16/CARD8/CASP1/CASP4/CAV1/CCL23/CCR10/CCR2/CCR3/CCR5/CCR9/CD58/CDC34/CDC42/CDC42EP2/CDC42EP4/CEBPA/CHI3L1/CSF3R/CSNK2B/CTR9/CTSG/CTSK/CX3CR1/CXCL10/CXCL8/CXCR1/CXCR2/CYP1B1/DUSP1/EEF1E1/EIF4A2/EPOR/EPRS1/ERBIN/F2RL1/FCER1G/FOS/FOXO3/GAS6/GATA3/GBP2/GBP3/GBP5/GLDC/GSK3A/GSN/HAX1/HCK/HNRNPU/HS…	193
GO:0000281	mitotic cytokinesis	29/3235	98/18744	0.295918	1.71459	3.23922	0.00177192	0.0290866	0.0257289	AURKB/BBS4/BIRC5/CDCA8/CENPA/CEP55/CHMP1A/CHMP4A/CHMP4B/CHMP5/CKAP2/ECT2/ESPL1/EXOC1/EXOC4/KIF20B/KIF4A/KLHDC8B/MAP9/MITD1/NUSAP1/PLK1/RASA1/RHOB/ROCK2/STMN1/TRIM36/VPS4A/WNK1	29
GO:0045089	positive regulation of innate immune response	91/3235	395/18744	0.23038	1.33485	3.0719	0.00182416	0.0298838	0.0264341	AIM2/AKIRIN2/AKT1/APP/APPL1/ARRB2/AURKB/BIRC2/BTK/CARD8/CASP1/CASP6/CAV1/CD160/CD274/CD36/CGAS/CPTP/CRTAM/TASL/DDX60/ECSIT/ERBIN/F2RL1/FFAR2/FPR2/GBP2/GBP5/HCK/HMGB2/HSP90AA1/HSPA8/HSPD1/IFIH1/IL18RAP/IRF4/IRF7/KLRC4-KLRK1/LTF/LY96/LYN/MAPKAPK3/MATR3/MEFV/NINJ1/NLRX1/NMI/NR1D1/OAS3/OGT/OTUD4/PAK1/PARP9/PHB1/PHB2/POLR3F/PPP6C/PSPC1/PTPN22/PVR/PYCARD/RAB11FIP2/RASGRP4/RELA/RIOK3/RNF135/RPS6KA3/RSAD…	91
GO:0035710	CD4-positive, alpha-beta T cell activation	37/3235	134/18744	0.276119	1.59987	3.18274	0.00183591	0.0299558	0.0264978	AGER/ANXA1/ARG2/BATF/BCL3/CD160/CD274/CD3E/CD69/CEBPB/CTSL/GATA3/GPR183/HLA-DRA/HLX/ICOS/IL18/IL18R1/IL23A/IRF4/LGALS9/NFKBID/OPA1/PRKCZ/RARA/RORA/RSAD2/RUNX3/SHB/STAT3/STAT4/STOML2/TBK1/TNFSF4/XCL1/ZBTB7B/ZC3H12A	37
GO:0070585	protein localization to mitochondrion	37/3235	134/18744	0.276119	1.59987	3.18274	0.00183591	0.0299558	0.0264978	ABLIM3/AKT1/ATP5IF1/BBC3/BNIP3L/CDKN2A/DDIT3/DNAJA1/DNAJC19/DNM1L/EIF2AK1/FBXW7/FIS1/GSK3A/HAX1/HSP90AA1/HSPA4/HSPD1/IMMP1L/IMMP2L/LMAN1/LRRK2/MTERF4/MTX2/NDUFA13/PINK1/RAC2/ROMO1/TIMM10/TIMM17A/TIMM8A/TIMM8B/TMEM126A/TOMM5/TOMM6/TOMM7/UBL5	37
GO:0051084	'de novo' post-translational protein folding	16/3235	44/18744	0.363636	2.10696	3.35738	0.0018905	0.0307263	0.0271794	BAG1/CCT2/CCT4/CCT8/DNAJB14/DNAJC7/HSPA13/HSPA14/HSPA5/HSPA7/HSPA8/HSPE1/SDF2L1/SELENOF/TOR2A/UGGT1	16
GO:2000278	regulation of DNA biosynthetic process	28/3235	94/18744	0.297872	1.72591	3.22235	0.00189068	0.0307263	0.0271794	ACD/ATM/ATR/CCNA2/CCT2/CCT4/CCT8/CDKN1A/CHEK1/CYP1B1/DCP2/DNAJC2/DSCC1/FBXO4/HNRNPA1/HNRNPU/HSP90AA1/ING4/JADE3/PCNA/PDGFB/PIF1/PINX1/POLG2/RFC4/TP53/USP1/XRN1	28
GO:0002252	immune effector process	159/3235	745/18744	0.213423	1.2366	3.00976	0.00192006	0.0310814	0.0274934	AGER/ANXA1/ANXA3/APP/APPL1/ARG1/ARRB2/ATG5/AZU1/B2M/BATF/BCL3/BTK/CALHM6/CCR2/CD160/CD177/CD2/CD274/CD36/CD69/CEBPB/CFD/CFH/CGAS/CLC/CLEC12B/CLEC4D/CRTAM/CTSG/CX3CR1/DDX1/DDX60/DENND1B/DHX36/DNAJB9/DNASE1L3/DOCK10/DOCK11/EBAG9/ELANE/EXOSC3/F2RL1/FCER1A/FCER1G/FCGR1A/FCGR1BP/FCGR2A/FCMR/FES/FFAR2/FGL2/GAB2/GAPT/GATA3/GPR183/HCK/HLA-DRA/HLX/HPRT1/HSPD1/ICOS/IGLL5/IL13RA1/IL18/IL18R1/IL18RAP/IL1B/IL…	159
GO:0072599	establishment of protein localization to endoplasmic reticulum	17/3235	48/18744	0.354167	2.05209	3.33321	0.00192398	0.0310814	0.0274934	BAG6/CHMP4A/CHMP4B/HSPA5/RN7SL1/RN7SL2/SEC61B/SEC61G/SRP14/SRP19/SRP72/SRP9/SRPRB/SSR3/TRAM2/VPS54/ZFAND2A	17
GO:0097028	dendritic cell differentiation	17/3235	48/18744	0.354167	2.05209	3.33321	0.00192398	0.0310814	0.0274934	AGER/BATF/BATF3/CAMK4/CEBPB/CLEC12A/F2RL1/FLT3LG/GAS6/IL4/IRF4/LGALS9/LYN/MIR223/PRTN3/TGFB1/ZBTB46	17
GO:0001780	neutrophil homeostasis	10/3235	22/18744	0.454545	2.63369	3.50163	0.00198391	0.0319229	0.0282378	ANXA1/BTK/CCR2/CXCR2/GCNT4/HCAR2/MPL/SH2B3/SLC7A11/XKR8	10
GO:0061709	reticulophagy	10/3235	22/18744	0.454545	2.63369	3.50163	0.00198391	0.0319229	0.0282378	ATG9A/BNIP3/CDK5RAP3/RB1CC1/RETREG1/RETREG2/UBA5/UFC1/UFL1/UFM1	10
GO:0044092	negative regulation of molecular function	130/3235	595/18744	0.218487	1.26594	3.01083	0.00199877	0.0320986	0.0283932	ABCE1/ADORA3/AIM2/AKT1/AKT1S1/ARL2/ARRB1/ARRB2/ATP5IF1/AURKA/B2M/BCL3/BHLHE40/BTAF1/CALM2/CALM3/CAMK1/CARD16/CARD8/CAV1/CCR2/CDK5RAP3/CDKN1A/CDKN2A/CHP1/CLEC12B/CLIC2/COMMD1/COMMD6/CSTA/CTNNBIP1/CYP1B1/DAB2/DAP/DNAJA1/DNAJB2/DUSP1/E2F1/EGLN1/EIF4A2/ERBIN/FBXO5/CEP43/GADD45A/GEMIN2/GLIS2/GMIP/GNAI2/GOPC/GSK3A/GSTO1/GZMA/HNRNPU/HP/HSPB1/IL1B/INPP5K/IPO7/ITGA4/ITGAV/ITGB1BP1/ITGB3/KCNQ1/KLRC4-KLRK1/…	130
GO:0071356	cellular response to tumor necrosis factor	55/3235	219/18744	0.251142	1.45515	3.09427	0.00200547	0.0321428	0.0284323	AIM2/AKT1/BIRC2/BRCA1/CAMP/CARD16/CARD8/CASP1/CASP4/CD58/CEBPA/CHI3L1/CTSK/CX3CR1/CXCL8/CYP1B1/ERBIN/F2RL1/FOS/FOXO3/GAS6/GATA3/GBP2/GBP3/HYAL3/IL18BP/INPP5K/JAK2/LAPTM5/LIMS1/MAPK3/MMP8/NKIRAS1/NKX3-1/NR1D1/NSMAF/PLVAP/PTPN2/PYCARD/RELA/RORA/RPS3/SHARPIN/SMPD3/SPHK1/SPPL2A/TMSB4X/TNFRSF17/TNFRSF1A/TP53/ZC3H12A/ZFAND6/ZFP36/ZFP36L1/ZNF675	55
GO:0022407	regulation of cell-cell adhesion	114/3235	513/18744	0.222222	1.28758	3.01636	0.00202745	0.0324313	0.0286875	ACTL6A/ADTRP/AFDN/AGER/AIF1/AKT1/ALOX12/ANXA1/ARG1/ARG2/B2M/BAD/BMP6/BTN2A2/CASP3/CAV1/CCR2/CD160/CD274/CD3E/CD5/CD6/CD69/CD9/CDKN2A/CEACAM6/CEBPB/CLECL1P/CRTAM/CSK/CTLA4/CTSG/ELANE/ETS1/F11R/FERMT3/FGL2/FLOT2/FOXO3/FXYD5/GATA3/GCNT1/GLMN/GP1BA/GP6/HLA-DQA2/HLA-DQB2/HLA-DRA/HLX/HSPD1/ICOS/IDO1/IGF1/IL15/IL18/IL1B/IL1RN/IL23A/IL4/ITGA4/JAK2/KLRC4-KLRK1/LAPTM5/LAX1/LEP/LGALS9/LYN/MBP/MDK/METTL3/MFS…	114
GO:0043067	regulation of programmed cell death	315/3235	1580/18744	0.199367	1.15516	2.94346	0.00208526	0.0332906	0.0294476	ACTL6A/ACTN1/ACVR1C/AKR1C3/AKT1/AKT1S1/ALOX12/ANP32E/ANXA1/APEX1/APIP/APP/ARAF/ARG1/ARG2/ARL6IP1/ARMC10/ATF4/ATG5/ATM/AURKA/AURKB/AZU1/BAD/BAG1/BAG6/BBC3/BCL2/BCL2A1/BCL3/BCLAF1/BEX2/BIK/BIRC2/BIRC5/BNIP1/BNIP2/BNIP3/BNIP3L/BRCA1/BRD8/BTG2/BTK/CARD16/CARD8/CARM1/CASP1/CASP3/CASP4/CASP5/CASP6/CAV1/CCAR1/CCNL1/CCR5/CD160/CD274/CD2AP/CD38/CD3E/CDC34/CDC42/CDK1/CDKN1A/CDKN2A/CDKN2D/CEACAM6/CEBPB/CFDP…	315
GO:0072655	establishment of protein localization to mitochondrion	35/3235	126/18744	0.277778	1.60948	3.13504	0.0021492	0.0342442	0.0302911	ABLIM3/AKT1/ATP5IF1/BBC3/BNIP3L/CDKN2A/DDIT3/DNAJA1/DNAJC19/FBXW7/FIS1/GSK3A/HAX1/HSP90AA1/HSPA4/HSPD1/IMMP1L/IMMP2L/LMAN1/LRRK2/MTERF4/MTX2/NDUFA13/PINK1/RAC2/ROMO1/TIMM10/TIMM17A/TIMM8A/TIMM8B/TMEM126A/TOMM5/TOMM6/TOMM7/UBL5	35
GO:0002221	pattern recognition receptor signaling pathway	69/3235	288/18744	0.239583	1.38818	3.03194	0.00222229	0.0353396	0.0312601	AIM2/AKT1/APP/APPL1/ARRB2/AURKB/BIRC2/BTK/CARD8/CASP1/CAV1/CD274/CD36/CGAS/CPTP/TASL/DDX60/ECSIT/ERBIN/F2RL1/FFAR2/GBP2/GBP5/HSPA8/HSPD1/IFIH1/IRF4/IRF7/LTF/LY96/LYN/MAPKAPK3/MEFV/NINJ1/NLRX1/NMI/NR1D1/OAS3/OGT/OTUD4/PHB1/PHB2/PPP6C/PTPN22/PYCARD/RAB11FIP2/RELA/RIOK3/RNF135/RPS6KA3/RSAD2/S100A8/S100A9/SEC14L1/SLC15A3/SLC15A4/SQSTM1/TAX1BP1/TBK1/TLR10/TLR6/TLR7/TMEM126A/TNIP1/TRAF3IP3/TRIM25/UFD1/…	69
GO:0030168	platelet activation	38/3235	140/18744	0.271429	1.57269	3.10632	0.00224261	0.0355933	0.0314845	ALOX12/C1GALT1C1/CD9/CLIC1/CTSG/DGKG/ENTPD1/ENTPD2/F11R/F2RL3/FCER1G/FERMT3/GNAS/GP1BA/GP6/GP9/HSPB1/ITGB3/JAK2/LYN/MFSD2B/MMRN1/MYL12A/P2RY1/PDGFA/PDGFB/PEAR1/PF4/SELP/SH2B3/SLC7A11/SRF/STXBP3/THBD/TMX1/TREML1/TUBB1/VWF	38
GO:1903828	negative regulation of protein localization	56/3235	225/18744	0.248889	1.44209	3.04692	0.00227944	0.0361074	0.0319393	ABI3/ACVR1C/ADTRP/AKT1/APP/BMP8A/BTF3/CCN3/CD36/CHP1/COMMD1/CSK/CYP51A1/DAB2/DERL3/DNAJA1/ERLEC1/ERP29/F2RL1/FAM76B/FBXO4/FFAR2/FKBP1B/GHRL/GNAZ/GOPC/IL1B/INPP5K/ITGB1BP1/LMAN1/LRRK2/LZTFL1/MIDN/NACA/NDUFAF2/NGDN/NUMB/PARK7/PTPN11/RAB11FIP5/ROCK2/RSAD2/RSC1A1/SAPCD2/SNX12/SP100/SPI1/SUMO1/SVIP/TGFB1/TP53INP2/TXN/UBE2J1/UCP2/UFM1/WNK1	56
GO:0002285	lymphocyte activation involved in immune response	57/3235	230/18744	0.247826	1.43594	3.03809	0.00232293	0.0365927	0.0323685	ANXA1/BATF/BCL3/CD160/CD69/CLEC4D/DOCK10/DOCK11/EXOSC3/F2RL1/FCER1G/FGL2/GAPT/GATA3/GPR183/HLA-DRA/HLX/HSPD1/ICOS/IL18/IL18R1/IL23A/IL4/IRF4/ITM2A/SANBR/LGALS9/LIG4/MDK/MLH1/MSH2/NFKBID/OPA1/PGLYRP1/PHF14/POU2AF1/PRKCZ/RARA/RIF1/RORA/RPS6/SHB/SHLD2/SHLD3/SLC11A1/SLC15A4/STAT3/STAT4/TBK1/TGFB1/TNFSF4/TP53/TSC1/TYROBP/VAMP7/ZBTB7B/ZC3H12A	57
GO:0007095	mitotic G2 DNA damage checkpoint signaling	14/3235	37/18744	0.378378	2.19237	3.3157	0.00232356	0.0365927	0.0323685	ATM/BABAM1/BLM/BRCA1/CDC14B/CDK1/CDK5RAP3/CDKN1A/CHEK1/FOXO4/FZR1/PLK1/RINT1/SYF2	14
GO:0032781	positive regulation of ATP-dependent activity	14/3235	37/18744	0.378378	2.19237	3.3157	0.00232356	0.0365927	0.0323685	DNAJB11/DNAJB2/DNAJC24/DNAJC9/HNRNPU/MSH2/MSH3/MYBPC3/MYL4/PFN1/SETMAR/SSBP1/UHRF1/VMP1	14
GO:0010506	regulation of autophagy	83/3235	358/18744	0.231844	1.34333	2.99554	0.00233792	0.0366485	0.0324179	AKT1/ATG5/ATM/ATP5IF1/ATP6V0D1/ATP6V1A/ATP6V1E1/ATP6V1G1/BAD/BCL2/BNIP3/BNIP3L/CASP3/CDK5RAP3/CHMP4B/CISD2/CPTP/CTTN/DAP/DDIT3/DNM1L/DRAM2/EIF2AK1/ERFE/EXOC1/EXOC4/FBXW7/FEZ2/FOXO3/GPR137/GPR137B/GSK3A/HAX1/HSPB1/IL4/LEP/LEPR/LRRK2/MAPK3/MEFV/MUL1/NPRL3/NRBP2/OPTN/PARK7/PIK3R2/PINK1/PIP4K2A/PLEKHF1/PRKACA/PTPN22/PYCARD/RALB/RB1CC1/RNF152/RRAGD/RUFY4/SCFD1/SCOC/SESN3/SLC7A5/SNX32/SNX4/SNX5/SQSTM1/…	83
GO:0002283	neutrophil activation involved in immune response	9/3235	19/18744	0.473684	2.74459	3.47475	0.00234609	0.0366485	0.0324179	ANXA3/CD177/DNASE1L3/FCER1G/PTAFR/SPI1/STXBP3/TYROBP/VAMP7	9
GO:0030575	nuclear body organization	9/3235	19/18744	0.473684	2.74459	3.47475	0.00234609	0.0366485	0.0324179	CDKN2A/DYRK3/ETS1/NEAT1/SERBP1/SRPK2/SUMO1/SUMO1P1/VRK1	9
GO:0051132	NK T cell activation	9/3235	19/18744	0.473684	2.74459	3.47475	0.00234609	0.0366485	0.0324179	BAG6/CLEC2B/ELF4/IL15/IL18/IL23A/JAK2/KLRF1/ZBTB7B	9
GO:0000467	exonucleolytic trimming to generate mature 3'-end of 5.8S rRNA from tricistronic rRNA transcript (SSU-rRNA, 5.8S rRNA, LSU-rRNA)	5/3235	7/18744	0.714286	4.13866	3.79322	0.00235411	0.0366485	0.0324179	EXOSC2/EXOSC3/EXOSC7/EXOSC8/EXOSC9	5
GO:0071569	protein ufmylation	5/3235	7/18744	0.714286	4.13866	3.79322	0.00235411	0.0366485	0.0324179	CDK5RAP3/UBA5/UFC1/UFL1/UFM1	5
GO:0033260	nuclear DNA replication	15/3235	41/18744	0.365854	2.1198	3.27825	0.00242127	0.0375509	0.0332161	ATRX/BLM/CDC45/CDC7/CDT1/FEN1/GINS1/GMNN/MCM2/MCM4/NUGGC/PCNA/RAD51/TK1/ZNF830	15
GO:0042981	regulation of apoptotic process	306/3235	1535/18744	0.199349	1.15505	2.89544	0.0024213	0.0375509	0.0332161	ACTL6A/ACTN1/ACVR1C/AKR1C3/AKT1/AKT1S1/ALOX12/ANP32E/ANXA1/APEX1/APIP/APP/ARAF/ARG2/ARL6IP1/ARMC10/ATF4/ATG5/ATM/AURKA/AURKB/AZU1/BAD/BAG1/BAG6/BBC3/BCL2/BCL2A1/BCL3/BCLAF1/BEX2/BIK/BIRC2/BIRC5/BNIP1/BNIP2/BNIP3/BNIP3L/BRCA1/BRD8/BTG2/BTK/CARD16/CARD8/CARM1/CASP1/CASP3/CASP4/CASP5/CASP6/CAV1/CCAR1/CCNL1/CCR5/CD160/CD274/CD2AP/CD38/CD3E/CDC34/CDC42/CDK1/CDKN1A/CDKN2A/CDKN2D/CEACAM6/CEBPB/CFDP1/CHS…	306
GO:0045622	regulation of T-helper cell differentiation	17/3235	49/18744	0.346939	2.01021	3.23378	0.00247923	0.0383702	0.0339408	ANXA1/BATF/CD69/GATA3/HLA-DRA/HLX/IL18/IL23A/IRF4/NFKBID/OPA1/PRKCZ/RARA/SHB/TNFSF4/ZBTB7B/ZC3H12A	17
GO:0002367	cytokine production involved in immune response	35/3235	127/18744	0.275591	1.59681	3.08209	0.00248355	0.0383702	0.0339408	ARG1/ATG5/B2M/BTK/CALHM6/CCR2/CD160/CD36/CLC/DDX1/DENND1B/DHX36/F2RL1/FFAR2/GATA3/IL18/IL18R1/IL1B/IL1R1/IL4/LAPTM5/LITAF/NLRX1/PRKCZ/PYCARD/RSAD2/SECTM1/SLC7A5/SPON2/TGFB1/TLR7/TNFSF4/TREM1/UBE2J1/XCL1	35
GO:0035966	response to topologically incorrect protein	43/3235	164/18744	0.262195	1.51919	3.04994	0.00249017	0.0383996	0.0339669	AKIRIN2/AKT1/AKT3/ATF4/BBC3/CAV1/CDK5RAP3/COPS5/CREBRF/CREBZF/DDIT3/DERL3/DNAJA1/DNAJB14/DNAJB2/DNAJB9/DNAJC4/EDEM3/ERLEC1/ERP27/ERP44/HSP90AA1/HSPA4/HSPA5/HSPA8/HSPB1/HSPD1/HSPE1/JKAMP/MANF/OPTN/PARP8/PIGBOS1/PPP1R15A/PTPN2/RHBDD2/SDF2L1/SELENOS/STT3B/TMBIM4/UBXN4/UFD1/UFL1	43
GO:0051090	regulation of DNA-binding transcription factor activity	77/3235	329/18744	0.234043	1.35607	2.97588	0.00252558	0.0388719	0.0343846	ADORA3/AGER/AIM2/AKT1/ANXA3/ARID5B/ARRB1/ARRB2/BCL3/BEX1/BHLHE40/BTK/BUD31/CARD16/CARD8/CDK5RAP3/CDKN2A/CHP1/COMMD1/COMMD6/COPS5/CREBZF/CRTC1/CTNNBIP1/CYP1B1/DAP/DDIT3/EGLN1/ERBIN/GLIS2/HCK/HDAC5/IL18/IL18R1/IL18RAP/IL1B/LAMTOR5/LGALS9/LTF/MAP3K13/MTURN/NPM1/PBX1/PHB2/PIAS2/PIM1/PRKCZ/PSMA6/PSMD10/PYCARD/RB1/RELA/RHEBL1/RPS3/RWDD3/S100A12/S100A8/S100A9/SETD6/SGK1/SP100/SPHK1/SPI1/SRF/SUMO1/TAX1BP…	77
GO:0150076	neuroinflammatory response	26/3235	87/18744	0.298851	1.73158	3.12366	0.0025612	0.0393459	0.0348039	AGER/AIF1/APP/ATM/AZU1/C5AR1/CX3CR1/IFNGR1/IGF1/IL18/IL1B/IL4/ITGB1/JAK2/LRP1/LRRK2/LYN/MIR142/MMP8/NR1D1/SPHK1/STAP1/TLR6/TYROBP/VPS13A/VPS54	26
GO:0002685	regulation of leukocyte migration	58/3235	236/18744	0.245763	1.42398	2.99355	0.00261763	0.040137	0.0355036	ADTRP/AGER/AIF1/AKT1/ANXA1/APP/C5AR1/C5AR2/CCN3/CCR2/CD69/CD9/CNN2/CX3CR1/CXCL10/CXCL8/CXCR2/DNM1L/DUSP1/ELANE/F2RL1/FPR2/GAS6/GCNT1/GP1BA/GPR18/GPSM3/IL1R1/IL23A/ITGA2B/ITGA4/ITGB3/KLRC4-KLRK1/LGALS9/LYN/MADCAM1/MAPK3/MDK/MIR223/MPP1/MSN/NEDD9/NINJ1/PADI2/PLVAP/PTAFR/PYCARD/RAC2/SELENOK/SELP/SERPINE1/SMPD3/SPNS2/STAP1/TGFB1/TNFAIP6/WNK1/XCL1	58
GO:1903039	positive regulation of leukocyte cell-cell adhesion	68/3235	285/18744	0.238596	1.38246	2.97144	0.00265101	0.0405724	0.0358888	ACTL6A/AGER/AIF1/AKT1/ANXA1/B2M/BAD/BTN2A2/CAV1/CCR2/CD160/CD274/CD3E/CD5/CD6/CLECL1P/CSK/ELANE/ETS1/FLOT2/FOXO3/GATA3/GCNT1/GP1BA/HLA-DQA2/HLA-DQB2/HLA-DRA/HLX/HSPD1/ICOS/IGF1/IL15/IL18/IL1B/IL23A/IL4/ITGA4/JAK2/KLRC4-KLRK1/LEP/LGALS9/LYN/MDK/NFKBID/OPA1/PHF10/PIK3R6/PRKCZ/PTAFR/PTPN11/PYCARD/RARA/RELA/RPS3/RUNX3/SELENOK/SELP/SHB/SIRPA/SIRPB1/SLC7A1/SPTA1/TGFB1/TNFSF4/VNN1/XCL1/ZBTB1/ZBTB7B	68
GO:0051299	centrosome separation	8/3235	16/18744	0.5	2.89706	3.46706	0.00269387	0.0410739	0.0363324	AURKA/CHEK1/KIF11/MAP9/NDE1/NDEL1/NEK2/RANBP1	8
GO:0099116	tRNA 5'-end processing	8/3235	16/18744	0.5	2.89706	3.46706	0.00269387	0.0410739	0.0363324	POP5/POP7/PRORP/RPP38/RPP40/SSB/THG1L/TRMT10C	8
GO:1901992	positive regulation of mitotic cell cycle phase transition	30/3235	105/18744	0.285714	1.65546	3.07608	0.00270728	0.0412012	0.036445	AIF1/AKT1/ANXA1/APP/BIRC5/CCNB1/CCNE1/CDC20/CDC7/CDCA5/CDK1/CPAP/CPSF3/DLGAP5/ESPL1/FBXO5/NSMCE2/PBX1/PHB2/PLRG1/RAD51C/RB1/RDX/RRM1/RRM2/SKA1/SKA3/STIL/TGFB1/UBE2C	30
GO:0006613	cotranslational protein targeting to membrane	12/3235	30/18744	0.4	2.31765	3.2987	0.00273616	0.0415105	0.0367186	ARL6IP1/RN7SL1/RN7SL2/SEC61B/SIL1/SRP14/SRP19/SRP72/SRP9/SRPRB/SSR3/TRAM2	12
GO:0031400	negative regulation of protein modification process	75/3235	320/18744	0.234375	1.358	2.95005	0.0027378	0.0415105	0.0367186	AKT1/AKT1S1/ARRB1/ARRB2/ATG5/BEX1/BEX2/BEX4/CALM2/CALM3/CAMLG/CAV1/CDK5RAP3/CDKN1A/CDKN2A/CEP78/CHP1/COPS9/DBI/DNAJA1/DNAJB2/DUSP1/FBXO5/CEP43/FRY/FXYD1/G6PD/GADD45A/HDAC8/HINT2/HSPB1/IBTK/IL1B/INPP5K/IPO7/ITGB1BP1/IVNS1ABP/LYN/MAD2L1/NPM1/NT5DC2/OGT/OXR1/PARK7/PARP14/PINX1/PIP5KL1/PLK1/PRKCZ/PRMT3/PTPN2/PTPN22/PYCARD/RASSF2/RB1/RELA/RGS2/RPL11/RPL23/RPL5/RPS3/RPS7/SAMSN1/SFRP2/SQSTM1/SVBP/TAF7/T…	75
GO:0060326	cell chemotaxis	76/3235	325/18744	0.233846	1.35493	2.94796	0.0027439	0.0415257	0.0367321	AIF1/ANXA1/APP/ARRB2/AZU1/BSG/C5AR1/C5AR2/CCL23/CCN3/CCR10/CCR2/CCR3/CCR5/CCR9/CKLF/CSF3R/CTSG/CX3CR1/CXCL10/CXCL16/CXCL5/CXCL8/CXCR1/CXCR2/DEFA4/DNM1L/DUSP1/ELMO2/F2RL1/FCER1G/FFAR2/FPR2/GAS6/GPR18/GPR183/GPSM3/HMGB2/HSPB1/IL1B/IL23A/KLRC4-KLRK1/LGALS9/LYN/MAPK3/MDK/MIR223/MPP1/NEDD9/NINJ1/NR4A1/PADI2/PDGFB/PF4/PF4V1/PIKFYVE/PPBP/PPIB/PTPRO/RAB13/RAC2/RHOG/RPL13A/S100A12/S100A8/S100A9/SBDS/SERPI…	76
GO:0009150	purine ribonucleotide metabolic process	81/3235	350/18744	0.231429	1.34093	2.9405	0.00275433	0.0416063	0.0368034	ADCY4/ADK/ADSL/AK4/APP/ARL2/ATP5F1C/ATP5F1E/ATP5IF1/ATP5MC1/ATP5MK/ATP5ME/ATP5MF/ATP5MG/ATP5MJ/ATP5PB/ATP5PD/ATP5PF/ATP5PO/ATP6V1A/ATPSCKMT/BAD/BLOC1S6/BPNT1/CBFA2T3/DNM1L/EFL1/FIS1/GALK1/GIMAP7/GIT1/GTPBP1/GUCY1B1/HINT1/HPRT1/HSPA8/IGF1/IL4/IMPDH1/LDHA/LRRK2/MPP1/NDUFA1/NDUFA13/NDUFA2/NDUFA3/NDUFA5/NDUFA6/NDUFA8/NDUFAB1/NDUFB1/NDUFB2/NDUFB3/NDUFB5/NDUFB6/NDUFC1/NDUFS3/NDUFS4/NDUFS5/NDUFV2/NME1/N…	81
GO:0051653	spindle localization	21/3235	66/18744	0.318182	1.84359	3.13546	0.00279153	0.04209	0.0372312	ACTR3/ASPM/BCCIP/CENPA/DYNLT1/ESPL1/ITGB1/MAD2L1/MCPH1/NDC80/NDE1/NDEL1/NUSAP1/PLK1/SAPCD2/SKA1/SKA2/SKA3/SPAG5/SPDL1/ZW10	21
GO:0050866	negative regulation of cell activation	56/3235	227/18744	0.246696	1.42939	2.97264	0.00280661	0.0422393	0.0373633	ALOX12/ANXA1/ARG1/ARG2/ATM/BPI/BTK/BTN2A2/CASP3/CD274/CD69/CD9/CDKN2A/CEBPB/CLEC12A/CRTAM/CTLA4/CTSG/FAM76B/FGL2/GLMN/HLX/IDO1/LAPTM5/LAX1/LGALS9/LYN/MDK/MILR1/NR1D1/PDE5A/PDGFA/PDGFB/PGLYRP1/PKN1/PRDX2/PTPN11/PTPN2/PTPN22/RASSF5/RUNX3/SAMSN1/SDC4/SH2B3/TGFB1/THBD/TIGIT/TMX1/TNFRSF13B/TNFSF4/TYROBP/UFL1/XCL1/ZBTB46/ZBTB7B/ZC3H12A	56
GO:0006868	glutamine transport	6/3235	10/18744	0.6	3.47648	3.57753	0.00292836	0.0436505	0.0386116	LEP/SLC1A4/SLC1A5/SLC38A2/SLC38A5/SLC38A6	6
GO:0035655	interleukin-18-mediated signaling pathway	6/3235	10/18744	0.6	3.47648	3.57753	0.00292836	0.0436505	0.0386116	AKT1/CASP4/IL18/IL18R1/IL18RAP/PDGFB	6
GO:0051409	response to nitrosative stress	6/3235	10/18744	0.6	3.47648	3.57753	0.00292836	0.0436505	0.0386116	ADH5/ATG5/ATM/DDIT3/DNAJA1/PARK7	6
GO:0060628	regulation of ER to Golgi vesicle-mediated transport	6/3235	10/18744	0.6	3.47648	3.57753	0.00292836	0.0436505	0.0386116	LRRK2/PGAP1/RINT1/RNF139/SCFD1/STX18	6
GO:0071351	cellular response to interleukin-18	6/3235	10/18744	0.6	3.47648	3.57753	0.00292836	0.0436505	0.0386116	AKT1/CASP4/IL18/IL18R1/IL18RAP/PDGFB	6
GO:0035745	T-helper 2 cell cytokine production	7/3235	13/18744	0.538462	3.11991	3.492	0.00294327	0.0436505	0.0386116	ARG1/DENND1B/GATA3/IL4/PRKCZ/RSAD2/XCL1	7
GO:1903238	positive regulation of leukocyte tethering or rolling	7/3235	13/18744	0.538462	3.11991	3.492	0.00294327	0.0436505	0.0386116	CCR2/ELANE/GCNT1/GP1BA/ITGA4/PTAFR/SELP	7
GO:2000551	regulation of T-helper 2 cell cytokine production	7/3235	13/18744	0.538462	3.11991	3.492	0.00294327	0.0436505	0.0386116	ARG1/DENND1B/GATA3/IL4/PRKCZ/RSAD2/XCL1	7
GO:0001832	blastocyst growth	10/3235	23/18744	0.434783	2.51919	3.32947	0.00297213	0.0439983	0.0389193	ACVR1C/CHEK1/CTR9/GINS1/GINS4/IGF1/NCAPG2/NDEL1/SBDS/ZNF830	10
GO:0002819	regulation of adaptive immune response	54/3235	218/18744	0.247706	1.43524	2.95212	0.00300594	0.0443918	0.0392673	AGER/AKIRIN2/ALOX15/ANXA1/ARG1/B2M/BATF/BTK/CCR2/CD160/CD274/CD69/CLC/DENND1B/EXOSC3/FCGR1A/GATA3/HLA-DRA/HLX/HSPD1/IL18/IL18R1/IL1B/IL1R1/IL23A/IL4/IRF7/JAK2/MEF2C/MLH1/MSH2/NFKBID/OPA1/PKN1/PRKCZ/PVR/PYCARD/RIF1/RSAD2/SAMSN1/SECTM1/SHLD2/SHLD3/SLC11A1/SLC15A4/STX7/TGFB1/TNFSF4/UFL1/WAS/XCL1/ZBTB1/ZBTB7B/ZC3H12A	54
GO:0000910	cytokinesis	49/3235	194/18744	0.252577	1.46347	2.96354	0.00300961	0.0443918	0.0392673	ACTR3/ANXA11/AURKA/AURKB/BBS4/BIRC5/CALM2/CALM3/CDC14A/CDC14B/CDC42/CDCA8/CENPA/CEP55/CETN2/CHMP1A/CHMP4A/CHMP4B/CHMP5/CKAP2/CSPP1/E2F8/ECT2/ESPL1/EXOC1/EXOC4/GIT1/KIF20B/KIF4A/KLHDC8B/KLHL21/MAP9/MITD1/NUSAP1/PKN2/PKP4/PLK1/PRPF40A/RASA1/RHOB/ROCK2/SEPTIN2/SEPTIN5/SEPTIN7/SEPTIN9/STMN1/TRIM36/VPS4A/WNK1	49
GO:1903322	positive regulation of protein modification by small protein conjugation or removal	36/3235	133/18744	0.270677	1.56834	3.00407	0.00302865	0.0445918	0.0394442	BIRC2/CAV1/CDC14B/CDC20/CDK5RAP3/CDKN2A/CENPS/COMMD1/DNAJB2/FANCI/FANCM/FBXO4/FBXW7/FZR1/GABARAP/GNL3/GSK3A/HSPA5/LAPTM5/LRRK2/MUL1/NMI/PINK1/PLK1/PSMD10/PTPN22/RASSF5/RBX1/RWDD3/SPHK1/TNIP1/UBE2C/UBE2D1/UBE2V1/UBE3A/ZC3H12A	36
GO:0002294	CD4-positive, alpha-beta T cell differentiation involved in immune response	26/3235	88/18744	0.295455	1.7119	3.05715	0.00304917	0.0448128	0.0396397	ANXA1/BATF/BCL3/CD69/GATA3/GPR183/HLA-DRA/HLX/ICOS/IL18/IL18R1/IL23A/IRF4/LGALS9/NFKBID/OPA1/PRKCZ/RARA/RORA/SHB/STAT3/STAT4/TBK1/TNFSF4/ZBTB7B/ZC3H12A	26
GO:0002706	regulation of lymphocyte mediated immunity	50/3235	199/18744	0.251256	1.45581	2.95231	0.00308215	0.045216	0.0399963	AGER/ARG1/ARRB2/B2M/BTK/CALHM6/CCR2/CD160/CD274/CLC/CLEC12B/CRTAM/DENND1B/EXOSC3/FCGR1A/GATA3/HLA-DRA/HSPD1/IL18/IL18R1/IL18RAP/IL1B/IL1R1/IL23A/IL4/KLRB1/KLRC4-KLRK1/LEP/LGALS9/MLH1/MSH2/PIK3R6/PRKCZ/PVR/RASGRP4/RIF1/RSAD2/SECTM1/SH2D1A/SHLD2/SHLD3/SLC15A4/STX7/TGFB1/TIGIT/TNFSF4/UFL1/WAS/XCL1/ZBTB1	50
GO:0002548	monocyte chemotaxis	18/3235	54/18744	0.333333	1.93138	3.13027	0.00310025	0.0453528	0.0401173	AIF1/ANXA1/APP/CCL23/CCN3/CCR2/CTSG/CX3CR1/CXCL10/DUSP1/FPR2/LYN/NINJ1/PDGFB/PF4/PTPRO/S100A12/SERPINE1	18
GO:0000966	RNA 5'-end processing	14/3235	38/18744	0.368421	2.13468	3.19771	0.00310261	0.0453528	0.0401173	CMTR2/POP5/POP7/PRORP/RPP38/RPP40/SNRPB/SNRPD2/SNRPF/SNRPG/SSB/THG1L/TRMT10C/UTP20	14
GO:0009636	response to toxic substance	65/3235	272/18744	0.238971	1.38463	2.91831	0.00311694	0.0454805	0.0402303	ADH5/AQP10/AQP9/ATF4/BCL2/CD36/CDK1/CDKN1A/CLIC2/CYP1B1/DHFR/DHX15/EPHX1/ESD/FOS/GPX1/GPX3/GPX7/GSTO1/HBA2/HBG1/HBG2/HBM/HBQ1/HBZ/HP/KDM6B/LANCL1/LTC4S/LYN/MBP/MGST2/MPO/MPST/MT1E/MT1F/PARK7/PIM1/PINK1/PON2/PRDX1/PRDX2/PRDX4/PRDX5/PRDX6/PTGS1/RAD51/RPS6KB1/S100A9/SCFD1/SDC1/SELENOF/SELENOS/SLC11A1/SLC22A1/SLC39A8/SLC47A1/SLC7A11/SNN/SOD1/SRF/SRXN1/TXN/TXNRD2/TYMS	65
GO:0090150	establishment of protein localization to membrane	66/3235	277/18744	0.238267	1.38055	2.91419	0.00313878	0.0457173	0.0404398	AFDN/ARL6IP1/ATG3/BAG6/BLZF1/C2CD5/CAMLG/CCDC47/CHM/CHMP4A/CHMP4B/CHP1/CSK/EMC1/EMC10/EMC3/EMC6/EMC9/GOLGA4/HSP90AA1/HSPA4/HSPA5/INPP5K/ITGB1BP1/MACF1/MTX2/NACA/NACA2/NACA4P/NDUFA13/OPTN/PIKFYVE/RAB11B/RAB3IP/RDX/RN7SL1/RN7SL2/ROMO1/RSC1A1/RTP4/SEC61B/SEC61G/SIL1/SRP14/SRP19/SRP72/SRP9/SRPRB/SSR3/TIMM10/TIMM8A/TIMM8B/TMEM126A/TOMM5/TOMM6/TOMM7/TRAM2/VAMP2/VAMP4/VAMP5/VPS37C/WNK1/ZDHHC18/ZDHHC21/Z…	66
GO:1903829	positive regulation of protein localization	110/3235	499/18744	0.220441	1.27726	2.86704	0.00315081	0.0457729	0.0404889	ABCG1/ABLIM3/ACHE/AKT1/APP/BAD/BBC3/BMP6/BSG/C2CD5/CAMK1/CCDC88A/CCT2/CCT4/CCT8/CD2AP/CD38/CDC42/CDK1/CDK5RAP3/CDKN2A/CPAP/CENPQ/CEP120/CEP131/CEP135/CEP290/CEP295/CHP1/DNM1L/ECT2/EMD/EPB41/EXPH5/F2RL1/FBXW7/FFAR2/GAS6/GHRL/GIPR/GLIS2/GNL3/GPR137B/GPR27/GSK3A/HCAR2/HSP90AA1/IGF1/IL1B/IPO7/ITGB1/ITGB1BP1/JAK2/KIF20B/LAMTOR1/LAMTOR5/LARP7/LEP/LIMK2/LRP1/MIR223/MSN/NECAB2/NEDD9/NMD3/NR1H2/OAZ1/OAZ2/…	110
GO:0050821	protein stabilization	57/3235	233/18744	0.244635	1.41745	2.92839	0.00315384	0.0457729	0.0404889	AHSP/ASDURF/BAG1/BAG6/BBOF1/CAMLG/CCNH/CCT2/CCT4/CCT8/CDKN2A/CHP1/COA8/DNAAF2/FBXW7/FLOT2/H1-5/HIP1/HSP90AA1/HSP90AB4P/HSPD1/IFT46/IGF1/MCM8/MORC3/MUL1/PARK7/PDCD10/PDCL3/PFDN2/PFDN6/PFN1/PHB1/PHB2/PIM1/PINK1/PPIB/RASSF2/RPAP3/RPL11/RPL23/RPL5/RPS7/SUMO1/TAF9/TAF9B/TESC/TMEM88/TP53/TSC1/TYROBP/UBE2B/UFL1/URI1/USP33/DNAAF10/ZSWIM7	57
GO:0001774	microglial cell activation	17/3235	50/18744	0.34	1.97	3.13669	0.00316179	0.0458065	0.0405187	AGER/AIF1/APP/ATM/AZU1/C5AR1/CX3CR1/IFNGR1/JAK2/LRRK2/MIR142/MMP8/NR1D1/SPHK1/STAP1/TLR6/TYROBP	17
GO:0017004	cytochrome complex assembly	15/3235	42/18744	0.357143	2.06933	3.16853	0.00317412	0.0458222	0.0405326	COA1/COA4/COA5/COA6/COA8/COX14/COX17/COX20/FASTKD3/PET100/PET117/SCO2/SLC25A46/SMIM20/UQCC2	15
GO:0040001	establishment of mitotic spindle localization	15/3235	42/18744	0.357143	2.06933	3.16853	0.00317412	0.0458222	0.0405326	BCCIP/CENPA/DYNLT1/ESPL1/ITGB1/MAD2L1/MCPH1/NDC80/NDE1/NDEL1/NUSAP1/PLK1/SAPCD2/SPDL1/ZW10	15
GO:0006955	immune response	421/3235	2172/18744	0.193831	1.12308	2.78606	0.00322013	0.0464041	0.0410473	ACTR3/ADGRE1/AGER/AIF1/AIM2/AKIRIN2/AKT1/ALCAM/ALOX15/ANXA1/ANXA3/APOBEC3A/APOBEC3G/APOL1/APP/APPL1/ARG1/ARG2/ARRB2/ATG5/AURKB/AZU1/B2M/BACH2/BAG6/BATF/BCL2/BCL3/BIRC2/BMP6/BPI/BTK/BTLA/BTN2A1/BTN2A2/C5AR1/C5AR2/CALHM6/CAMK4/CAMP/CARD8/CASP1/CASP4/CASP6/CAV1/CCL23/CCR10/CCR2/CCR3/CCR5/CCR9/CD160/CD177/CD2/CD274/CD2AP/CD300LB/CD36/CD38/CD3E/CD48/CD58/CD6/CD69/CD79A/CDC42/CDC42EP2/CDC42EP4/CEACAM8/…	421
GO:0051247	positive regulation of protein metabolic process	204/3235	993/18744	0.205438	1.19033	2.81478	0.00326232	0.046929	0.0415116	ABCG1/ADTRP/AGER/AGTPBP1/AKT1/ALS2/ANXA2/APP/ARAF/ARRB1/ATP5IF1/AURKA/BAD/BAG6/BCL3/BIRC2/BMP6/CACUL1/CALM2/CALM3/CAMK1/CASP3/CASS4/CAV1/CBFA2T3/CCDC88A/CD36/CD3E/CDC14B/CDC20/CDK2AP1/CDK5RAP3/CDKN1A/CDKN2A/CEBPA/CENPS/CEP295/CHI3L1/CHP1/COMMD1/COPS8/CREBRF/CYP1B1/DAB2/DHX29/DHX36/DISC1/DNAJB2/ECT2/EIF3D/EIF3E/EIF4G3/ELANE/ERP29/EZH2/FANCI/FANCM/FASTKD3/FAXDC2/FBXO22/FBXO4/FBXW7/FZR1/GABARAP/GAS6…	204
GO:0007599	hemostasis	60/3235	248/18744	0.241935	1.4018	2.90916	0.00327337	0.0470049	0.0415787	ADTRP/ALOX12/ANXA2/BLOC1S6/C1GALT1C1/CAV1/CD36/CD9/CLIC1/CTSG/DGKG/ENTPD1/ENTPD2/F11R/F13A1/F2RL1/F2RL3/FCER1G/FERMT3/FLI1/GAS6/GGCX/GNA12/GNAS/GP1BA/GP6/GP9/HSPB1/ITGB3/ITPK1/JAK2/JMJD1C/LMAN1/LYN/MFSD2B/MMRN1/MPIG6B/MYL12A/NFE2/P2RY1/PDGFA/PDGFB/PEAR1/PF4/PRDX2/PROS1/SELP/SERPINA1/SERPINE1/SH2B3/SLC7A11/SRF/STXBP3/TBXA2R/THBD/TMX1/TREML1/TUBB1/VWF/WAS	60
GO:0032753	positive regulation of interleukin-4 production	11/3235	27/18744	0.407407	2.36057	3.23109	0.00344402	0.0492816	0.0435926	CD3E/CEBPB/CLECL1P/FCER1G/GATA3/IRF4/LGALS9/PRKCZ/RARA/SLC7A5/TNFSF4	11
GO:0036344	platelet morphogenesis	11/3235	27/18744	0.407407	2.36057	3.23109	0.00344402	0.0492816	0.0435926	ACTN1/C1GALT1C1/CASP3/CLEC1B/MEF2C/MPIG6B/MPL/NBEAL2/PTPN11/SRF/TUBB1	11
GO:0008033	tRNA processing	36/3235	134/18744	0.268657	1.55663	2.95333	0.0034668	0.0494338	0.0437273	AKT1/ALKBH8/DDX1/ELAC1/ELP2/FAM98A/GON7/KARS1/METTL2B/NSUN3/NSUN6/OSGEPL1/POP5/POP7/PRORP/PUS3/RPP38/RPP40/RTCB/SSB/THG1L/THUMPD1/THUMPD2/TP53RK/TPRKB/TRMT10C/TRMT11/TRMT112/TRMT12/TRMT13/TRNT1/TSEN2/TSEN34/TYW1/TYW3/ZBTB8OS	36
GO:1901875	positive regulation of post-translational protein modification	36/3235	134/18744	0.268657	1.55663	2.95333	0.0034668	0.0494338	0.0437273	BIRC2/CAV1/CDC14B/CDC20/CDK5RAP3/CDKN2A/CENPS/COMMD1/DNAJB2/FANCI/FANCM/FBXO4/FBXW7/FZR1/GABARAP/GNL3/GSK3A/HSPA5/LAPTM5/LRRK2/MUL1/NMI/PINK1/PLK1/PSMD10/PTPN22/RASSF5/RBX1/RWDD3/SPHK1/TNIP1/UBE2C/UBE2D1/UBE2V1/UBE3A/ZC3H12A	36
GO:1902115	regulation of organelle assembly	57/3235	234/18744	0.24359	1.41139	2.89217	0.00348289	0.0495097	0.0437944	ABI3/AKT1/ATG3/ATG5/ATM/BBS4/BRCA1/CCDC88A/CPAP/CEP120/CEP135/CEP295/CEP97/CHMP1A/CHMP4A/CHMP4B/CHMP5/CNOT6/DRG1/DYNC2LI1/FEZ2/FSCN1/GSN/HCK/HNRNPU/IFT20/IFT88/LIMK2/LRFN1/LRFN4/LRRK2/MSN/NPM1/PIKFYVE/PINK1/PIP4K2A/PLK1/PLK4/RAB1B/RAB3IP/RALB/RCC1/RDX/SCFD1/SDC1/SDC4/SDCCAG8/SEPTIN7/SEPTIN9/SNX4/SPAG5/STIL/STX18/SYNE2/TAPT1/DYNLT2B/WDR45	57
GO:0051054	positive regulation of DNA metabolic process	69/3235	293/18744	0.235495	1.36449	2.87191	0.00348429	0.0495097	0.0437944	ACD/ACTL6A/AKT1/ANXA3/ATM/ATR/ATRX/AURKB/BABAM1/BAZ1A/BRCA1/BRD8/BRPF3/CCNA2/CCT2/CCT4/CCT8/CDC42/CDC7/CDK1/CDKN1A/CDT1/CIZ1/CYP1B1/DHX36/DSCC1/E2F8/EPC1/EPC2/EXOSC3/FBXO4/FOXM1/GNL3/HNRNPA1/HNRNPA2B1/HSP90AA1/IL4/ING3/MAPK3/MBTD1/MLH1/MORF4L2/MSH2/NEK2/NVL/PCNA/PDGFB/PHF10/POLG2/RAD51AP1/RFC4/RIF1/RPS3/SETMAR/SHLD2/SHLD3/SSBP1/ST20/TGFB1/TNFAIP1/TNFSF4/TOP2B/UBE2B/UCN/USP1/WAS/WEE1/YEATS4/ZCWPW1	69
GO:1901700	response to oxygen-containing compound	344/3235	1752/18744	0.196347	1.13766	2.76386	0.00351831	0.0499061	0.044145	ACHE/ACVR1C/MAPDA/ADH5/AGER/AKIRIN2/AKR1C3/AKT1/ALPL/ANKK1/AP3S1/APP/APPL1/AQP9/ARRB2/ATM/B2M/BAD/BAIAP2/BCL2/BIRC2/BLM/BLOC1S6/BMP6/BNIP3/BORCS7/BPI/BRCA1/BSG/BTG2/BTK/C2CD5/C5AR1/CA2/CALCRL/CAMP/CARD16/CARD8/CARM1/CASP1/CASP3/CASP4/CASTOR1/CAV1/CBX3/CCNA2/CCR5/CD274/CD2AP/CD36/CD38/CD6/CDA/CDK1/CDKN1A/CDKN2D/CDT1/CEBPB/CEBPE/CHMP5/CHRNB1/CHRNE/CHRNG/CLDN5/COA8/CPEB2/CRTC1/CSK/CTR9/CTSG/CTSK/CX3…	344

## Sheet: GO exercise genes
	§ GENE ONTOLOGY ENRICHMENT	FOR EXERCISE GENES
ID	Description	GeneRatio	BgRatio	RichFactor	FoldEnrichment	zScore	pvalue	p.adjust	qvalue	geneID	Count
GO:0048871	multicellular organismal-level homeostasis	13/30	21/142	0.619048	2.93016	4.94164	9.6053e-06	0.0061666	0.00553063	RHAG/SLC4A1/ALAS2/TRIM58/TFR2/GATA1/PICALM/STK11/EPB42/TAL1/CDK6/S1PR1/CCR7	13
GO:0042592	homeostatic process	16/30	32/142	0.5	2.36667	4.53004	2.47251e-05	0.00793675	0.00711822	RHAG/SLC4A1/ALAS2/TRIM58/TFR2/GATA1/PICALM/STK11/EPB42/ARF1/ATP6V0C/TAL1/SNCA/CDK6/S1PR1/CCR7	16
GO:0051640	organelle localization	7/30	8/142	0.875	4.14167	4.71752	6.97202e-05	0.0111901	0.010036	TRIM58/CENPE/GATA1/PICALM/STK11/KIF18A/SNCA	7
GO:0051656	establishment of organelle localization	7/30	8/142	0.875	4.14167	4.71752	6.97202e-05	0.0111901	0.010036	TRIM58/CENPE/GATA1/PICALM/STK11/KIF18A/SNCA	7
GO:0048872	homeostasis of number of cells	9/30	13/142	0.692308	3.27692	4.44208	0.000110392	0.013996	0.0125526	RHAG/SLC4A1/ALAS2/TRIM58/GATA1/EPB42/TAL1/CDK6/CCR7	9
GO:0002262	myeloid cell homeostasis	8/30	11/142	0.727273	3.44242	4.34954	0.000178949	0.013996	0.0125526	RHAG/SLC4A1/ALAS2/TRIM58/GATA1/EPB42/TAL1/CDK6	8
GO:0030218	erythrocyte differentiation	8/30	11/142	0.727273	3.44242	4.34954	0.000178949	0.013996	0.0125526	RHAG/SLC4A1/ALAS2/TRIM58/GATA1/EPB42/TAL1/CDK6	8
GO:0034101	erythrocyte homeostasis	8/30	11/142	0.727273	3.44242	4.34954	0.000178949	0.013996	0.0125526	RHAG/SLC4A1/ALAS2/TRIM58/GATA1/EPB42/TAL1/CDK6	8
GO:0002376	immune system process	17/30	40/142	0.425	2.01167	3.8934	0.000196206	0.013996	0.0125526	CTSE/RHAG/SLC4A1/ALAS2/TRIM58/GATA1/KRT1/STK11/EPB42/TAL1/SNCA/CDK6/S1PR1/MAP2K7/CCR7/CD3D/LEF1	17
GO:0048821	erythrocyte development	7/30	9/142	0.777778	3.68148	4.28678	0.000266798	0.0155713	0.0139654	RHAG/SLC4A1/ALAS2/TRIM58/GATA1/EPB42/TAL1	7
GO:0061515	myeloid cell development	7/30	9/142	0.777778	3.68148	4.28678	0.000266798	0.0155713	0.0139654	RHAG/SLC4A1/ALAS2/TRIM58/GATA1/EPB42/TAL1	7
GO:0030097	hemopoiesis	13/30	27/142	0.481481	2.27901	3.80863	0.000407486	0.0218005	0.0195522	RHAG/SLC4A1/ALAS2/TRIM58/GATA1/PICALM/STK11/EPB42/TAL1/CDK6/CCR7/CD3D/LEF1	13
GO:0050801	monoatomic ion homeostasis	10/30	18/142	0.555556	2.62963	3.81571	0.000589911	0.0270516	0.0242617	RHAG/SLC4A1/ALAS2/TFR2/PICALM/EPB42/ARF1/ATP6V0C/SNCA/CCR7	10
GO:0055080	monoatomic cation homeostasis	10/30	18/142	0.555556	2.62963	3.81571	0.000589911	0.0270516	0.0242617	RHAG/SLC4A1/ALAS2/TFR2/PICALM/EPB42/ARF1/ATP6V0C/SNCA/CCR7	10
GO:0097435	supramolecular fiber organization	8/30	13/142	0.615385	2.91282	3.73175	0.00101277	0.0415913	0.0373019	KRT1/KIF18A/ARF1/SNCA/SIAH2/S1PR1/ADD1/CCR7	8
GO:0030099	myeloid cell differentiation	10/30	19/142	0.526316	2.49123	3.60188	0.0010662	0.0415913	0.0373019	RHAG/SLC4A1/ALAS2/TRIM58/GATA1/EPB42/TAL1/CDK6/CCR7/LEF1	10
GO:0006873	intracellular monoatomic ion homeostasis	9/30	16/142	0.5625	2.6625	3.64081	0.00110133	0.0415913	0.0373019	RHAG/SLC4A1/ALAS2/TFR2/PICALM/ARF1/ATP6V0C/SNCA/CCR7	9
GO:0021700	developmental maturation	6/30	8/142	0.75	3.55	3.82908	0.00117007	0.0417325	0.0374286	TRIM58/PICALM/EPB42/ATP6V0C/TAL1/S1PR1	6
